# Supplementary material for: LncPheDB: a genome-wide lncRNAs regulated phenotypes database in plants
Source: aBIOTECH. 2022 Oct 5;3(3):169–77. doi: 10.1007/s42994-022-00084-3 (PMC9590470; doi:10.1007/s42994-022-00084-3)
Supplement: Supplementary file 3 — Supplemental Table S1 Sources of RNA-Seq Information (XLS 1107 KB) [file 42994_2022_84_MOESM3_ESM.xls]

## Sheet: Sheet1
Supplemental Table S1: Sources of RNA-Seq Information
SRA Run	SRA Study	Specie	SRA Experiment	Bio_project	Bio_sample	SRA Sample	Cultivar	Dev_stage	Tissue	Treatment	Molecule_subtype	PMID	Download path
SRR1636813	SRP049444	Oryza．Sativa L．spp．japonica	SRX749085	PRJNA266018	SAMN03154688	GSM1536127	Oryza_sativa	NA	leaf	no treatment		28959093
SRR1636814	SRP049444	Oryza．Sativa L．spp．japonica	SRX749086	PRJNA266018	SAMN03154667	GSM1536128	Oryza_sativa	NA	leaf	no treatment		28959093
SRR1636815	SRP049444	Oryza．Sativa L．spp．japonica	SRX749087	PRJNA266018	SAMN03154664	GSM1536129	Oryza sativa	NA	leaf	no treatment		28959093
SRR1636816	SRP049444	Oryza．Sativa L．spp．japonica	SRX749088	PRJNA266018	SAMN03154670	GSM1536130	Oryza sativa	NA	leaf	no treatment		28959093
SRR1636817	SRP049444	Oryza．Sativa L．spp．japonica	SRX749089	PRJNA266018	SAMN03154662	GSM1536131	Oryza sativa	NA	leaf	no treatment		28959093
SRR1636818	SRP049444	Oryza．Sativa L．spp．japonica	SRX749090	PRJNA266018	SAMN03154677	GSM1536132	Oryza sativa	NA	leaf	no treatment		28959093
SRR1636819	SRP049444	Oryza．Sativa L．spp．japonica	SRX749091	PRJNA266018	SAMN03154650	GSM1536133	Oryza sativa	NA	leaf	no treatment		28959093
SRR1636820	SRP049444	Oryza．Sativa L．spp．japonica	SRX749092	PRJNA266018	SAMN03154686	GSM1536134	Oryza sativa	NA	leaf	no treatment		28959093
SRR1636821	SRP049444	Oryza．Sativa L．spp．japonica	SRX749093	PRJNA266018	SAMN03154647	GSM1536135	Oryza sativa	NA	leaf	no treatment		28959093
SRR1636822	SRP049444	Oryza．Sativa L．spp．japonica	SRX749094	PRJNA266018	SAMN03154675	GSM1536136	Oryza sativa	NA	leaf	no treatment		28959093
SRR1636823	SRP049444	Oryza．Sativa L．spp．japonica	SRX749095	PRJNA266018	SAMN03154655	GSM1536137	Oryza sativa	NA	leaf	no treatment		28959093
SRR1636824	SRP049444	Oryza．Sativa L．spp．japonica	SRX749096	PRJNA266018	SAMN03154674	GSM1536138	Oryza sativa	NA	leaf	no treatment		28959093
SRR1636825	SRP049444	Oryza．Sativa L．spp．japonica	SRX749097	PRJNA266018	SAMN03154690	GSM1536139	Oryza sativa	NA	leaf	no treatment		28959093
SRR1636826	SRP049444	Oryza．Sativa L．spp．japonica	SRX749098	PRJNA266018	SAMN03154657	GSM1536140	Oryza sativa	NA	leaf	no treatment		28959093
SRR1636827	SRP049444	Oryza．Sativa L．spp．japonica	SRX749099	PRJNA266018	SAMN03154684	GSM1536141	Oryza sativa	NA	leaf	no treatment		28959093
SRR1636828	SRP049444	Oryza．Sativa L．spp．japonica	SRX749100	PRJNA266018	SAMN03154679	GSM1536142	Oryza sativa	NA	leaf	no treatment		28959093
SRR1636829	SRP049444	Oryza．Sativa L．spp．japonica	SRX749101	PRJNA266018	SAMN03154669	GSM1536143	Oryza sativa	NA	leaf	no treatment		28959093
SRR1636830	SRP049444	Oryza．Sativa L．spp．japonica	SRX749102	PRJNA266018	SAMN03154665	GSM1536144	Oryza sativa	NA	leaf	no treatment		28959093
SRR1636831	SRP049444	Oryza．Sativa L．spp．japonica	SRX749103	PRJNA266018	SAMN03154648	GSM1536145	Oryza sativa	NA	leaf	no treatment		28959093
SRR1636832	SRP049444	Oryza．Sativa L．spp．japonica	SRX749104	PRJNA266018	SAMN03154685	GSM1536146	Oryza sativa	NA	leaf	no treatment		28959093
SRR1636833	SRP049444	Oryza．Sativa L．spp．japonica	SRX749105	PRJNA266018	SAMN03154668	GSM1536147	Oryza sativa	NA	leaf	no treatment		28959093
SRR1636834	SRP049444	Oryza．Sativa L．spp．japonica	SRX749106	PRJNA266018	SAMN03154689	GSM1536148	Oryza sativa	NA	leaf	no treatment		28959093
SRR1636835	SRP049444	Oryza．Sativa L．spp．japonica	SRX749107	PRJNA266018	SAMN03154649	GSM1536149	Oryza sativa	NA	leaf	no treatment		28959093
SRR1636836	SRP049444	Oryza．Sativa L．spp．japonica	SRX749108	PRJNA266018	SAMN03154659	GSM1536150	Oryza sativa	NA	leaf	no treatment		28959093
SRR1636837	SRP049444	Oryza．Sativa L．spp．japonica	SRX749109	PRJNA266018	SAMN03154673	GSM1536151	Oryza sativa	NA	leaf	no treatment		28959093
SRR1636838	SRP049444	Oryza．Sativa L．spp．japonica	SRX749110	PRJNA266018	SAMN03154682	GSM1536152	Oryza sativa	NA	leaf	no treatment		28959093
SRR1636839	SRP049444	Oryza．Sativa L．spp．japonica	SRX749111	PRJNA266018	SAMN03154652	GSM1536153	Oryza sativa	NA	leaf	no treatment		28959093
SRR1636840	SRP049444	Oryza．Sativa L．spp．japonica	SRX749112	PRJNA266018	SAMN03154683	GSM1536154	Oryza sativa	NA	leaf	no treatment		28959093
SRR1636841	SRP049444	Oryza．Sativa L．spp．japonica	SRX749113	PRJNA266018	SAMN03154687	GSM1536155	Oryza sativa	NA	leaf	no treatment		28959093
SRR1636842	SRP049444	Oryza．Sativa L．spp．japonica	SRX749114	PRJNA266018	SAMN03154678	GSM1536156	Oryza sativa	NA	leaf	no treatment		28959093
SRR1636843	SRP049444	Oryza．Sativa L．spp．japonica	SRX749115	PRJNA266018	SAMN03154676	GSM1536157	Oryza sativa	NA	leaf	no treatment		28959093
SRR1636844	SRP049444	Oryza．Sativa L．spp．japonica	SRX749116	PRJNA266018	SAMN03154646	GSM1536158	Oryza sativa	NA	leaf	no treatment		28959093
SRR1636845	SRP049444	Oryza．Sativa L．spp．japonica	SRX749117	PRJNA266018	SAMN03154644	GSM1536159	Oryza sativa	NA	leaf	no treatment		28959093
SRR1636846	SRP049444	Oryza．Sativa L．spp．japonica	SRX749118	PRJNA266018	SAMN03154645	GSM1536160	Oryza sativa	NA	leaf	no treatment		28959093
SRR1636847	SRP049444	Oryza．Sativa L．spp．japonica	SRX749119	PRJNA266018	SAMN03154671	GSM1536161	Oryza sativa	NA	leaf	no treatment		28959093
SRR1636848	SRP049444	Oryza．Sativa L．spp．japonica	SRX749120	PRJNA266018	SAMN03154656	GSM1536162	Oryza sativa	NA	leaf	no treatment		28959093
SRR1636849	SRP049444	Oryza．Sativa L．spp．japonica	SRX749121	PRJNA266018	SAMN03154660	GSM1536163	Oryza sativa	NA	leaf	no treatment		28959093
SRR1636850	SRP049444	Oryza．Sativa L．spp．japonica	SRX749122	PRJNA266018	SAMN03154680	GSM1536164	Oryza sativa	NA	leaf	no treatment		28959093
SRR1636851	SRP049444	Oryza．Sativa L．spp．japonica	SRX749123	PRJNA266018	SAMN03154681	GSM1536165	Oryza sativa	NA	leaf	no treatment		28959093
SRR1636852	SRP049444	Oryza．Sativa L．spp．japonica	SRX749124	PRJNA266018	SAMN03154672	GSM1536166	Oryza sativa	NA	leaf	no treatment		28959093
SRR1636853	SRP049444	Oryza．Sativa L．spp．japonica	SRX749125	PRJNA266018	SAMN03154654	GSM1536167	Oryza sativa	NA	leaf	no treatment		28959093
SRR1636854	SRP049444	Oryza．Sativa L．spp．japonica	SRX749126	PRJNA266018	SAMN03154658	GSM1536168	Oryza sativa	NA	leaf	no treatment		28959093
SRR1636855	SRP049444	Oryza．Sativa L．spp．japonica	SRX749127	PRJNA266018	SAMN03154651	GSM1536169	Oryza sativa	NA	leaf	no treatment		28959093
SRR1636856	SRP049444	Oryza．Sativa L．spp．japonica	SRX749128	PRJNA266018	SAMN03154691	GSM1536170	Oryza sativa	NA	leaf	no treatment		28959093
SRR1636857	SRP049444	Oryza．Sativa L．spp．japonica	SRX749129	PRJNA266018	SAMN03154666	GSM1536171	Oryza sativa	NA	leaf	no treatment		28959093
SRR1636858	SRP049444	Oryza．Sativa L．spp．japonica	SRX749130	PRJNA266018	SAMN03154661	GSM1536172	Oryza sativa	NA	leaf	no treatment		28959093
SRR1636859	SRP049444	Oryza．Sativa L．spp．japonica	SRX749131	PRJNA266018	SAMN03154663	GSM1536173	Oryza sativa	NA	leaf	no treatment		28959093
SRR1636860	SRP049444	Oryza．Sativa L．spp．japonica	SRX749132	PRJNA266018	SAMN03154653	GSM1536174	Oryza sativa	NA	leaf	no treatment		28959093
SRR8002616	SRP165132	Oryza．Sativa L．spp．japonica	SRX4833469	PRJNA495687	SAMN10229848	B2	Oryza sativa	functional megaspore mitosis stage	ovule	no treatment		30691391
SRR8002617	SRP165132	Oryza．Sativa L．spp．japonica	SRX4833468	PRJNA495687	SAMN10229848	B2	Oryza sativa	functional megaspore mitosis stage	ovule	no treatment		30691391
SRR8002618	SRP165132	Oryza．Sativa L．spp．japonica	SRX4833467	PRJNA495687	SAMN10229847	B1	Oryza sativa	megaspore mother cell meiosis stage	ovule	no treatment		30691391
SRR8002619	SRP165132	Oryza．Sativa L．spp．japonica	SRX4833466	PRJNA495687	SAMN10229847	B1	Oryza sativa	megaspore mother cell meiosis stage	ovule	no treatment		30691391
SRR8002620	SRP165132	Oryza．Sativa L．spp．japonica	SRX4833465	PRJNA495687	SAMN10229849	B3	Oryza sativa	female gametophyte mature stage	ovule	no treatment		30691391
SRR8002621	SRP165132	Oryza．Sativa L．spp．japonica	SRX4833464	PRJNA495687	SAMN10229849	B3	Oryza sativa	female gametophyte mature stage	ovule	no treatment		30691391
SRR8002622	SRP165132	Oryza．Sativa L．spp．japonica	SRX4833463	PRJNA495687	SAMN10229848	B2	Oryza sativa	functional megaspore mitosis stage	ovule	no treatment		30691391
SRR8002623	SRP165132	Oryza．Sativa L．spp．japonica	SRX4833462	PRJNA495687	SAMN10229849	B3	Oryza sativa	female gametophyte mature stage	ovule	no treatment		30691391
SRR8002624	SRP165132	Oryza．Sativa L．spp．japonica	SRX4833461	PRJNA495687	SAMN10229844	A1	Oryza sativa	megaspore mother cell meiosis stage	ovule	no treatment		30691391
SRR8002625	SRP165132	Oryza．Sativa L．spp．japonica	SRX4833460	PRJNA495687	SAMN10229845	A2	Oryza sativa	functional megaspore mitosis stage	ovule	no treatment		30691391
SRR8002626	SRP165132	Oryza．Sativa L．spp．japonica	SRX4833459	PRJNA495687	SAMN10229844	A1	Oryza sativa	megaspore mother cell meiosis stage	ovule	no treatment		30691391
SRR8002627	SRP165132	Oryza．Sativa L．spp．japonica	SRX4833458	PRJNA495687	SAMN10229844	A1	Oryza sativa	megaspore mother cell meiosis stage	ovule	no treatment		30691391
SRR8002628	SRP165132	Oryza．Sativa L．spp．japonica	SRX4833457	PRJNA495687	SAMN10229846	A3	Oryza sativa	female gametophyte mature stage	ovule	no treatment		30691391
SRR8002629	SRP165132	Oryza．Sativa L．spp．japonica	SRX4833456	PRJNA495687	SAMN10229846	A3	Oryza sativa	female gametophyte mature stage	ovule	no treatment		30691391
SRR8002630	SRP165132	Oryza．Sativa L．spp．japonica	SRX4833455	PRJNA495687	SAMN10229845	A2	Oryza sativa	functional megaspore mitosis stage	ovule	no treatment		30691391
SRR8002631	SRP165132	Oryza．Sativa L．spp．japonica	SRX4833454	PRJNA495687	SAMN10229845	A2	Oryza sativa	functional megaspore mitosis stage	ovule	no treatment		30691391
SRR8002632	SRP165132	Oryza．Sativa L．spp．japonica	SRX4833453	PRJNA495687	SAMN10229846	A3	Oryza sativa	female gametophyte mature stage	ovule	no treatment		30691391
SRR8002633	SRP165132	Oryza．Sativa L．spp．japonica	SRX4833452	PRJNA495687	SAMN10229847	B1	Oryza sativa	megaspore mother cell meiosis stage	ovule	no treatment		30691391
SRR7152607	SRP099996	Oryza．Sativa L．spp．japonica	SRX4072073	PRJNA362277	SAMN06237128	rice root in early stage	Oryza sativa Indica Group	root in early stage	root	no treatment		29902991
SRR7152608	SRP099996	Oryza．Sativa L．spp．japonica	SRX4072072	PRJNA362277	SAMN06237128	rice root in early stage	Oryza sativa Indica Group	root in early stage	root	no treatment		29902991
SRR7152609	SRP099996	Oryza．Sativa L．spp．japonica	SRX4072071	PRJNA362277	SAMN06237128	rice root in early stage	Oryza sativa Indica Group	root in early stage	root	no treatment		29902991
SRR7152610	SRP099996	Oryza．Sativa L．spp．japonica	SRX4072070	PRJNA362277	SAMN06237128	rice root in early stage	Oryza sativa Indica Group	root in early stage	root	no treatment		29902991
SRR7152611	SRP099996	Oryza．Sativa L．spp．japonica	SRX4072069	PRJNA362277	SAMN06237128	rice root in early stage	Oryza sativa Indica Group	root in early stage	root	no treatment		29902991
SRR7152612	SRP099996	Oryza．Sativa L．spp．japonica	SRX4072068	PRJNA362277	SAMN06237128	rice root in early stage	Oryza sativa Indica Group	root in early stage	root	no treatment		29902991
SRR1213581	SRP040811	Oryza．Sativa L．spp．japonica	SRX507811	PRJNA243368	SAMN02716055	GSM1361883	Oryza sativa Japonica Group	NA	flower bud	no treatment		26387578
SRR1213582	SRP040811	Oryza．Sativa L．spp．japonica	SRX507812	PRJNA243368	SAMN02716051	GSM1361884	Oryza sativa Japonica Group	NA	flower	no treatment		26387578
SRR1213583	SRP040811	Oryza．Sativa L．spp．japonica	SRX507813	PRJNA243368	SAMN02716054	GSM1361885	Oryza sativa Japonica Group	NA	leaf	no treatment		26387578
SRR1213584	SRP040811	Oryza．Sativa L．spp．japonica	SRX507814	PRJNA243368	SAMN02716050	GSM1361886	Oryza sativa Japonica Group	NA	leaf	no treatment		26387578
SRR1213585	SRP040811	Oryza．Sativa L．spp．japonica	SRX507815	PRJNA243368	SAMN02716053	GSM1361887	Oryza sativa Japonica Group	NA	root	no treatment		26387578
SRR1213586	SRP040811	Oryza．Sativa L．spp．japonica	SRX507816	PRJNA243368	SAMN02716056	GSM1361888	Oryza sativa Japonica Group	NA	root	no treatment		26387578
SRR1213587	SRP040811	Oryza．Sativa L．spp．japonica	SRX507817	PRJNA243368	SAMN02716052	GSM1361889	Oryza sativa Japonica Group	NA	milk grains	no treatment		26387578
SRR1213588	SRP040811	Oryza．Sativa L．spp．japonica	SRX507818	PRJNA243368	SAMN02716057	GSM1361890	Oryza sativa Japonica Group	NA	seed	no treatment		26387578
SRR1213690	SRP040813	Oryza．Sativa L．spp．japonica	SRX507920	PRJNA243371	SAMN02716064	GSM1361891	Oryza sativa Japonica Group	NA	flower bud	no treatment		26387578
SRR1213691	SRP040813	Oryza．Sativa L．spp．japonica	SRX507921	PRJNA243371	SAMN02716061	GSM1361892	Oryza sativa Japonica Group	NA	flower	no treatment		26387578
SRR1213692	SRP040813	Oryza．Sativa L．spp．japonica	SRX507922	PRJNA243371	SAMN02716063	GSM1361893	Oryza sativa Japonica Group	NA	leaf	no treatment		26387578
SRR1213693	SRP040813	Oryza．Sativa L．spp．japonica	SRX507923	PRJNA243371	SAMN02716065	GSM1361894	Oryza sativa Japonica Group	NA	leaf	no treatment		26387578
SRR1213694	SRP040813	Oryza．Sativa L．spp．japonica	SRX507924	PRJNA243371	SAMN02716059	GSM1361895	Oryza sativa Japonica Group	NA	root	no treatment		26387578
SRR1213695	SRP040813	Oryza．Sativa L．spp．japonica	SRX507925	PRJNA243371	SAMN02716062	GSM1361896	Oryza sativa Japonica Group	NA	root	no treatment		26387578
SRR1213696	SRP040813	Oryza．Sativa L．spp．japonica	SRX507926	PRJNA243371	SAMN02716058	GSM1361897	Oryza sativa Japonica Group	NA	milk grains	no treatment		26387578
SRR1213697	SRP040813	Oryza．Sativa L．spp．japonica	SRX507927	PRJNA243371	SAMN02716060	GSM1361898	Oryza sativa Japonica Group	NA	seed	no treatment		26387578
SRR9263866	SRP201005	Oryza．Sativa L．spp．japonica	SRX6034570	PRJNA547645	SAMN11975069	J9	Oryza sativa Japonica Group	early panicles when the inflorescence became approximately 40 mm long	pancile	no treatment		32064312
SRR9263869	SRP201005	Oryza．Sativa L．spp．japonica	SRX6034567	PRJNA547645	SAMN11975064	J4	Oryza sativa Japonica Group	early panicles when the inflorescence became approximately 40 mm long	pancile	no treatment		32064312
SRR9263870	SRP201005	Oryza．Sativa L．spp．japonica	SRX6034566	PRJNA547645	SAMN11975065	J5	Oryza sativa Japonica Group	early panicles when the inflorescence became approximately 40 mm long	pancile	no treatment		32064312
SRR9263873	SRP201005	Oryza．Sativa L．spp．japonica	SRX6034563	PRJNA547645	SAMN11975070	J10	Oryza sativa Japonica Group	early panicles when the inflorescence became approximately 40 mm long	pancile	no treatment		32064312
SRR9263865	SRP201005	Oryza．Sativa L．spp．japonica	SRX6034571	PRJNA547645	SAMN11975068	J8	Oryza sativa temperate japonica subgroup	early panicles when the inflorescence became approximately 40 mm long	pancile	no treatment		32064312
SRR9263867	SRP201005	Oryza．Sativa L．spp．japonica	SRX6034569	PRJNA547645	SAMN11975066	J6	Oryza sativa temperate japonica subgroup	early panicles when the inflorescence became approximately 40 mm long	pancile	no treatment		32064312
SRR9263868	SRP201005	Oryza．Sativa L．spp．japonica	SRX6034568	PRJNA547645	SAMN11975067	J7	Oryza sativa temperate japonica subgroup	early panicles when the inflorescence became approximately 40 mm long	pancile	no treatment		32064312
SRR9263871	SRP201005	Oryza．Sativa L．spp．japonica	SRX6034565	PRJNA547645	SAMN11975062	J2	Oryza sativa temperate japonica subgroup	early panicles when the inflorescence became approximately 40 mm long	pancile	no treatment		32064312
SRR9263872	SRP201005	Oryza．Sativa L．spp．japonica	SRX6034564	PRJNA547645	SAMN11975063	J3	Oryza sativa temperate japonica subgroup	early panicles when the inflorescence became approximately 40 mm long	pancile	no treatment		32064312
SRR9263875	SRP201005	Oryza．Sativa L．spp．japonica	SRX6034561	PRJNA547645	SAMN11975061	J1	Oryza sativa temperate japonica subgroup	early panicles when the inflorescence became approximately 40 mm long	pancile	no treatment		32064312
SRR8885485	SRP192163	Triticum aestivum L.	SRX5671212	PRJNA532455	SAMN11400278	SRS4614044	Triticum aestivum	two cell	embryo	two cell		31628162	https://sra-download.ncbi.nlm.nih.gov/traces/sra11/SRR/008677/SRR8885485
SRR8885486	SRP192163	Triticum aestivum L.	SRX5671213	PRJNA532455	SAMN11400277	SRS4614045	Triticum aestivum	two cell	embryo	two cell		31628162	https://sra-download.ncbi.nlm.nih.gov/traces/sra8/SRR/008677/SRR8885486
SRR8885487	SRP192163	Triticum aestivum L.	SRX5671214	PRJNA532455	SAMN11400276	SRS4614046	Triticum aestivum	two cell	embryo	two cell		31628162	https://sra-download.ncbi.nlm.nih.gov/traces/sra45/SRR/008677/SRR8885487
SRR8885488	SRP192163	Triticum aestivum L.	SRX5671215	PRJNA532455	SAMN11400275	SRS4614047	Triticum aestivum	two cell	embryo	two cell		31628162	https://sra-download.ncbi.nlm.nih.gov/traces/sra24/SRR/008677/SRR8885488
SRR8885489	SRP192163	Triticum aestivum L.	SRX5671216	PRJNA532455	SAMN11400320	SRS4614048	Triticum aestivum	preembryo	embryo	preembryo		31628162	https://sra-download.ncbi.nlm.nih.gov/traces/sra11/SRR/008677/SRR8885489
SRR8885490	SRP192163	Triticum aestivum L.	SRX5671217	PRJNA532455	SAMN11400325	SRS4614049	Triticum aestivum	preembryo	embryo	preembryo		31628162	https://sra-download.ncbi.nlm.nih.gov/traces/sra24/SRR/008677/SRR8885490
SRR8885491	SRP192163	Triticum aestivum L.	SRX5671218	PRJNA532455	SAMN11400324	SRS4614050	Triticum aestivum	preembryo	embryo	preembryo		31628162	https://sra-download.ncbi.nlm.nih.gov/traces/sra14/SRR/008677/SRR8885491
SRR8885492	SRP192163	Triticum aestivum L.	SRX5671219	PRJNA532455	SAMN11400323	SRS4614051	Triticum aestivum	transition	embryo	transition		31628162	https://sra-download.ncbi.nlm.nih.gov/traces/sra36/SRR/008677/SRR8885492
SRR8885493	SRP192163	Triticum aestivum L.	SRX5671220	PRJNA532455	SAMN11400322	SRS4614052	Triticum aestivum	transition	embryo	transition		31628162	https://sra-download.ncbi.nlm.nih.gov/traces/sra29/SRR/008677/SRR8885493
SRR8885494	SRP192163	Triticum aestivum L.	SRX5671221	PRJNA532455	SAMN11400321	SRS4614053	Triticum aestivum	leaf early	embryo	leaf early		31628162	https://sra-download.ncbi.nlm.nih.gov/traces/sra21/SRR/008677/SRR8885494
SRR8885495	SRP192163	Triticum aestivum L.	SRX5671222	PRJNA532455	SAMN11400259	SRS4614054	Triticum aestivum	leaf early	embryo	leaf early		31628162	https://sra-download.ncbi.nlm.nih.gov/traces/sra33/SRR/008677/SRR8885495
SRR8885496	SRP192163	Triticum aestivum L.	SRX5671223	PRJNA532455	SAMN11400258	SRS4614055	Triticum aestivum	leaf middle	embryo	leaf middle		31628162	https://sra-download.ncbi.nlm.nih.gov/traces/sra8/SRR/008677/SRR8885496
SRR8885497	SRP192163	Triticum aestivum L.	SRX5671224	PRJNA532455	SAMN11400257	SRS4614056	Triticum aestivum	leaf middle	embryo	leaf middle		31628162	https://sra-download.ncbi.nlm.nih.gov/traces/sra42/SRR/008677/SRR8885497
SRR8885498	SRP192163	Triticum aestivum L.	SRX5671225	PRJNA532455	SAMN11400256	SRS4614057	Triticum aestivum	leaf middle	embryo	leaf middle		31628162	https://sra-download.ncbi.nlm.nih.gov/traces/sra38/SRR/008677/SRR8885498
SRR8885499	SRP192163	Triticum aestivum L.	SRX5671226	PRJNA532455	SAMN11400255	SRS4614058	Triticum aestivum	leaf late	embryo	leaf late		31628162	https://sra-download.ncbi.nlm.nih.gov/traces/sra24/SRR/008677/SRR8885499
SRR8885500	SRP192163	Triticum aestivum L.	SRX5671227	PRJNA532455	SAMN11400254	SRS4614059	Triticum aestivum	leaf late	embryo	leaf late		31628162	https://sra-download.ncbi.nlm.nih.gov/traces/sra32/SRR/008677/SRR8885500
SRR8885501	SRP192163	Triticum aestivum L.	SRX5671228	PRJNA532455	SAMN11400253	SRS4614060	Triticum aestivum	leaf late	embryo	leaf late		31628162	https://sra-download.ncbi.nlm.nih.gov/traces/sra15/SRR/008677/SRR8885501
SRR8885502	SRP192163	Triticum aestivum L.	SRX5671229	PRJNA532455	SAMN11400252	SRS4614061	Triticum aestivum	mature	embryo	mature		31628162	https://sra-download.ncbi.nlm.nih.gov/traces/sra2/SRR/008677/SRR8885502
SRR8885503	SRP192163	Triticum aestivum L.	SRX5671230	PRJNA532455	SAMN11400300	SRS4614062	Triticum aestivum	early endorsperm	endosperm	early endorsperm		31628162	https://sra-download.ncbi.nlm.nih.gov/traces/sra37/SRR/008677/SRR8885503
SRR8885504	SRP192163	Triticum aestivum L.	SRX5671231	PRJNA532455	SAMN11400299	SRS4614063	Triticum aestivum	late endorsperm	endosperm	late endorsperm		31628162	https://sra-download.ncbi.nlm.nih.gov/traces/sra8/SRR/008677/SRR8885504
SRR8885505	SRP192163	Triticum aestivum L.	SRX5671232	PRJNA532455	SAMN11400298	SRS4614064	Triticum aestivum	SC (Pericarp)	seed	SC (Pericarp)		31628162	https://sra-download.ncbi.nlm.nih.gov/traces/sra0/SRR/008677/SRR8885505
SRR8885506	SRP192163	Triticum aestivum L.	SRX5671233	PRJNA532455	SAMN11400297	SRS4614065	Triticum aestivum	two cell	embryo	two cell		31628162	https://sra-download.ncbi.nlm.nih.gov/traces/sra20/SRR/008677/SRR8885506
SRR8885507	SRP192163	Triticum aestivum L.	SRX5671234	PRJNA532455	SAMN11400296	SRS4614066	Triticum aestivum	preembryo	embryo	preembryo		31628162	https://sra-download.ncbi.nlm.nih.gov/traces/sra24/SRR/008677/SRR8885507
SRR8885508	SRP192163	Triticum aestivum L.	SRX5671235	PRJNA532455	SAMN11400295	SRS4614067	Triticum aestivum	transition	embryo	transition		31628162	https://sra-download.ncbi.nlm.nih.gov/traces/sra17/SRR/008677/SRR8885508
SRR8885509	SRP192163	Triticum aestivum L.	SRX5671236	PRJNA532455	SAMN11400294	SRS4614068	Triticum aestivum	leaf early	embryo	leaf early		31628162	https://sra-download.ncbi.nlm.nih.gov/traces/sra16/SRR/008677/SRR8885509
SRR8885510	SRP192163	Triticum aestivum L.	SRX5671237	PRJNA532455	SAMN11400293	SRS4614069	Triticum aestivum	leaf middle	embryo	leaf middle		31628162	https://sra-download.ncbi.nlm.nih.gov/traces/sra14/SRR/008677/SRR8885510
SRR8885511	SRP192163	Triticum aestivum L.	SRX5671238	PRJNA532455	SAMN11400292	SRS4614070	Triticum aestivum	leaf late	embryo	leaf late		31628162	https://sra-download.ncbi.nlm.nih.gov/traces/sra51/SRR/008677/SRR8885511
SRR8885512	SRP192163	Triticum aestivum L.	SRX5671239	PRJNA532455	SAMN11400291	SRS4614071	Triticum aestivum	mature	embryo	mature		31628162	https://sra-download.ncbi.nlm.nih.gov/traces/sra22/SRR/008677/SRR8885512
SRR8885513	SRP192163	Triticum aestivum L.	SRX5671240	PRJNA532455	SAMN11400290	SRS4614072	Triticum aestivum	early endorsperm	endosperm	early endorsperm		31628162	https://sra-download.ncbi.nlm.nih.gov/traces/sra52/SRR/008677/SRR8885513
SRR8885514	SRP192163	Triticum aestivum L.	SRX5671241	PRJNA532455	SAMN11400289	SRS4614073	Triticum aestivum	late endorsperm	endosperm	late endorsperm		31628162	https://sra-download.ncbi.nlm.nih.gov/traces/sra32/SRR/008677/SRR8885514
SRR8885555	SRP192163	Triticum aestivum L.	SRX5671282	PRJNA532455	SAMN11400319	SRS4614114	Triticum turgidum	two cell	embryo	two cell		31628162	https://sra-download.ncbi.nlm.nih.gov/traces/sra51/SRR/008677/SRR8885555
SRR8885556	SRP192163	Triticum aestivum L.	SRX5671283	PRJNA532455	SAMN11400318	SRS4614115	Triticum turgidum	preembryo	embryo	preembryo		31628162	https://sra-download.ncbi.nlm.nih.gov/traces/sra22/SRR/008677/SRR8885556
SRR8885557	SRP192163	Triticum aestivum L.	SRX5671284	PRJNA532455	SAMN11400317	SRS4614116	Triticum turgidum	transition	embryo	transition		31628162	https://sra-download.ncbi.nlm.nih.gov/traces/sra7/SRR/008677/SRR8885557
SRR8885558	SRP192163	Triticum aestivum L.	SRX5671285	PRJNA532455	SAMN11400316	SRS4614117	Triticum turgidum	leaf early	embryo	leaf early		31628162	https://sra-download.ncbi.nlm.nih.gov/traces/sra28/SRR/008677/SRR8885558
SRR8885559	SRP192163	Triticum aestivum L.	SRX5671286	PRJNA532455	SAMN11400315	SRS4614118	Triticum turgidum	leaf middle	embryo	leaf middle		31628162	https://sra-download.ncbi.nlm.nih.gov/traces/sra28/SRR/008677/SRR8885559
SRR8885560	SRP192163	Triticum aestivum L.	SRX5671287	PRJNA532455	SAMN11400314	SRS4614119	Triticum turgidum	leaf late	embryo	leaf late		31628162	https://sra-download.ncbi.nlm.nih.gov/traces/sra16/SRR/008677/SRR8885560
SRR8885561	SRP192163	Triticum aestivum L.	SRX5671288	PRJNA532455	SAMN11400313	SRS4614120	Triticum turgidum	mature	embryo	mature		31628162	https://sra-download.ncbi.nlm.nih.gov/traces/sra22/SRR/008677/SRR8885561
SRR8885562	SRP192163	Triticum aestivum L.	SRX5671289	PRJNA532455	SAMN11400312	SRS4614121	Triticum turgidum	early endorsperm	endosperm	early endorsperm		31628162	https://sra-download.ncbi.nlm.nih.gov/traces/sra19/SRR/008677/SRR8885562
SRR8885563	SRP192163	Triticum aestivum L.	SRX5671290	PRJNA532455	SAMN11400311	SRS4614122	Triticum turgidum	late endorsperm	endosperm	late endorsperm		31628162	https://sra-download.ncbi.nlm.nih.gov/traces/sra1/SRR/008677/SRR8885563
SRR8885564	SRP192163	Triticum aestivum L.	SRX5671291	PRJNA532455	SAMN11400310	SRS4614123	Triticum turgidum	SC (Pericarp)	pericarp	SC (Pericarp)		31628162	https://sra-download.ncbi.nlm.nih.gov/traces/sra25/SRR/008677/SRR8885564
SRR8885565	SRP192163	Triticum aestivum L.	SRX5671292	PRJNA532455	SAMN11400309	SRS4614124	Triticum turgidum	two cell	cell and quadrant	two cell		31628162	https://sra-download.ncbi.nlm.nih.gov/traces/sra45/SRR/008677/SRR8885565
SRR8885566	SRP192163	Triticum aestivum L.	SRX5671293	PRJNA532455	SAMN11400308	SRS4614125	Triticum turgidum	preembryo	embryo	preembryo		31628162	https://sra-download.ncbi.nlm.nih.gov/traces/sra26/SRR/008677/SRR8885566
SRR8885567	SRP192163	Triticum aestivum L.	SRX5671294	PRJNA532455	SAMN11400307	SRS4614126	Triticum turgidum	transition	embryo	transition		31628162	https://sra-download.ncbi.nlm.nih.gov/traces/sra37/SRR/008677/SRR8885567
SRR8885568	SRP192163	Triticum aestivum L.	SRX5671295	PRJNA532455	SAMN11400306	SRS4614127	Triticum turgidum	leaf early	embryo	leaf early		31628162	https://sra-download.ncbi.nlm.nih.gov/traces/sra36/SRR/008677/SRR8885568
SRR8885569	SRP192163	Triticum aestivum L.	SRX5671296	PRJNA532455	SAMN11400305	SRS4614128	Triticum turgidum	leaf middle	embryo	leaf middle		31628162	https://sra-download.ncbi.nlm.nih.gov/traces/sra28/SRR/008677/SRR8885569
SRR8885570	SRP192163	Triticum aestivum L.	SRX5671297	PRJNA532455	SAMN11400304	SRS4614129	Triticum turgidum	mature	embryo	mature		31628162	https://sra-download.ncbi.nlm.nih.gov/traces/sra1/SRR/008677/SRR8885570
SRR8885571	SRP192163	Triticum aestivum L.	SRX5671298	PRJNA532455	SAMN11400303	SRS4614130	Triticum turgidum	early endorsperm	endosperm	early endorsperm		31628162	https://sra-download.ncbi.nlm.nih.gov/traces/sra51/SRR/008677/SRR8885571
SRR8885572	SRP192163	Triticum aestivum L.	SRX5671299	PRJNA532455	SAMN11400302	SRS4614131	Triticum turgidum	late endorsperm	endosperm	late endorsperm		31628162	https://sra-download.ncbi.nlm.nih.gov/traces/sra7/SRR/008677/SRR8885572
SRR8885573	SRP192163	Triticum aestivum L.	SRX5671300	PRJNA532455	SAMN11400301	SRS4614132	Triticum turgidum	SC (Pericarp)	pericarp	SC (Pericarp)		31628162	https://sra-download.ncbi.nlm.nih.gov/traces/sra38/SRR/008677/SRR8885573
SRR8885574	SRP192163	Triticum aestivum L.	SRX5671301	PRJNA532455	SAMN11400336	SRS4614133	Triticum turgidum	two cell	embryo	two cell		31628162	https://sra-download.ncbi.nlm.nih.gov/traces/sra42/SRR/008677/SRR8885574
ERR424721	ERP004714	Triticum aestivum L.	ERX391046	PRJEB5314	SAMEA2342263	ERS399947	Triticum aestivum	NA		no treatment		25853487	https://sra-downloadb.be-md.ncbi.nlm.nih.gov/sos1/sra-pub-run-2/ERR424721/ERR424721.1
ERR424722	ERP004714	Triticum aestivum L.	ERX391042	PRJEB5314	SAMEA2342242	ERS399926	Triticum aestivum	NA		no treatment		25853487	https://sra-downloadb.be-md.ncbi.nlm.nih.gov/sos1/sra-pub-run-5/ERR424722/ERR424722.1
ERR424723	ERP004714	Triticum aestivum L.	ERX391048	PRJEB5314	SAMEA2342242	ERS399926	Triticum aestivum	NA		no treatment		25853487	https://sra-downloadb.be-md.ncbi.nlm.nih.gov/sos1/sra-pub-run-5/ERR424723/ERR424723.1
ERR424724	ERP004714	Triticum aestivum L.	ERX391066	PRJEB5314	SAMEA2342245	ERS399929	Triticum aestivum	NA		no treatment		25853487	https://sra-downloadb.be-md.ncbi.nlm.nih.gov/sos1/sra-pub-run-2/ERR424724/ERR424724.1
ERR424725	ERP004714	Triticum aestivum L.	ERX391034	PRJEB5314	SAMEA2342241	ERS399925	Triticum aestivum	NA		no treatment		25853487	https://sra-downloadb.be-md.ncbi.nlm.nih.gov/sos1/sra-pub-run-2/ERR424725/ERR424725.1
ERR424726	ERP004714	Triticum aestivum L.	ERX391065	PRJEB5314	SAMEA2342267	ERS399951	Triticum aestivum	NA		no treatment		25853487	https://sra-downloadb.be-md.ncbi.nlm.nih.gov/sos1/sra-pub-run-5/ERR424726/ERR424726.1
ERR424727	ERP004714	Triticum aestivum L.	ERX391053	PRJEB5314	SAMEA2342242	ERS399926	Triticum aestivum	NA		no treatment		25853487	https://sra-downloadb.be-md.ncbi.nlm.nih.gov/sos1/sra-pub-run-5/ERR424727/ERR424727.1
ERR424728	ERP004714	Triticum aestivum L.	ERX391026	PRJEB5314	SAMEA2342266	ERS399950	Triticum aestivum	NA		no treatment		25853487	https://sra-downloadb.be-md.ncbi.nlm.nih.gov/sos1/sra-pub-run-5/ERR424728/ERR424728.1
ERR424729	ERP004714	Triticum aestivum L.	ERX391030	PRJEB5314	SAMEA2342260	ERS399944	Triticum aestivum	NA		no treatment		25853487	https://sra-downloadb.be-md.ncbi.nlm.nih.gov/sos1/sra-pub-run-5/ERR424729/ERR424729.1
ERR424730	ERP004714	Triticum aestivum L.	ERX391025	PRJEB5314	SAMEA2342271	ERS399956	Triticum aestivum	NA		no treatment		25853487	https://sra-downloadb.be-md.ncbi.nlm.nih.gov/sos1/sra-pub-run-5/ERR424730/ERR424730.1
ERR424731	ERP004714	Triticum aestivum L.	ERX391063	PRJEB5314	SAMEA2342265	ERS399949	Triticum aestivum	NA		no treatment		25853487	https://sra-downloadb.be-md.ncbi.nlm.nih.gov/sos1/sra-pub-run-1/ERR424731/ERR424731.1
ERR424732	ERP004714	Triticum aestivum L.	ERX391047	PRJEB5314	SAMEA2342244	ERS399928	Triticum aestivum	NA		no treatment		25853487	https://sra-downloadb.be-md.ncbi.nlm.nih.gov/sos1/sra-pub-run-5/ERR424732/ERR424732.1
ERR424733	ERP004714	Triticum aestivum L.	ERX391032	PRJEB5314	SAMEA2342238	ERS399922	Triticum aestivum	NA		no treatment		25853487	https://sra-downloadb.be-md.ncbi.nlm.nih.gov/sos1/sra-pub-run-5/ERR424733/ERR424733.1
ERR424734	ERP004714	Triticum aestivum L.	ERX391037	PRJEB5314	SAMEA2342249	ERS399933	Triticum aestivum	NA		no treatment		25853487	https://sra-downloadb.be-md.ncbi.nlm.nih.gov/sos1/sra-pub-run-5/ERR424734/ERR424734.1
ERR424735	ERP004714	Triticum aestivum L.	ERX391052	PRJEB5314	SAMEA2342269	ERS399953	Triticum aestivum	NA		no treatment		25853487	https://sra-downloadb.be-md.ncbi.nlm.nih.gov/sos1/sra-pub-run-5/ERR424735/ERR424735.1
ERR424736	ERP004714	Triticum aestivum L.	ERX391043	PRJEB5314	SAMEA2342241	ERS399925	Triticum aestivum	NA		no treatment		25853487	https://sra-downloadb.be-md.ncbi.nlm.nih.gov/sos1/sra-pub-run-2/ERR424736/ERR424736.1
ERR424737	ERP004714	Triticum aestivum L.	ERX391071	PRJEB5314	SAMEA2729887	ERS399955	Triticum aestivum	NA		no treatment		25853487	https://sra-downloadb.be-md.ncbi.nlm.nih.gov/sos1/sra-pub-run-5/ERR424737/ERR424737.1
ERR424738	ERP004714	Triticum aestivum L.	ERX391031	PRJEB5314	SAMEA2342241	ERS399925	Triticum aestivum	NA		no treatment		25853487	https://sra-downloadb.be-md.ncbi.nlm.nih.gov/sos1/sra-pub-run-2/ERR424738/ERR424738.1
ERR424739	ERP004714	Triticum aestivum L.	ERX391023	PRJEB5314	SAMEA2342258	ERS399942	Triticum aestivum	NA		no treatment		25853487	https://sra-downloadb.be-md.ncbi.nlm.nih.gov/sos1/sra-pub-run-5/ERR424739/ERR424739.1
ERR424740	ERP004714	Triticum aestivum L.	ERX391027	PRJEB5314	SAMEA2342260	ERS399944	Triticum aestivum	NA		no treatment		25853487	https://sra-downloadb.be-md.ncbi.nlm.nih.gov/sos1/sra-pub-run-2/ERR424740/ERR424740.1
ERR424741	ERP004714	Triticum aestivum L.	ERX391018	PRJEB5314	SAMEA2342269	ERS399953	Triticum aestivum	NA		no treatment		25853487	https://sra-downloadb.be-md.ncbi.nlm.nih.gov/sos1/sra-pub-run-2/ERR424741/ERR424741.1
ERR424742	ERP004714	Triticum aestivum L.	ERX391044	PRJEB5314	SAMEA2342243	ERS399927	Triticum aestivum	NA		no treatment		25853487	https://sra-downloadb.be-md.ncbi.nlm.nih.gov/sos1/sra-pub-run-2/ERR424742/ERR424742.1
ERR424743	ERP004714	Triticum aestivum L.	ERX391067	PRJEB5314	SAMEA2342253	ERS399937	Triticum aestivum	NA		no treatment		25853487	https://sra-downloadb.be-md.ncbi.nlm.nih.gov/sos1/sra-pub-run-5/ERR424743/ERR424743.1
ERR424744	ERP004714	Triticum aestivum L.	ERX391014	PRJEB5314	SAMEA2342242	ERS399926	Triticum aestivum	NA		no treatment		25853487	https://sra-downloadb.be-md.ncbi.nlm.nih.gov/sos1/sra-pub-run-5/ERR424744/ERR424744.1
ERR424746	ERP004714	Triticum aestivum L.	ERX391069	PRJEB5314	SAMEA2342240	ERS399924	Triticum aestivum	NA		no treatment		25853487	https://sra-downloadb.be-md.ncbi.nlm.nih.gov/sos1/sra-pub-run-5/ERR424746/ERR424746.1
ERR424747	ERP004714	Triticum aestivum L.	ERX391029	PRJEB5314	SAMEA2342240	ERS399924	Triticum aestivum	NA		no treatment		25853487	https://sra-downloadb.be-md.ncbi.nlm.nih.gov/sos1/sra-pub-run-2/ERR424747/ERR424747.1
ERR424748	ERP004714	Triticum aestivum L.	ERX391058	PRJEB5314	SAMEA2342262	ERS399946	Triticum aestivum	NA		no treatment		25853487	https://sra-downloadb.be-md.ncbi.nlm.nih.gov/sos1/sra-pub-run-2/ERR424748/ERR424748.1
ERR424749	ERP004714	Triticum aestivum L.	ERX391062	PRJEB5314	SAMEA2342254	ERS399938	Triticum aestivum	NA		no treatment		25853487	https://sra-downloadb.be-md.ncbi.nlm.nih.gov/sos1/sra-pub-run-2/ERR424749/ERR424749.1
ERR424750	ERP004714	Triticum aestivum L.	ERX391050	PRJEB5314	SAMEA2342255	ERS399939	Triticum aestivum	NA		no treatment		25853487	https://sra-downloadb.be-md.ncbi.nlm.nih.gov/sos1/sra-pub-run-1/ERR424750/ERR424750.1
ERR424751	ERP004714	Triticum aestivum L.	ERX391036	PRJEB5314	SAMEA2342249	ERS399933	Triticum aestivum	NA		no treatment		25853487	https://sra-downloadb.be-md.ncbi.nlm.nih.gov/sos1/sra-pub-run-5/ERR424751/ERR424751.1
ERR424752	ERP004714	Triticum aestivum L.	ERX391054	PRJEB5314	SAMEA2342265	ERS399949	Triticum aestivum	NA		no treatment		25853487	https://sra-downloadb.be-md.ncbi.nlm.nih.gov/sos1/sra-pub-run-5/ERR424752/ERR424752.1
ERR424753	ERP004714	Triticum aestivum L.	ERX391070	PRJEB5314	SAMEA2342268	ERS399952	Triticum aestivum	NA		no treatment		25853487	https://sra-downloadb.be-md.ncbi.nlm.nih.gov/sos1/sra-pub-run-5/ERR424753/ERR424753.1
ERR424754	ERP004714	Triticum aestivum L.	ERX391022	PRJEB5314	SAMEA2342256	ERS399940	Triticum aestivum	NA		no treatment		25853487	https://sra-downloadb.be-md.ncbi.nlm.nih.gov/sos1/sra-pub-run-1/ERR424754/ERR424754.1
ERR424755	ERP004714	Triticum aestivum L.	ERX391020	PRJEB5314	SAMEA2342265	ERS399949	Triticum aestivum	NA		no treatment		25853487	https://sra-downloadb.be-md.ncbi.nlm.nih.gov/sos1/sra-pub-run-5/ERR424755/ERR424755.1
ERR424756	ERP004714	Triticum aestivum L.	ERX391051	PRJEB5314	SAMEA2342248	ERS399932	Triticum aestivum	NA		no treatment		25853487	https://sra-downloadb.be-md.ncbi.nlm.nih.gov/sos1/sra-pub-run-5/ERR424756/ERR424756.1
ERR424757	ERP004714	Triticum aestivum L.	ERX391059	PRJEB5314	SAMEA2342243	ERS399927	Triticum aestivum	NA		no treatment		25853487	https://sra-downloadb.be-md.ncbi.nlm.nih.gov/sos1/sra-pub-run-2/ERR424757/ERR424757.1
ERR424758	ERP004714	Triticum aestivum L.	ERX391015	PRJEB5314	SAMEA2342250	ERS399934	Triticum aestivum	NA		no treatment		25853487	https://sra-downloadb.be-md.ncbi.nlm.nih.gov/sos1/sra-pub-run-2/ERR424758/ERR424758.1
ERR424759	ERP004714	Triticum aestivum L.	ERX391028	PRJEB5314	SAMEA2342241	ERS399925	Triticum aestivum	NA		no treatment		25853487	https://sra-downloadb.be-md.ncbi.nlm.nih.gov/sos1/sra-pub-run-1/ERR424759/ERR424759.1
ERR424760	ERP004714	Triticum aestivum L.	ERX391057	PRJEB5314	SAMEA2342265	ERS399949	Triticum aestivum	NA		no treatment		25853487	https://sra-downloadb.be-md.ncbi.nlm.nih.gov/sos1/sra-pub-run-5/ERR424760/ERR424760.1
ERR424761	ERP004714	Triticum aestivum L.	ERX391068	PRJEB5314	SAMEA2342251	ERS399935	Triticum aestivum	NA		no treatment		25853487	https://sra-downloadb.be-md.ncbi.nlm.nih.gov/sos1/sra-pub-run-5/ERR424761/ERR424761.1
ERR424762	ERP004714	Triticum aestivum L.	ERX391049	PRJEB5314	SAMEA2342257	ERS399941	Triticum aestivum	NA		no treatment		25853487	https://sra-downloadb.be-md.ncbi.nlm.nih.gov/sos1/sra-pub-run-5/ERR424762/ERR424762.1
ERR424763	ERP004714	Triticum aestivum L.	ERX391021	PRJEB5314	SAMEA2342254	ERS399938	Triticum aestivum	NA		no treatment		25853487	https://sra-downloadb.be-md.ncbi.nlm.nih.gov/sos1/sra-pub-run-5/ERR424763/ERR424763.1
ERR424764	ERP004714	Triticum aestivum L.	ERX391045	PRJEB5314	SAMEA2342260	ERS399944	Triticum aestivum	NA		no treatment		25853487	https://sra-downloadb.be-md.ncbi.nlm.nih.gov/sos1/sra-pub-run-5/ERR424764/ERR424764.1
ERR424765	ERP004714	Triticum aestivum L.	ERX391041	PRJEB5314	SAMEA2342264	ERS399948	Triticum aestivum	NA		no treatment		25853487	https://sra-downloadb.be-md.ncbi.nlm.nih.gov/sos1/sra-pub-run-1/ERR424765/ERR424765.1
ERR424766	ERP004714	Triticum aestivum L.	ERX391055	PRJEB5314	SAMEA2342243	ERS399927	Triticum aestivum	NA		no treatment		25853487	https://sra-downloadb.be-md.ncbi.nlm.nih.gov/sos1/sra-pub-run-5/ERR424766/ERR424766.1
ERR424767	ERP004714	Triticum aestivum L.	ERX391016	PRJEB5314	SAMEA2342239	ERS399923	Triticum aestivum	NA		no treatment		25853487	https://sra-downloadb.be-md.ncbi.nlm.nih.gov/sos1/sra-pub-run-5/ERR424767/ERR424767.1
ERR424768	ERP004714	Triticum aestivum L.	ERX391019	PRJEB5314	SAMEA2342243	ERS399927	Triticum aestivum	NA		no treatment		25853487	https://sra-downloadb.be-md.ncbi.nlm.nih.gov/sos1/sra-pub-run-2/ERR424768/ERR424768.1
ERR424769	ERP004714	Triticum aestivum L.	ERX391064	PRJEB5314	SAMEA2342270	ERS399954	Triticum aestivum	NA		no treatment		25853487	https://sra-downloadb.be-md.ncbi.nlm.nih.gov/sos1/sra-pub-run-5/ERR424769/ERR424769.1
ERR424770	ERP004714	Triticum aestivum L.	ERX391061	PRJEB5314	SAMEA2729887	ERS399955	Triticum aestivum	NA		no treatment		25853487	https://sra-downloadb.be-md.ncbi.nlm.nih.gov/sos1/sra-pub-run-5/ERR424770/ERR424770.1
ERR424771	ERP004714	Triticum aestivum L.	ERX391035	PRJEB5314	SAMEA2342260	ERS399944	Triticum aestivum	NA		no treatment		25853487	https://sra-downloadb.be-md.ncbi.nlm.nih.gov/sos1/sra-pub-run-5/ERR424771/ERR424771.1
ERR424772	ERP004714	Triticum aestivum L.	ERX391056	PRJEB5314	SAMEA2342259	ERS399943	Triticum aestivum	NA		no treatment		25853487	https://sra-downloadb.be-md.ncbi.nlm.nih.gov/sos1/sra-pub-run-5/ERR424772/ERR424772.1
ERR424773	ERP004714	Triticum aestivum L.	ERX391024	PRJEB5314	SAMEA2342240	ERS399924	Triticum aestivum	NA		no treatment		25853487	https://sra-downloadb.be-md.ncbi.nlm.nih.gov/sos1/sra-pub-run-2/ERR424773/ERR424773.1
ERR424774	ERP004714	Triticum aestivum L.	ERX391038	PRJEB5314	SAMEA2342261	ERS399945	Triticum aestivum	NA		no treatment		25853487	https://sra-downloadb.be-md.ncbi.nlm.nih.gov/sos1/sra-pub-run-5/ERR424774/ERR424774.1
ERR424775	ERP004714	Triticum aestivum L.	ERX391060	PRJEB5314	SAMEA2342252	ERS399936	Triticum aestivum	NA		no treatment		25853487	https://sra-downloadb.be-md.ncbi.nlm.nih.gov/sos1/sra-pub-run-5/ERR424775/ERR424775.1
ERR424776	ERP004714	Triticum aestivum L.	ERX391017	PRJEB5314	SAMEA2342247	ERS399931	Triticum aestivum	NA		no treatment		25853487	https://sra-downloadb.be-md.ncbi.nlm.nih.gov/sos1/sra-pub-run-5/ERR424776/ERR424776.1
ERR424777	ERP004714	Triticum aestivum L.	ERX391040	PRJEB5314	SAMEA2342246	ERS399930	Triticum aestivum	NA		no treatment		25853487	https://sra-downloadb.be-md.ncbi.nlm.nih.gov/sos1/sra-pub-run-5/ERR424777/ERR424777.1
ERR424778	ERP004714	Triticum aestivum L.	ERX391033	PRJEB5314	SAMEA2342240	ERS399924	Triticum aestivum	NA		no treatment		25853487	https://sra-downloadb.be-md.ncbi.nlm.nih.gov/sos1/sra-pub-run-2/ERR424778/ERR424778.1
SRR1555772	SRP045697	Triticum aestivum L.	SRX684878	PRJNA259173	SAMN03002445	SRS687952	Triticum turgidum subsp. durum	heading date	flag leaf	no treatment		25524236	https://sra-downloadb.be-md.ncbi.nlm.nih.gov/sos1/sra-pub-run-5/SRR1555772/SRR1555772.2
SRR1555773	SRP045697	Triticum aestivum L.	SRX684879	PRJNA259173	SAMN03002446	SRS687953	Triticum turgidum subsp. durum	heading date	flag leaf	no treatment		25524236	https://sra-downloadb.be-md.ncbi.nlm.nih.gov/sos1/sra-pub-run-5/SRR1555773/SRR1555773.2
SRR1555774	SRP045697	Triticum aestivum L.	SRX684880	PRJNA259173	SAMN03002447	SRS687954	Triticum turgidum subsp. durum	heading date	flag leaf	no treatment		25524236	https://sra-downloadb.be-md.ncbi.nlm.nih.gov/sos1/sra-pub-run-1/SRR1555774/SRR1555774.2
SRR1555775	SRP045697	Triticum aestivum L.	SRX684881	PRJNA259173	SAMN03002448	SRS687955	Triticum turgidum subsp. durum	heading date	flag leaf	no treatment		25524236	https://sra-downloadb.be-md.ncbi.nlm.nih.gov/sos1/sra-pub-run-5/SRR1555775/SRR1555775.2
SRR1555776	SRP045697	Triticum aestivum L.	SRX684882	PRJNA259173	SAMN03002449	SRS687956	Triticum turgidum subsp. durum	12 days after anthesis	flag leaf	no treatment		25524236	https://sra-downloadb.be-md.ncbi.nlm.nih.gov/sos1/sra-pub-run-5/SRR1555776/SRR1555776.2
SRR1555777	SRP045697	Triticum aestivum L.	SRX684883	PRJNA259173	SAMN03002450	SRS687957	Triticum turgidum subsp. durum	12 days after anthesis	flag leaf	no treatment		25524236	https://sra-downloadb.be-md.ncbi.nlm.nih.gov/sos1/sra-pub-run-5/SRR1555777/SRR1555777.2
SRR1555778	SRP045697	Triticum aestivum L.	SRX684884	PRJNA259173	SAMN03002451	SRS687958	Triticum turgidum subsp. durum	12 days after anthesis	flag leaf	no treatment		25524236	https://sra-downloadb.be-md.ncbi.nlm.nih.gov/sos1/sra-pub-run-1/SRR1555778/SRR1555778.2
SRR1555779	SRP045697	Triticum aestivum L.	SRX684885	PRJNA259173	SAMN03002452	SRS687959	Triticum turgidum subsp. durum	12 days after anthesis	flag leaf	no treatment		25524236	https://sra-downloadb.be-md.ncbi.nlm.nih.gov/sos1/sra-pub-run-5/SRR1555779/SRR1555779.2
SRR1555780	SRP045697	Triticum aestivum L.	SRX684886	PRJNA259173	SAMN03002453	SRS687960	Triticum turgidum subsp. durum	22 days after anthesis	flag leaf	no treatment		25524236	https://sra-downloadb.be-md.ncbi.nlm.nih.gov/sos1/sra-pub-run-5/SRR1555780/SRR1555780.2
SRR1555781	SRP045697	Triticum aestivum L.	SRX684887	PRJNA259173	SAMN03002454	SRS687961	Triticum turgidum subsp. durum	22 days after anthesis	flag leaf	no treatment		25524236	https://sra-downloadb.be-md.ncbi.nlm.nih.gov/sos1/sra-pub-run-5/SRR1555781/SRR1555781.2
SRR1555782	SRP045697	Triticum aestivum L.	SRX684888	PRJNA259173	SAMN03002455	SRS687962	Triticum turgidum subsp. durum	22 days after anthesis	flag leaf	no treatment		25524236	https://sra-downloadb.be-md.ncbi.nlm.nih.gov/sos1/sra-pub-run-1/SRR1555782/SRR1555782.2
SRR1555783	SRP045697	Triticum aestivum L.	SRX684889	PRJNA259173	SAMN03002456	SRS687963	Triticum turgidum subsp. durum	22 days after anthesis	flag leaf	no treatment		25524236	https://sra-downloadb.st-va.ncbi.nlm.nih.gov/sos2/sra-pub-run-6/SRR1555783/SRR1555783.2
SRR1555784	SRP045697	Triticum aestivum L.	SRX684890	PRJNA259173	SAMN03002457	SRS687964	Triticum turgidum subsp. durum	heading date	flag leaf	no treatment		25524236	https://sra-downloadb.be-md.ncbi.nlm.nih.gov/sos1/sra-pub-run-5/SRR1555784/SRR1555784.2
SRR1555785	SRP045697	Triticum aestivum L.	SRX684891	PRJNA259173	SAMN03002458	SRS687965	Triticum turgidum subsp. durum	heading date	flag leaf	no treatment		25524236	https://sra-downloadb.be-md.ncbi.nlm.nih.gov/sos1/sra-pub-run-5/SRR1555785/SRR1555785.2
SRR1555786	SRP045697	Triticum aestivum L.	SRX684892	PRJNA259173	SAMN03002459	SRS687967	Triticum turgidum subsp. durum	heading date	flag leaf	no treatment		25524236	https://sra-downloadb.be-md.ncbi.nlm.nih.gov/sos1/sra-pub-run-5/SRR1555786/SRR1555786.2
SRR1555787	SRP045697	Triticum aestivum L.	SRX684893	PRJNA259173	SAMN03002460	SRS687966	Triticum turgidum subsp. durum	heading date	flag leaf	no treatment		25524236	https://sra-downloadb.st-va.ncbi.nlm.nih.gov/sos2/sra-pub-run-6/SRR1555787/SRR1555787.2
SRR1555788	SRP045697	Triticum aestivum L.	SRX684894	PRJNA259173	SAMN03002461	SRS687968	Triticum turgidum subsp. durum	12 days after anthesis	flag leaf	no treatment		25524236	https://sra-downloadb.be-md.ncbi.nlm.nih.gov/sos1/sra-pub-run-5/SRR1555788/SRR1555788.2
SRR1555789	SRP045697	Triticum aestivum L.	SRX684895	PRJNA259173	SAMN03002462	SRS687969	Triticum turgidum subsp. durum	12 days after anthesis	flag leaf	no treatment		25524236	https://sra-downloadb.be-md.ncbi.nlm.nih.gov/sos1/sra-pub-run-5/SRR1555789/SRR1555789.2
SRR1555790	SRP045697	Triticum aestivum L.	SRX684896	PRJNA259173	SAMN03002463	SRS687970	Triticum turgidum subsp. durum	12 days after anthesis	flag leaf	no treatment		25524236	https://sra-downloadb.st-va.ncbi.nlm.nih.gov/sos2/sra-pub-run-6/SRR1555790/SRR1555790.2
SRR1555791	SRP045697	Triticum aestivum L.	SRX684897	PRJNA259173	SAMN03002464	SRS687971	Triticum turgidum subsp. durum	12 days after anthesis	flag leaf	no treatment		25524236	https://sra-downloadb.be-md.ncbi.nlm.nih.gov/sos1/sra-pub-run-1/SRR1555791/SRR1555791.2
SRR1555792	SRP045697	Triticum aestivum L.	SRX684898	PRJNA259173	SAMN03002465	SRS687972	Triticum turgidum subsp. durum	22 days after anthesis	flag leaf	no treatment		25524236	https://sra-downloadb.be-md.ncbi.nlm.nih.gov/sos1/sra-pub-run-5/SRR1555792/SRR1555792.2
SRR1555793	SRP045697	Triticum aestivum L.	SRX684899	PRJNA259173	SAMN03002466	SRS687973	Triticum turgidum subsp. durum	22 days after anthesis	flag leaf	no treatment		25524236	https://sra-downloadb.be-md.ncbi.nlm.nih.gov/sos1/sra-pub-run-5/SRR1555793/SRR1555793.2
SRR1555794	SRP045697	Triticum aestivum L.	SRX684900	PRJNA259173	SAMN03002467	SRS687974	Triticum turgidum subsp. durum	22 days after anthesis	flag leaf	no treatment		25524236	https://sra-downloadb.be-md.ncbi.nlm.nih.gov/sos1/sra-pub-run-1/SRR1555794/SRR1555794.2
SRR1555795	SRP045697	Triticum aestivum L.	SRX684901	PRJNA259173	SAMN03002468	SRS687975	Triticum turgidum subsp. durum	22 days after anthesis	flag leaf	no treatment		25524236	https://sra-downloadb.be-md.ncbi.nlm.nih.gov/sos1/sra-pub-run-1/SRR1555795/SRR1555795.2
SRR1555796	SRP045697	Triticum aestivum L.	SRX684902	PRJNA259173	SAMN03002469	SRS687976	Triticum turgidum subsp. durum	heading date	flag leaf	no treatment		25524236	https://sra-downloadb.be-md.ncbi.nlm.nih.gov/sos1/sra-pub-run-5/SRR1555796/SRR1555796.2
SRR1555797	SRP045697	Triticum aestivum L.	SRX684903	PRJNA259173	SAMN03002470	SRS687977	Triticum turgidum subsp. durum	heading date	flag leaf	no treatment		25524236	https://sra-downloadb.be-md.ncbi.nlm.nih.gov/sos1/sra-pub-run-5/SRR1555797/SRR1555797.2
SRR1555798	SRP045697	Triticum aestivum L.	SRX684904	PRJNA259173	SAMN03002471	SRS687978	Triticum turgidum subsp. durum	heading date	flag leaf	no treatment		25524236	https://sra-downloadb.st-va.ncbi.nlm.nih.gov/sos2/sra-pub-run-6/SRR1555798/SRR1555798.2
SRR1555799	SRP045697	Triticum aestivum L.	SRX684905	PRJNA259173	SAMN03002440	SRS687979	Triticum turgidum subsp. durum	heading date	flag leaf	no treatment		25524236	https://sra-downloadb.be-md.ncbi.nlm.nih.gov/sos1/sra-pub-run-5/SRR1555799/SRR1555799.2
SRR1555800	SRP045697	Triticum aestivum L.	SRX684906	PRJNA259173	SAMN03002441	SRS687980	Triticum turgidum subsp. durum	12 days after anthesis	flag leaf	no treatment		25524236	https://sra-downloadb.be-md.ncbi.nlm.nih.gov/sos1/sra-pub-run-5/SRR1555800/SRR1555800.2
SRR1555801	SRP045697	Triticum aestivum L.	SRX684907	PRJNA259173	SAMN03002442	SRS687981	Triticum turgidum subsp. durum	12 days after anthesis	flag leaf	no treatment		25524236	https://sra-downloadb.be-md.ncbi.nlm.nih.gov/sos1/sra-pub-run-1/SRR1555801/SRR1555801.2
SRR1555802	SRP045697	Triticum aestivum L.	SRX684908	PRJNA259173	SAMN03002436	SRS687983	Triticum turgidum subsp. durum	12 days after anthesis	flag leaf	no treatment		25524236	https://sra-downloadb.be-md.ncbi.nlm.nih.gov/sos1/sra-pub-run-5/SRR1555802/SRR1555802.2
SRR1555803	SRP045697	Triticum aestivum L.	SRX684909	PRJNA259173	SAMN03002437	SRS687982	Triticum turgidum subsp. durum	12 days after anthesis	flag leaf	no treatment		25524236	https://sra-downloadb.be-md.ncbi.nlm.nih.gov/sos1/sra-pub-run-5/SRR1555803/SRR1555803.2
SRR1555804	SRP045697	Triticum aestivum L.	SRX684910	PRJNA259173	SAMN03002438	SRS687984	Triticum turgidum subsp. durum	22 days after anthesis	flag leaf	no treatment		25524236	https://sra-downloadb.be-md.ncbi.nlm.nih.gov/sos1/sra-pub-run-5/SRR1555804/SRR1555804.2
SRR1555805	SRP045697	Triticum aestivum L.	SRX684911	PRJNA259173	SAMN03002439	SRS687985	Triticum turgidum subsp. durum	22 days after anthesis	flag leaf	no treatment		25524236	https://sra-downloadb.be-md.ncbi.nlm.nih.gov/sos1/sra-pub-run-5/SRR1555805/SRR1555805.2
SRR1555806	SRP045697	Triticum aestivum L.	SRX684912	PRJNA259173	SAMN03002443	SRS687986	Triticum turgidum subsp. durum	22 days after anthesis	flag leaf	no treatment		25524236	https://sra-downloadb.be-md.ncbi.nlm.nih.gov/sos1/sra-pub-run-5/SRR1555806/SRR1555806.2
SRR1555807	SRP045697	Triticum aestivum L.	SRX684913	PRJNA259173	SAMN03002444	SRS687987	Triticum turgidum subsp. durum	22 days after anthesis	flag leaf	no treatment		25524236	https://sra-downloadb.st-va.ncbi.nlm.nih.gov/sos2/sra-pub-run-6/SRR1555807/SRR1555807.2
ERR392055	ERP004505	Triticum aestivum L.	ERX364287	PRJEB5135	SAMEA2292773	ERS386437	Triticum aestivum	10 days post anthesis	endosperm	Wheat_Room1_10DPA_Rep	E-MTAB-2137:Wheat_Room1_10DPA_Rep	25035498	https://sra-downloadb.be-md.ncbi.nlm.nih.gov/sos1/sra-pub-run-5/ERR392055/ERR392055.1
ERR392056	ERP004505	Triticum aestivum L.	ERX364297	PRJEB5135	SAMEA2292783	ERS386447	Triticum aestivum	20 days post anthesis	transfer cells	Wheat_Room2_TC_20DPA	E-MTAB-2137:Wheat_Room2_TC_20DPA	25035498	https://sra-downloadb.be-md.ncbi.nlm.nih.gov/sos1/sra-pub-run-5/ERR392056/ERR392056.1
ERR392057	ERP004505	Triticum aestivum L.	ERX364305	PRJEB5135	SAMEA2292791	ERS386455	Triticum aestivum	10 days post anthesis	endosperm	Wheat_Room2_10DPA	E-MTAB-2137:Wheat_Room2_10DPA	25035498	https://sra-downloadb.be-md.ncbi.nlm.nih.gov/sos1/sra-pub-run-5/ERR392057/ERR392057.1
ERR392058	ERP004505	Triticum aestivum L.	ERX364302	PRJEB5135	SAMEA2292788	ERS386452	Triticum aestivum	20 days post anthesis	transfer cells	Wheat_Room1_TC_20DPA	E-MTAB-2137:Wheat_Room1_TC_20DPA	25035498	https://sra-downloadb.be-md.ncbi.nlm.nih.gov/sos1/sra-pub-run-5/ERR392058/ERR392058.1
ERR392059	ERP004505	Triticum aestivum L.	ERX364292	PRJEB5135	SAMEA2292778	ERS386442	Triticum aestivum	20 days post anthesis	albedo	Wheat_Room1_AL_20DPA_Rep	E-MTAB-2137:Wheat_Room1_AL_20DPA_Rep	25035498	https://sra-downloadb.be-md.ncbi.nlm.nih.gov/sos1/sra-pub-run-2/ERR392059/ERR392059.1
ERR392060	ERP004505	Triticum aestivum L.	ERX364309	PRJEB5135	SAMEA2292795	ERS386459	Triticum aestivum	30 days post anthesis	aleuron layer and starchy endosperm	Wheat_Room1_AL.SE_30DPA_Rep	E-MTAB-2137:Wheat_Room1_AL.SE_30DPA_Rep	25035498	https://sra-downloadb.be-md.ncbi.nlm.nih.gov/sos1/sra-pub-run-5/ERR392060/ERR392060.1
ERR392061	ERP004505	Triticum aestivum L.	ERX364299	PRJEB5135	SAMEA2292785	ERS386449	Triticum aestivum	10 days post anthesis	endosperm	Wheat_Room1_10DPA	E-MTAB-2137:Wheat_Room1_10DPA	25035498	https://sra-downloadb.be-md.ncbi.nlm.nih.gov/sos1/sra-pub-run-2/ERR392061/ERR392061.1
ERR392062	ERP004505	Triticum aestivum L.	ERX364288	PRJEB5135	SAMEA2292774	ERS386438	Triticum aestivum	30 days post anthesis	starchy endosperm	Wheat_Room2_SE_30DPA_Rep	E-MTAB-2137:Wheat_Room2_SE_30DPA_Rep	25035498	https://sra-downloadb.be-md.ncbi.nlm.nih.gov/sos1/sra-pub-run-5/ERR392062/ERR392062.1
ERR392063	ERP004505	Triticum aestivum L.	ERX364301	PRJEB5135	SAMEA2292787	ERS386451	Triticum aestivum	20 days post anthesis	starchy endosperm	Wheat_Room1_SE_20DPA	E-MTAB-2137:Wheat_Room1_SE_20DPA	25035498	https://sra-downloadb.be-md.ncbi.nlm.nih.gov/sos1/sra-pub-run-2/ERR392063/ERR392063.1
ERR392064	ERP004505	Triticum aestivum L.	ERX364296	PRJEB5135	SAMEA2292782	ERS386446	Triticum aestivum	20 days post anthesis	endosperm	Wheat_Room1_REF_20DPA	E-MTAB-2137:Wheat_Room1_REF_20DPA	25035498	https://sra-downloadb.be-md.ncbi.nlm.nih.gov/sos1/sra-pub-run-5/ERR392064/ERR392064.1
ERR392065	ERP004505	Triticum aestivum L.	ERX364311	PRJEB5135	SAMEA2292797	ERS386461	Triticum aestivum	30 days post anthesis	starchy endosperm	Wheat_Room1_SE_30DPA_Rep	E-MTAB-2137:Wheat_Room1_SE_30DPA_Rep	25035498	https://sra-downloadb.be-md.ncbi.nlm.nih.gov/sos1/sra-pub-run-5/ERR392065/ERR392065.1
ERR392066	ERP004505	Triticum aestivum L.	ERX364314	PRJEB5135	SAMEA2292800	ERS386464	Triticum aestivum	30 days post anthesis	starchy endosperm	Wheat_Room2_SE_30DPA	E-MTAB-2137:Wheat_Room2_SE_30DPA	25035498	https://sra-downloadb.be-md.ncbi.nlm.nih.gov/sos1/sra-pub-run-5/ERR392066/ERR392066.1
ERR392067	ERP004505	Triticum aestivum L.	ERX364291	PRJEB5135	SAMEA2292777	ERS386441	Triticum aestivum	30 days post anthesis	aleuron layer and starchy endosperm	Wheat_Room2_AL.SE_30DPA	E-MTAB-2137:Wheat_Room2_AL.SE_30DPA	25035498	https://sra-downloadb.be-md.ncbi.nlm.nih.gov/sos1/sra-pub-run-2/ERR392067/ERR392067.1
ERR392068	ERP004505	Triticum aestivum L.	ERX364313	PRJEB5135	SAMEA2292799	ERS386463	Triticum aestivum	20 days post anthesis	endosperm	Wheat_Room1_REF_20DPA_Rep	E-MTAB-2137:Wheat_Room1_REF_20DPA_Rep	25035498	https://sra-downloadb.be-md.ncbi.nlm.nih.gov/sos1/sra-pub-run-5/ERR392068/ERR392068.1
ERR392069	ERP004505	Triticum aestivum L.	ERX364290	PRJEB5135	SAMEA2292776	ERS386440	Triticum aestivum	30 days post anthesis	aleuron layer and starchy endosperm	Wheat_Room1_AL.SE_30DPA	E-MTAB-2137:Wheat_Room1_AL.SE_30DPA	25035498	https://sra-downloadb.be-md.ncbi.nlm.nih.gov/sos1/sra-pub-run-5/ERR392069/ERR392069.1
ERR392070	ERP004505	Triticum aestivum L.	ERX364310	PRJEB5135	SAMEA2292796	ERS386460	Triticum aestivum	20 days post anthesis	transfer cells	Wheat_Room2_TC_20DPA_Rep	E-MTAB-2137:Wheat_Room2_TC_20DPA_Rep	25035498	https://sra-downloadb.be-md.ncbi.nlm.nih.gov/sos1/sra-pub-run-5/ERR392070/ERR392070.1
ERR392071	ERP004505	Triticum aestivum L.	ERX364306	PRJEB5135	SAMEA2292792	ERS386456	Triticum aestivum	30 days post anthesis	aleuron layer and starchy endosperm	Wheat_Room2_AL.SE_30DPA_Rep	E-MTAB-2137:Wheat_Room2_AL.SE_30DPA_Rep	25035498	https://sra-downloadb.be-md.ncbi.nlm.nih.gov/sos1/sra-pub-run-5/ERR392071/ERR392071.1
ERR392072	ERP004505	Triticum aestivum L.	ERX364298	PRJEB5135	SAMEA2292784	ERS386448	Triticum aestivum	10 days post anthesis	endosperm	Wheat_Room2_10DPA_Rep	E-MTAB-2137:Wheat_Room2_10DPA_Rep	25035498	https://sra-downloadb.be-md.ncbi.nlm.nih.gov/sos1/sra-pub-run-5/ERR392072/ERR392072.1
ERR392073	ERP004505	Triticum aestivum L.	ERX364308	PRJEB5135	SAMEA2292794	ERS386458	Triticum aestivum	20 days post anthesis	endosperm	Wheat_Room2_REF_20DPA	E-MTAB-2137:Wheat_Room2_REF_20DPA	25035498	https://sra-downloadb.be-md.ncbi.nlm.nih.gov/sos1/sra-pub-run-5/ERR392073/ERR392073.1
ERR392074	ERP004505	Triticum aestivum L.	ERX364300	PRJEB5135	SAMEA2292786	ERS386450	Triticum aestivum	20 days post anthesis	starchy endosperm	Wheat_Room2_SE_20DPA	E-MTAB-2137:Wheat_Room2_SE_20DPA	25035498	https://sra-downloadb.be-md.ncbi.nlm.nih.gov/sos1/sra-pub-run-5/ERR392074/ERR392074.1
ERR392075	ERP004505	Triticum aestivum L.	ERX364286	PRJEB5135	SAMEA2292772	ERS386436	Triticum aestivum	20 days post anthesis	starchy endosperm	Wheat_Room2_SE_20DPA_Rep	E-MTAB-2137:Wheat_Room2_SE_20DPA_Rep	25035498	https://sra-downloadb.be-md.ncbi.nlm.nih.gov/sos1/sra-pub-run-1/ERR392075/ERR392075.1
ERR392076	ERP004505	Triticum aestivum L.	ERX364285	PRJEB5135	SAMEA2292771	ERS386435	Triticum aestivum	20 days post anthesis	starchy endosperm	Wheat_Room1_SE_20DPA_Rep	E-MTAB-2137:Wheat_Room1_SE_20DPA_Rep	25035498	https://sra-downloadb.be-md.ncbi.nlm.nih.gov/sos1/sra-pub-run-2/ERR392076/ERR392076.1
ERR392077	ERP004505	Triticum aestivum L.	ERX364307	PRJEB5135	SAMEA2292793	ERS386457	Triticum aestivum	20 days post anthesis	transfer cells	Wheat_Room1_TC_20DPA_Rep	E-MTAB-2137:Wheat_Room1_TC_20DPA_Rep	25035498	https://sra-downloadb.be-md.ncbi.nlm.nih.gov/sos1/sra-pub-run-2/ERR392077/ERR392077.1
ERR392078	ERP004505	Triticum aestivum L.	ERX364293	PRJEB5135	SAMEA2292779	ERS386443	Triticum aestivum	20 days post anthesis	albedo	Wheat_Room1_AL_20DPA_Extra1	E-MTAB-2137:Wheat_Room1_AL_20DPA_Extra1	25035498	https://sra-downloadb.be-md.ncbi.nlm.nih.gov/sos1/sra-pub-run-5/ERR392078/ERR392078.1
ERR392079	ERP004505	Triticum aestivum L.	ERX364295	PRJEB5135	SAMEA2292781	ERS386445	Triticum aestivum	30 days post anthesis	starchy endosperm	Wheat_Room1_SE_30DPA	E-MTAB-2137:Wheat_Room1_SE_30DPA	25035498	https://sra-downloadb.be-md.ncbi.nlm.nih.gov/sos1/sra-pub-run-2/ERR392079/ERR392079.1
ERR392080	ERP004505	Triticum aestivum L.	ERX364304	PRJEB5135	SAMEA2292790	ERS386454	Triticum aestivum	20 days post anthesis	albedo	Wheat_Room2_AL_20DPA	E-MTAB-2137:Wheat_Room2_AL_20DPA	25035498	https://sra-downloadb.be-md.ncbi.nlm.nih.gov/sos1/sra-pub-run-5/ERR392080/ERR392080.1
ERR392081	ERP004505	Triticum aestivum L.	ERX364294	PRJEB5135	SAMEA2292780	ERS386444	Triticum aestivum	20 days post anthesis	albedo	Wheat_Room2_AL_20DPA_Rep	E-MTAB-2137:Wheat_Room2_AL_20DPA_Rep	25035498	https://sra-downloadb.be-md.ncbi.nlm.nih.gov/sos1/sra-pub-run-5/ERR392081/ERR392081.1
ERR392082	ERP004505	Triticum aestivum L.	ERX364289	PRJEB5135	SAMEA2292775	ERS386439	Triticum aestivum	20 days post anthesis	albedo	Wheat_Room1_AL_20DPA	E-MTAB-2137:Wheat_Room1_AL_20DPA	25035498	https://sra-downloadb.be-md.ncbi.nlm.nih.gov/sos1/sra-pub-run-2/ERR392082/ERR392082.1
ERR392083	ERP004505	Triticum aestivum L.	ERX364303	PRJEB5135	SAMEA2292789	ERS386453	Triticum aestivum	20 days post anthesis	endosperm	Wheat_Room2_REF_20DPA_Rep	E-MTAB-2137:Wheat_Room2_REF_20DPA_Rep	25035498	https://sra-downloadb.be-md.ncbi.nlm.nih.gov/sos1/sra-pub-run-2/ERR392083/ERR392083.1
ERR392084	ERP004505	Triticum aestivum L.	ERX364312	PRJEB5135	SAMEA2292798	ERS386462	Triticum aestivum	20 days post anthesis	albedo	Wheat_Room1_AL_20DPA_Extra2	E-MTAB-2137:Wheat_Room1_AL_20DPA_Extra2	25035498	https://sra-downloadb.be-md.ncbi.nlm.nih.gov/sos1/sra-pub-run-2/ERR392084/ERR392084.1
SRR1542404	SRP045409	Triticum aestivum L.	SRX673834	PRJNA257938	SAMN02980762	SRS677625	Triticum aestivum	1 week	leaf	no treatment		26092253	https://sra-downloadb.be-md.ncbi.nlm.nih.gov/sos1/sra-pub-run-1/SRR1542404/SRR1542404.1
SRR1542405	SRP045409	Triticum aestivum L.	SRX673835	PRJNA257938	SAMN02980762	SRS677625	Triticum aestivum	1 week	leaf	no treatment		26092253	https://sra-downloadb.be-md.ncbi.nlm.nih.gov/sos1/sra-pub-run-2/SRR1542405/SRR1542405.1
SRR1542406	SRP045409	Triticum aestivum L.	SRX673836	PRJNA257938	SAMN02980763	SRS677626	Triticum aestivum	1 week	leaf	1 hour of drought stress		26092253	https://sra-downloadb.be-md.ncbi.nlm.nih.gov/sos1/sra-pub-run-5/SRR1542406/SRR1542406.1
SRR1542407	SRP045409	Triticum aestivum L.	SRX673838	PRJNA257938	SAMN02980763	SRS677626	Triticum aestivum	1 week	leaf	1 hour of drought stress		26092253	https://sra-downloadb.be-md.ncbi.nlm.nih.gov/sos1/sra-pub-run-2/SRR1542407/SRR1542407.1
SRR1542408	SRP045409	Triticum aestivum L.	SRX673839	PRJNA257938	SAMN02980764	SRS677628	Triticum aestivum	1 week	leaf	6 hour of drought stress		26092253	https://sra-downloadb.be-md.ncbi.nlm.nih.gov/sos1/sra-pub-run-1/SRR1542408/SRR1542408.1
SRR1542409	SRP045409	Triticum aestivum L.	SRX673840	PRJNA257938	SAMN02980764	SRS677628	Triticum aestivum	1 week	leaf	6 hour of drought stress		26092253	https://sra-downloadb.be-md.ncbi.nlm.nih.gov/sos1/sra-pub-run-5/SRR1542409/SRR1542409.1
SRR1542410	SRP045409	Triticum aestivum L.	SRX673841	PRJNA257938	SAMN02980765	SRS677629	Triticum aestivum	1 week	leaf	1 hour of heat stress		26092253	https://sra-downloadb.be-md.ncbi.nlm.nih.gov/sos1/sra-pub-run-5/SRR1542410/SRR1542410.1
SRR1542411	SRP045409	Triticum aestivum L.	SRX673843	PRJNA257938	SAMN02980765	SRS677629	Triticum aestivum	1 week	leaf	1 hour of heat stress		26092253	https://sra-downloadb.be-md.ncbi.nlm.nih.gov/sos1/sra-pub-run-1/SRR1542411/SRR1542411.1
SRR1542412	SRP045409	Triticum aestivum L.	SRX673844	PRJNA257938	SAMN02980766	SRS677631	Triticum aestivum	1 week	leaf	6 hour of heat stress		26092253	https://sra-downloadb.be-md.ncbi.nlm.nih.gov/sos1/sra-pub-run-5/SRR1542412/SRR1542412.1
SRR1542413	SRP045409	Triticum aestivum L.	SRX673845	PRJNA257938	SAMN02980766	SRS677631	Triticum aestivum	1 week	leaf	6 hour of heat stress		26092253	https://sra-downloadb.be-md.ncbi.nlm.nih.gov/sos1/sra-pub-run-1/SRR1542413/SRR1542413.1
SRR1542414	SRP045409	Triticum aestivum L.	SRX673846	PRJNA257938	SAMN02980767	SRS677632	Triticum aestivum	1 week	leaf	1 hour of drought&heat combined stress		26092253	https://sra-downloadb.be-md.ncbi.nlm.nih.gov/sos1/sra-pub-run-5/SRR1542414/SRR1542414.1
SRR1542415	SRP045409	Triticum aestivum L.	SRX673847	PRJNA257938	SAMN02980767	SRS677632	Triticum aestivum	1 week	leaf	1 hour of drought&heat combined stress		26092253	https://sra-downloadb.be-md.ncbi.nlm.nih.gov/sos1/sra-pub-run-2/SRR1542415/SRR1542415.1
SRR1542416	SRP045409	Triticum aestivum L.	SRX673848	PRJNA257938	SAMN02980768	SRS677633	Triticum aestivum	1 week	leaf	6 hour of drought&heat combined stress		26092253	https://sra-downloadb.be-md.ncbi.nlm.nih.gov/sos1/sra-pub-run-1/SRR1542416/SRR1542416.1
SRR1542417	SRP045409	Triticum aestivum L.	SRX673849	PRJNA257938	SAMN02980768	SRS677633	Triticum aestivum	1 week	leaf	6 hour of drought&heat combined stress		26092253	https://sra-downloadb.be-md.ncbi.nlm.nih.gov/sos1/sra-pub-run-2/SRR1542417/SRR1542417.1
SRR252662	SRP006965	Zea mays L.	SRX072637	PRJNA80075	SAMN00622980	FGMG-P3	Zea mays	NA		no treatment		24576388
SRR254169	SRP006965	Zea mays L.	SRX072646	PRJNA80075	SAMN00622984	FGMG-ES1	Zea mays	NA		no treatment		24576388
SRR254170	SRP006965	Zea mays L.	SRX072647	PRJNA80075	SAMN00622985	FGMG-ES2	Zea mays	NA		no treatment		24576388
SRR254171	SRP006965	Zea mays L.	SRX072638	PRJNA80075	SAMN00622981	FGMG-O1	Zea mays	NA		no treatment		24576388
SRR254172	SRP006965	Zea mays L.	SRX072639	PRJNA80075	SAMN00622982	FGMG-O2	Zea mays	NA		no treatment		24576388
SRR254175	SRP006965	Zea mays L.	SRX072640	PRJNA80075	SAMN00622983	FGMG-O3	Zea mays	NA		no treatment		24576388
SRR254176	SRP006965	Zea mays L.	SRX072648	PRJNA80075	SAMN00622986	FGMG-ES3	Zea mays	NA		no treatment		24576388
SRR255405	SRP006965	Zea mays L.	SRX072636	PRJNA80075	SAMN00622979	FGMG-P2	Zea mays	NA		no treatment		24576388
SRR242505	SRP006965	Zea mays L.	SRX070126	PRJNA80075	SAMN00622390	FGMG-S1	Zea mays	NA		no treatment		24576388
SRR248565	SRP006965	Zea mays L.	SRX072632	PRJNA80075	SAMN00622976	FGMG-S2	Zea mays	NA		no treatment		24576388
SRR250415	SRP006965	Zea mays L.	SRX072635	PRJNA80075	SAMN00622977	FGMG-S3	Zea mays	NA		no treatment		24576388
SRR250416	SRP006965	Zea mays L.	SRX072631	PRJNA80075	SAMN00622978	FGMG-P1	Zea mays	NA		no treatment		24576388
SRR035245	SRP001844	Zea mays L.	SRX016348	PRJNA117571	SAMN00008434	GSM422828	Zea mays	NA		no treatment		24576388
SRR035246	SRP001844	Zea mays L.	SRX016348	PRJNA117571	SAMN00008434	GSM422828	Zea mays	NA		no treatment		24576388
SRR035247	SRP001844	Zea mays L.	SRX016349	PRJNA117571	SAMN00008435	GSM422829	Zea mays	NA		no treatment		24576388
SRR035248	SRP001844	Zea mays L.	SRX016349	PRJNA117571	SAMN00008435	GSM422829	Zea mays	NA		no treatment		24576388
SRR2144382	SRP062027	Zea mays L.	SRX1132923	PRJNA291919	SAMN03956489	GSM1843740	Zea mays	NA	leaf	no treatment		30781862
SRR2144383	SRP062027	Zea mays L.	SRX1132924	PRJNA291919	SAMN03956490	GSM1843741	Zea mays	NA	leaf	no treatment		30781862
SRR2144384	SRP062027	Zea mays L.	SRX1132925	PRJNA291919	SAMN03956491	GSM1843742	Zea mays	NA	leaf	no treatment		30781862
SRR2144385	SRP062027	Zea mays L.	SRX1132926	PRJNA291919	SAMN03956492	GSM1843743	Zea mays	NA	leaf	no treatment		30781862
SRR2144386	SRP062027	Zea mays L.	SRX1132927	PRJNA291919	SAMN03956493	GSM1843744	Zea mays	NA	ear	no treatment		30781862
SRR2144387	SRP062027	Zea mays L.	SRX1132928	PRJNA291919	SAMN03956494	GSM1843745	Zea mays	NA	ear	no treatment		30781862
SRR2144388	SRP062027	Zea mays L.	SRX1132929	PRJNA291919	SAMN03956495	GSM1843746	Zea mays	NA	ear	no treatment		30781862
SRR2144389	SRP062027	Zea mays L.	SRX1132930	PRJNA291919	SAMN03956496	GSM1843747	Zea mays	NA	ear	no treatment		30781862
SRR2144390	SRP062027	Zea mays L.	SRX1132931	PRJNA291919	SAMN03956497	GSM1843748	Zea mays	NA	leaf	no treatment		30781862
SRR2144391	SRP062027	Zea mays L.	SRX1132932	PRJNA291919	SAMN03956498	GSM1843749	Zea mays	NA	leaf	no treatment		30781862
SRR2144392	SRP062027	Zea mays L.	SRX1132933	PRJNA291919	SAMN03956499	GSM1843750	Zea mays	NA	leaf	no treatment		30781862
SRR2144393	SRP062027	Zea mays L.	SRX1132934	PRJNA291919	SAMN03956500	GSM1843751	Zea mays	NA	leaf	no treatment		30781862
SRR2144394	SRP062027	Zea mays L.	SRX1132935	PRJNA291919	SAMN03956501	GSM1843752	Zea mays	NA	ear	no treatment		30781862
SRR2144395	SRP062027	Zea mays L.	SRX1132936	PRJNA291919	SAMN03956502	GSM1843753	Zea mays	NA	ear	no treatment		30781862
SRR2144396	SRP062027	Zea mays L.	SRX1132937	PRJNA291919	SAMN03956503	GSM1843754	Zea mays	NA	ear	no treatment		30781862
SRR2144397	SRP062027	Zea mays L.	SRX1132938	PRJNA291919	SAMN03956504	GSM1843755	Zea mays	NA	ear	no treatment		30781862
SRR2144398	SRP062027	Zea mays L.	SRX1132939	PRJNA291919	SAMN03956505	GSM1843756	Zea mays	NA	leaf	no treatment		30781862
SRR2144399	SRP062027	Zea mays L.	SRX1132940	PRJNA291919	SAMN03956506	GSM1843757	Zea mays	NA	leaf	no treatment		30781862
SRR2144400	SRP062027	Zea mays L.	SRX1132941	PRJNA291919	SAMN03956507	GSM1843758	Zea mays	NA	leaf	no treatment		30781862
SRR2144401	SRP062027	Zea mays L.	SRX1132942	PRJNA291919	SAMN03956508	GSM1843759	Zea mays	NA	leaf	no treatment		30781862
SRR2144402	SRP062027	Zea mays L.	SRX1132943	PRJNA291919	SAMN03956509	GSM1843760	Zea mays	NA	ear	no treatment		30781862
SRR2144403	SRP062027	Zea mays L.	SRX1132944	PRJNA291919	SAMN03956511	GSM1843761	Zea mays	NA	ear	no treatment		30781862
SRR2144404	SRP062027	Zea mays L.	SRX1132945	PRJNA291919	SAMN03956512	GSM1843762	Zea mays	NA	ear	no treatment		30781862
SRR2144405	SRP062027	Zea mays L.	SRX1132946	PRJNA291919	SAMN03956449	GSM1843763	Zea mays	NA	ear	no treatment		30781862
SRR2144406	SRP062027	Zea mays L.	SRX1132947	PRJNA291919	SAMN03956450	GSM1843764	Zea mays	NA	leaf	no treatment		30781862
SRR2144407	SRP062027	Zea mays L.	SRX1132948	PRJNA291919	SAMN03956451	GSM1843765	Zea mays	NA	leaf	no treatment		30781862
SRR2144408	SRP062027	Zea mays L.	SRX1132949	PRJNA291919	SAMN03956452	GSM1843766	Zea mays	NA	leaf	no treatment		30781862
SRR2144409	SRP062027	Zea mays L.	SRX1132950	PRJNA291919	SAMN03956453	GSM1843767	Zea mays	NA	leaf	no treatment		30781862
SRR2144410	SRP062027	Zea mays L.	SRX1132951	PRJNA291919	SAMN03956454	GSM1843768	Zea mays	NA	ear	no treatment		30781862
SRR2144411	SRP062027	Zea mays L.	SRX1132952	PRJNA291919	SAMN03956455	GSM1843769	Zea mays	NA	ear	no treatment		30781862
SRR2144412	SRP062027	Zea mays L.	SRX1132953	PRJNA291919	SAMN03956510	GSM1843770	Zea mays	NA	ear	no treatment		30781862
SRR2144413	SRP062027	Zea mays L.	SRX1132954	PRJNA291919	SAMN03956456	GSM1843771	Zea mays	NA	ear	no treatment		30781862
SRR2144414	SRP062027	Zea mays L.	SRX1132955	PRJNA291919	SAMN03956457	GSM1843772	Zea mays	NA	leaf	no treatment		30781862
SRR2144415	SRP062027	Zea mays L.	SRX1132956	PRJNA291919	SAMN03956458	GSM1843773	Zea mays	NA	leaf	no treatment		30781862
SRR2144416	SRP062027	Zea mays L.	SRX1132957	PRJNA291919	SAMN03956459	GSM1843774	Zea mays	NA	leaf	no treatment		30781862
SRR2144417	SRP062027	Zea mays L.	SRX1132958	PRJNA291919	SAMN03956460	GSM1843775	Zea mays	NA	leaf	no treatment		30781862
SRR2144418	SRP062027	Zea mays L.	SRX1132959	PRJNA291919	SAMN03956461	GSM1843776	Zea mays	NA	ear	no treatment		30781862
SRR2144419	SRP062027	Zea mays L.	SRX1132960	PRJNA291919	SAMN03956462	GSM1843777	Zea mays	NA	ear	no treatment		30781862
SRR2144420	SRP062027	Zea mays L.	SRX1132961	PRJNA291919	SAMN03956463	GSM1843778	Zea mays	NA	ear	no treatment		30781862
SRR2144421	SRP062027	Zea mays L.	SRX1132962	PRJNA291919	SAMN03956464	GSM1843779	Zea mays	NA	ear	no treatment		30781862
SRR2144422	SRP062027	Zea mays L.	SRX1132963	PRJNA291919	SAMN03956465	GSM1843780	Zea mays	NA	leaf	no treatment		30781862
SRR2144423	SRP062027	Zea mays L.	SRX1132964	PRJNA291919	SAMN03956466	GSM1843781	Zea mays	NA	leaf	no treatment		30781862
SRR2144424	SRP062027	Zea mays L.	SRX1132965	PRJNA291919	SAMN03956467	GSM1843782	Zea mays	NA	leaf	no treatment		30781862
SRR2144425	SRP062027	Zea mays L.	SRX1132966	PRJNA291919	SAMN03956468	GSM1843783	Zea mays	NA	leaf	no treatment		30781862
SRR2144426	SRP062027	Zea mays L.	SRX1132967	PRJNA291919	SAMN03956469	GSM1843784	Zea mays	NA	ear	no treatment		30781862
SRR2144427	SRP062027	Zea mays L.	SRX1132968	PRJNA291919	SAMN03956470	GSM1843785	Zea mays	NA	ear	no treatment		30781862
SRR2144428	SRP062027	Zea mays L.	SRX1132969	PRJNA291919	SAMN03956471	GSM1843786	Zea mays	NA	ear	no treatment		30781862
SRR2144429	SRP062027	Zea mays L.	SRX1132970	PRJNA291919	SAMN03956472	GSM1843787	Zea mays	NA	ear	no treatment		30781862
SRR2144430	SRP062027	Zea mays L.	SRX1132971	PRJNA291919	SAMN03956473	GSM1843788	Zea mays	NA	leaf	no treatment		30781862
SRR2144431	SRP062027	Zea mays L.	SRX1132972	PRJNA291919	SAMN03956474	GSM1843789	Zea mays	NA	leaf	no treatment		30781862
SRR2144432	SRP062027	Zea mays L.	SRX1132973	PRJNA291919	SAMN03956475	GSM1843790	Zea mays	NA	leaf	no treatment		30781862
SRR2144433	SRP062027	Zea mays L.	SRX1132974	PRJNA291919	SAMN03956476	GSM1843791	Zea mays	NA	leaf	no treatment		30781862
SRR2144434	SRP062027	Zea mays L.	SRX1132975	PRJNA291919	SAMN03956477	GSM1843792	Zea mays	NA	ear	no treatment		30781862
SRR2144435	SRP062027	Zea mays L.	SRX1132976	PRJNA291919	SAMN03956478	GSM1843793	Zea mays	NA	ear	no treatment		30781862
SRR2144436	SRP062027	Zea mays L.	SRX1132977	PRJNA291919	SAMN03956486	GSM1843794	Zea mays	NA	ear	no treatment		30781862
SRR2144437	SRP062027	Zea mays L.	SRX1132978	PRJNA291919	SAMN03956487	GSM1843795	Zea mays	NA	ear	no treatment		30781862
SRR2144438	SRP062027	Zea mays L.	SRX1132979	PRJNA291919	SAMN03956488	GSM1843796	Zea mays	NA	leaf	no treatment		30781862
SRR2144439	SRP062027	Zea mays L.	SRX1132980	PRJNA291919	SAMN03956513	GSM1843797	Zea mays	NA	leaf	no treatment		30781862
SRR2144440	SRP062027	Zea mays L.	SRX1132981	PRJNA291919	SAMN03956514	GSM1843798	Zea mays	NA	leaf	no treatment		30781862
SRR2144441	SRP062027	Zea mays L.	SRX1132982	PRJNA291919	SAMN03956515	GSM1843799	Zea mays	NA	leaf	no treatment		30781862
SRR2144442	SRP062027	Zea mays L.	SRX1132983	PRJNA291919	SAMN03956516	GSM1843800	Zea mays	NA	ear	no treatment		30781862
SRR2144443	SRP062027	Zea mays L.	SRX1132984	PRJNA291919	SAMN03956517	GSM1843801	Zea mays	NA	ear	no treatment		30781862
SRR2144444	SRP062027	Zea mays L.	SRX1132985	PRJNA291919	SAMN03956518	GSM1843802	Zea mays	NA	ear	no treatment		30781862
SRR2144445	SRP062027	Zea mays L.	SRX1132986	PRJNA291919	SAMN03956519	GSM1843803	Zea mays	NA	ear	no treatment		30781862
SRR2144446	SRP062027	Zea mays L.	SRX1132987	PRJNA291919	SAMN03956520	GSM1843804	Zea mays	NA	tassel	no treatment		30781862
SRR2144447	SRP062027	Zea mays L.	SRX1132988	PRJNA291919	SAMN03956521	GSM1843805	Zea mays	NA	tassel	no treatment		30781862
SRR2144448	SRP062027	Zea mays L.	SRX1132989	PRJNA291919	SAMN03956522	GSM1843806	Zea mays	NA	tassel	no treatment		30781862
SRR2144449	SRP062027	Zea mays L.	SRX1132990	PRJNA291919	SAMN03956523	GSM1843807	Zea mays	NA	tassel	no treatment		30781862
SRR2144450	SRP062027	Zea mays L.	SRX1132991	PRJNA291919	SAMN03956524	GSM1843808	Zea mays	NA	tassel	no treatment		30781862
SRR2144451	SRP062027	Zea mays L.	SRX1132992	PRJNA291919	SAMN03956525	GSM1843809	Zea mays	NA	tassel	no treatment		30781862
SRR2144452	SRP062027	Zea mays L.	SRX1132993	PRJNA291919	SAMN03956526	GSM1843810	Zea mays	NA	tassel	no treatment		30781862
SRR2144453	SRP062027	Zea mays L.	SRX1132994	PRJNA291919	SAMN03956527	GSM1843811	Zea mays	NA	tassel	no treatment		30781862
SRR2144454	SRP062027	Zea mays L.	SRX1132995	PRJNA291919	SAMN03956528	GSM1843812	Zea mays	NA	tassel	no treatment		30781862
SRR2144455	SRP062027	Zea mays L.	SRX1132996	PRJNA291919	SAMN03956529	GSM1843813	Zea mays	NA	tassel	no treatment		30781862
SRR2144456	SRP062027	Zea mays L.	SRX1132997	PRJNA291919	SAMN03956530	GSM1843814	Zea mays	NA	tassel	no treatment		30781862
SRR2144457	SRP062027	Zea mays L.	SRX1132998	PRJNA291919	SAMN03956531	GSM1843815	Zea mays	NA	tassel	no treatment		30781862
SRR2144458	SRP062027	Zea mays L.	SRX1132999	PRJNA291919	SAMN03956532	GSM1843816	Zea mays	NA	tassel	no treatment		30781862
SRR2144459	SRP062027	Zea mays L.	SRX1133000	PRJNA291919	SAMN03956533	GSM1843817	Zea mays	NA	tassel	no treatment		30781862
SRR2144460	SRP062027	Zea mays L.	SRX1133001	PRJNA291919	SAMN03956534	GSM1843818	Zea mays	NA	tassel	no treatment		30781862
SRR2144461	SRP062027	Zea mays L.	SRX1133002	PRJNA291919	SAMN03956535	GSM1843819	Zea mays	NA	tassel	no treatment		30781862
SRR2144462	SRP062027	Zea mays L.	SRX1133003	PRJNA291919	SAMN03956536	GSM1843820	Zea mays	NA	tassel	no treatment		30781862
SRR2144463	SRP062027	Zea mays L.	SRX1133004	PRJNA291919	SAMN03956537	GSM1843821	Zea mays	NA	tassel	no treatment		30781862
SRR2144464	SRP062027	Zea mays L.	SRX1133005	PRJNA291919	SAMN03956538	GSM1843822	Zea mays	NA	tassel	no treatment		30781862
SRR2144465	SRP062027	Zea mays L.	SRX1133006	PRJNA291919	SAMN03956539	GSM1843823	Zea mays	NA	tassel	no treatment		30781862
SRR2144466	SRP062027	Zea mays L.	SRX1133007	PRJNA291919	SAMN03956540	GSM1843824	Zea mays	NA	tassel	no treatment		30781862
SRR2144467	SRP062027	Zea mays L.	SRX1133008	PRJNA291919	SAMN03956541	GSM1843825	Zea mays	NA	tassel	no treatment		30781862
SRR2144468	SRP062027	Zea mays L.	SRX1133009	PRJNA291919	SAMN03956542	GSM1843826	Zea mays	NA	tassel	no treatment		30781862
SRR2144469	SRP062027	Zea mays L.	SRX1133010	PRJNA291919	SAMN03956479	GSM1843827	Zea mays	NA	tassel	no treatment		30781862
SRR2144470	SRP062027	Zea mays L.	SRX1133011	PRJNA291919	SAMN03956484	GSM1843828	Zea mays	NA	tassel	no treatment		30781862
SRR2144471	SRP062027	Zea mays L.	SRX1133012	PRJNA291919	SAMN03956485	GSM1843829	Zea mays	NA	tassel	no treatment		30781862
SRR2144472	SRP062027	Zea mays L.	SRX1133013	PRJNA291919	SAMN03956480	GSM1843830	Zea mays	NA	tassel	no treatment		30781862
SRR2144473	SRP062027	Zea mays L.	SRX1133014	PRJNA291919	SAMN03956481	GSM1843831	Zea mays	NA	tassel	no treatment		30781862
SRR2144474	SRP062027	Zea mays L.	SRX1133015	PRJNA291919	SAMN03956482	GSM1843832	Zea mays	NA	tassel	no treatment		30781862
SRR2144475	SRP062027	Zea mays L.	SRX1133016	PRJNA291919	SAMN03956483	GSM1843833	Zea mays	NA	tassel	no treatment		30781862
SRR395191	SRP010124	Zea mays L.	SRX114228		SAMN00769841	B73	Zea mays	NA		no treatment		24576388
SRR395192	SRP010124	Zea mays L.	SRX114228		SAMN00769841	B73	Zea mays	NA		no treatment		24576388
SRR395194	SRP010124	Zea mays L.	SRX114228		SAMN00769841	B73	Zea mays	NA		no treatment		24576388
SRR395208	SRP010124	Zea mays L.	SRX114228		SAMN00769841	B73	Zea mays	NA		no treatment		24576388
SRR364426	SRP009313	Zea mays L.	SRX105522		SAMN00752679	B73 endosperm	Zea mays	NA		no treatment		24576388
SRR364427	SRP009313	Zea mays L.	SRX105656		SAMN00752683	B73 endosperm 2	Zea mays	NA		no treatment		24576388
SRR364428	SRP009313	Zea mays L.	SRX105657		SAMN00752684	B73 endosperm 3	Zea mays	NA		no treatment		24576388
SRR364432	SRP009313	Zea mays L.	SRX105660		SAMN00752681	B73 embryo	Zea mays	NA		no treatment		24576388
SRR364433	SRP009313	Zea mays L.	SRX105661		SAMN00752687	B73 embryo 2	Zea mays	NA		no treatment		24576388
SRR364435	SRP009313	Zea mays L.	SRX105662		SAMN00752688	B73 embryo 3	Zea mays	NA		no treatment		24576388
SRR354212	SRP009063	Zea mays L.	SRX101841		SAMN00740148	Maize mature leaf	Zea mays	NA		no treatment		24576388
SRR354213	SRP009063	Zea mays L.	SRX101842		SAMN00740148	Maize mature leaf	Zea mays	NA		no treatment		24576388
SRR354214	SRP009063	Zea mays L.	SRX101843		SAMN00740149	Maize mature leaf - bundle sheath cell	Zea mays	NA		no treatment		24576388
SRR354215	SRP009063	Zea mays L.	SRX101844		SAMN00740149	Maize mature leaf - bundle sheath cell	Zea mays	NA		no treatment		24576388
SRR445244	SRP011480	Zea mays L.	SRX129687		SAMN00828623	B73 RNA-Seq (NSF-CNV)	Zea mays	NA		no treatment		24576388
SRR445382	SRP011480	Zea mays L.	SRX129689		SAMN00828623	B73 RNA-Seq (NSF-CNV)	Zea mays	NA		no treatment		24576388
SRR445383	SRP011480	Zea mays L.	SRX129690		SAMN00828623	B73 RNA-Seq (NSF-CNV)	Zea mays	NA		no treatment		24576388
SRR2070626	SRP059655	Zea mays L.	SRX1065909	PRJNA287309	SAMN03782434	B73_sufficientN	Zea mays	V7	leaf	no treatment		27169379
SRR2070627	SRP059655	Zea mays L.	SRX1065911	PRJNA287309	SAMN03782435	B73_limitedN	Zea mays	V8	leaf	no treatment		27169379
SRR5983964	SRP116297	Zea mays L.	SRX3139975	PRJNA400366	SAMN07508178	20 DAP endosperm	Zea mays	20 day after polllination	endosperm	no treatment		29039813
SRR5983965	SRP116297	Zea mays L.	SRX3139974	PRJNA400366	SAMN07508177	15 DAP endosperm	Zea mays	15 day after polllination	endosperm	no treatment		29039813
SRR5983966	SRP116297	Zea mays L.	SRX3139973	PRJNA400366	SAMN07508176	9 DAP endosperm	Zea mays	9 day after polllination	endosperm	no treatment		29039813
SRR5983967	SRP116297	Zea mays L.	SRX3139972	PRJNA400366	SAMN07508175	20 DAP embryo	Zea mays	20 day after polllination	embryo	no treatment		29039813
SRR5983968	SRP116297	Zea mays L.	SRX3139971	PRJNA400366	SAMN07508174	15 DAP embryo	Zea mays	15 day after polllination	embryo	no treatment		29039813
SRR5983969	SRP116297	Zea mays L.	SRX3139970	PRJNA400366	SAMN07508173	9 DAP embryo	Zea mays	9 day after polllination	embryo	no treatment		29039813
SRR3737037	SRP077718	Zea mays L.	SRX1892458	PRJNA327501	SAMN05335900	LEAF_0Hrs	Zea mays	NA	leaf	Control		29558449
SRR3737038	SRP077718	Zea mays L.	SRX1892459	PRJNA327501	SAMN05335901	LEAF_3Hrs	Zea mays	NA	leaf	3 hrs Na and B exposure		29558449
SRR3737039	SRP077718	Zea mays L.	SRX1892460	PRJNA327501	SAMN05335902	LEAF_96Hrs	Zea mays	NA	leaf	96 hrs Na and B exposure		29558449
SRR3737040	SRP077718	Zea mays L.	SRX1892461	PRJNA327501	SAMN05335903	ROOT_0Hrs	Zea mays	NA	root	Control		29558449
SRR3737041	SRP077718	Zea mays L.	SRX1892462	PRJNA327501	SAMN05335904	ROOT_3Hrs	Zea mays	NA	root	3 hrs Na and B exposure		29558449
SRR3737042	SRP077718	Zea mays L.	SRX1892463	PRJNA327501	SAMN05335905	ROOT_96Hrs	Zea mays	NA	root	96 hrs Na and B exposure		29558449
SRR189760	SRP006463	Zea mays L.	SRX058597	PRJNA80041	SAMN00260263	ZMB_S_AB	Zea mays subsp. mays	NA		no treatment		24576388
SRR189761	SRP006463	Zea mays L.	SRX058596	PRJNA80041	SAMN00260262	ZMB_S_AA	Zea mays subsp. mays	NA		no treatment		24576388
SRR189762	SRP006463	Zea mays L.	SRX058598	PRJNA80041	SAMN00260264	ZMB_S_AC	Zea mays subsp. mays	NA		no treatment		24576388
SRR189768	SRP006463	Zea mays L.	SRX058603	PRJNA80041	SAMN00260269	ZMB_S_AH	Zea mays subsp. mays	NA		no treatment		24576388
SRR189769	SRP006463	Zea mays L.	SRX058604	PRJNA80041	SAMN00260270	ZMB_S_AI	Zea mays subsp. mays	NA		no treatment		24576388
SRR189770	SRP006463	Zea mays L.	SRX058605	PRJNA80041	SAMN00260271	ZMB_S_AJ	Zea mays subsp. mays	NA		no treatment		24576388
SRR189771	SRP006463	Zea mays L.	SRX058606	PRJNA80041	SAMN00260275	ZMB_S_AK	Zea mays subsp. mays	NA		no treatment		24576388
SRR189772	SRP006463	Zea mays L.	SRX058607	PRJNA80041	SAMN00260276	ZMB_S_AL	Zea mays subsp. mays	NA		no treatment		24576388
SRR189773	SRP006463	Zea mays L.	SRX058608	PRJNA80041	SAMN00260277	ZMB_S_AO	Zea mays subsp. mays	NA		no treatment		24576388
SRR189774	SRP006463	Zea mays L.	SRX058609	PRJNA80041	SAMN00260278	ZMB_S_CA	Zea mays subsp. mays	NA		no treatment		24576388
SRR039501	SRP002265	Zea mays L.	SRX018901	PRJNA79627	SAMN00011087	base	Zea mays subsp. mays	NA		no treatment		24576388
SRR039502	SRP002265	Zea mays L.	SRX018901	PRJNA79627	SAMN00011087	base	Zea mays subsp. mays	NA		no treatment		24576388
SRR039503	SRP002265	Zea mays L.	SRX018902	PRJNA79627	SAMN00011088	-1cm	Zea mays subsp. mays	NA		no treatment		24576388
SRR039504	SRP002265	Zea mays L.	SRX018902	PRJNA79627	SAMN00011088	-1cm	Zea mays subsp. mays	NA		no treatment		24576388
SRR039505	SRP002265	Zea mays L.	SRX018903	PRJNA79627	SAMN00011089	4cm	Zea mays subsp. mays	NA		no treatment		24576388
SRR039506	SRP002265	Zea mays L.	SRX018903	PRJNA79627	SAMN00011089	4cm	Zea mays subsp. mays	NA		no treatment		24576388
SRR039507	SRP002265	Zea mays L.	SRX018904	PRJNA79627	SAMN00011090	tip	Zea mays subsp. mays	NA		no treatment		24576388
SRR039508	SRP002265	Zea mays L.	SRX018904	PRJNA79627	SAMN00011090	tip	Zea mays subsp. mays	NA		no treatment		24576388
SRR393016	SRP006463	Zea mays L.	SRX058600	PRJNA80041	SAMN00260266	ZMB_S_AE	Zea mays subsp. mays	NA		no treatment		24576388
SRR393017	SRP006463	Zea mays L.	SRX058601	PRJNA80041	SAMN00260267	ZMB_S_AF	Zea mays subsp. mays	NA		no treatment		24576388
SRR393018	SRP006463	Zea mays L.	SRX058602	PRJNA80041	SAMN00260268	ZMB_S_AG	Zea mays subsp. mays	NA		no treatment		24576388
SRR1213570	SRP040808	Zea mays L.	SRX507803	PRJNA243365	SAMN02716024	GSM1361875	Zea mays subsp. mays	NA	shoot	no treatment		26387578
SRR1213571	SRP040808	Zea mays L.	SRX507804	PRJNA243365	SAMN02716027	GSM1361876	Zea mays subsp. mays	NA	root	no treatment		26387578
SRR1213574	SRP040809	Zea mays L.	SRX507805	PRJNA243366	SAMN02716029	GSM1361877	Zea mays subsp. mays	NA	shoot	no treatment		26387578
SRR1213575	SRP040809	Zea mays L.	SRX507806	PRJNA243366	SAMN02716026	GSM1361878	Zea mays subsp. mays	NA	root	no treatment		26387578
SRR3095793	SRP068096	Lycopersicon esculentum Mille	SRX1519449	PRJNA307656	SAMN04384503	Leaf	Solanum lycopersicum	Mature	leaf	no treatment		26876023	https://sra-downloadb.be-md.ncbi.nlm.nih.gov/sos2/sra-pub-run-7/SRR3095793/SRR3095793.1
SRR5639075	SRP108427	Lycopersicon esculentum Mille	SRX2877477	PRJNA388800	SAMN07184852	CR-lncRNA1459-21	Solanum lycopersicum	35DPA	fruit	no treatment		29446503	https://sra-downloadb.be-md.ncbi.nlm.nih.gov/sos2/sra-pub-run-11/SRR5639075/SRR5639075.1
SRR5639076	SRP108427	Lycopersicon esculentum Mille	SRX2877476	PRJNA388800	SAMN07184852	CR-lncRNA1459-21	Solanum lycopersicum	35DPA	fruit	no treatment		29446503	https://sra-downloadb.be-md.ncbi.nlm.nih.gov/sos2/sra-pub-run-11/SRR5639076/SRR5639076.1
SRR5639077	SRP108427	Lycopersicon esculentum Mille	SRX2877475	PRJNA388800	SAMN07184852	CR-lncRNA1459-21	Solanum lycopersicum	35DPA	fruit	no treatment		29446503	https://sra-downloadb.be-md.ncbi.nlm.nih.gov/sos2/sra-pub-run-11/SRR5639077/SRR5639077.1
SRR5665723	SRP108427	Lycopersicon esculentum Mille	SRX2877475	PRJNA388800	SAMN07184852	CR-lncRNA1459-21	Solanum lycopersicum	35DPA	fruit	no treatment		29446503	https://sra-downloadb.be-md.ncbi.nlm.nih.gov/sos2/sra-pub-run-11/SRR5665723/SRR5665723.1
SRR5665724	SRP108427	Lycopersicon esculentum Mille	SRX2877476	PRJNA388800	SAMN07184852	CR-lncRNA1459-21	Solanum lycopersicum	35DPA	fruit	no treatment		29446503	https://sra-downloadb.be-md.ncbi.nlm.nih.gov/sos2/sra-pub-run-11/SRR5665724/SRR5665724.1
SRR5665725	SRP108427	Lycopersicon esculentum Mille	SRX2877477	PRJNA388800	SAMN07184852	CR-lncRNA1459-21	Solanum lycopersicum	35DPA	fruit	no treatment		29446503	https://sra-downloadb.be-md.ncbi.nlm.nih.gov/sos2/sra-pub-run-11/SRR5665725/SRR5665725.1
SRR5665722	SRP108427	Lycopersicon esculentum Mille	SRX2877470	PRJNA388800	SAMN07184850	CR-lncRNA1459-8	Solanum lycopersicum	35DPA	fruit	no treatment		29446503	https://sra-downloadb.be-md.ncbi.nlm.nih.gov/sos2/sra-pub-run-11/SRR5665722/SRR5665722.1
SRR5639069	SRP108427	Lycopersicon esculentum Mille	SRX2877471	PRJNA388800	SAMN07184850	CR-lncRNA1459-8	Solanum lycopersicum	35DPA	fruit	no treatment		29446503	https://sra-downloadb.be-md.ncbi.nlm.nih.gov/sos2/sra-pub-run-11/SRR5639069/SRR5639069.1
SRR5639070	SRP108427	Lycopersicon esculentum Mille	SRX2877470	PRJNA388800	SAMN07184850	CR-lncRNA1459-8	Solanum lycopersicum	35DPA	fruit	no treatment		29446503	https://sra-downloadb.be-md.ncbi.nlm.nih.gov/sos2/sra-pub-run-11/SRR5639070/SRR5639070.1
SRR5639071	SRP108427	Lycopersicon esculentum Mille	SRX2877469	PRJNA388800	SAMN07184850	CR-lncRNA1459-8	Solanum lycopersicum	35DPA	fruit	no treatment		29446503	https://sra-downloadb.be-md.ncbi.nlm.nih.gov/sos2/sra-pub-run-11/SRR5639071/SRR5639071.1
SRR5639014	SRP108427	Lycopersicon esculentum Mille	SRX2877416	PRJNA388800	SAMN07184803	WT	Solanum lycopersicum	35DPA	fruit	no treatment		29446503	https://sra-downloadb.be-md.ncbi.nlm.nih.gov/sos2/sra-pub-run-11/SRR5639014/SRR5639014.1
SRR5639015	SRP108427	Lycopersicon esculentum Mille	SRX2877415	PRJNA388800	SAMN07184803	WT	Solanum lycopersicum	35DPA	fruit	no treatment		29446503	https://sra-downloadb.be-md.ncbi.nlm.nih.gov/sos2/sra-pub-run-11/SRR5639015/SRR5639015.1
SRR5639016	SRP108427	Lycopersicon esculentum Mille	SRX2877414	PRJNA388800	SAMN07184803	WT	Solanum lycopersicum	35DPA	fruit	no treatment		29446503	https://sra-downloadb.be-md.ncbi.nlm.nih.gov/sos2/sra-pub-run-11/SRR5639016/SRR5639016.1
SRR5665720	SRP108427	Lycopersicon esculentum Mille	SRX2877416	PRJNA388800	SAMN07184803	WT	Solanum lycopersicum	35DPA	fruit	no treatment		29446503	https://sra-downloadb.be-md.ncbi.nlm.nih.gov/sos2/sra-pub-run-11/SRR5665720/SRR5665720.1
SRR5665721	SRP108427	Lycopersicon esculentum Mille	SRX2877414	PRJNA388800	SAMN07184803	WT	Solanum lycopersicum	35DPA	fruit	no treatment		29446503	https://sra-downloadb.be-md.ncbi.nlm.nih.gov/sos2/sra-pub-run-11/SRR5665721/SRR5665721.1
SRR8263270	SRP171209	Lycopersicon esculentum Mille	SRX5080225	PRJNA507058	SAMN10484366	F1	Solanum lycopersicum	flowering stage	flower	no treatment		30653557	https://sra-download.ncbi.nlm.nih.gov/traces/sra73/SRR/008069/SRR8263270
SRR8263271	SRP171209	Lycopersicon esculentum Mille	SRX5080224	PRJNA507058	SAMN10484367	F2	Solanum lycopersicum	flowering stage	flower	no treatment		30653557	https://sra-download.ncbi.nlm.nih.gov/traces/sra73/SRR/008069/SRR8263271
SRR8263269	SRP171209	Lycopersicon esculentum Mille	SRX5080226	PRJNA507058	SAMN10484369	L1	Solanum lycopersicum	flowering stage	leaf	no treatment		30653557	https://sra-download.ncbi.nlm.nih.gov/traces/sra73/SRR/008069/SRR8263269
SRR8263266	SRP171209	Lycopersicon esculentum Mille	SRX5080229	PRJNA507058	SAMN10484370	L2	Solanum lycopersicum	flowering stage	leaf	no treatment		30653557	https://sra-download.ncbi.nlm.nih.gov/traces/sra73/SRR/008069/SRR8263266
SRR8263267	SRP171209	Lycopersicon esculentum Mille	SRX5080228	PRJNA507058	SAMN10484371	L3	Solanum lycopersicum	flowering stage	leaf	no treatment		30653557	https://sra-download.ncbi.nlm.nih.gov/traces/sra73/SRR/008069/SRR8263267
SRR8263264	SRP171209	Lycopersicon esculentum Mille	SRX5080231	PRJNA507058	SAMN10484372	R1	Solanum lycopersicum	flowering stage	root	no treatment		30653557	https://sra-download.ncbi.nlm.nih.gov/traces/sra73/SRR/008069/SRR8263264
SRR8263265	SRP171209	Lycopersicon esculentum Mille	SRX5080230	PRJNA507058	SAMN10484373	R2	Solanum lycopersicum	flowering stage	root	no treatment		30653557	https://sra-download.ncbi.nlm.nih.gov/traces/sra73/SRR/008069/SRR8263265
SRR8263263	SRP171209	Lycopersicon esculentum Mille	SRX5080232	PRJNA507058	SAMN10484374	R3	Solanum lycopersicum	flowering stage	root	no treatment		30653557	https://sra-download.ncbi.nlm.nih.gov/traces/sra73/SRR/008069/SRR8263263
SRR8263268	SRP171209	Lycopersicon esculentum Mille	SRX5080227	PRJNA507058	SAMN10484368	f3	Solanum lycopersicum	flowering stage	flower	no treatment		30653557	https://sra-download.ncbi.nlm.nih.gov/traces/sra73/SRR/008069/SRR8263268
SRR2134245	SRP061792	Lycopersicon esculentum Mille	SRX1124247	PRJNA291401	SAMN03940014	strand-specific RNA-seq of tomato leave with TYLCV infection	Solanum lycopersicum	7d after TYLCV infection	leaf	TYLCV infection		26679690	https://sra-downloadb.be-md.ncbi.nlm.nih.gov/sos1/sra-pub-run-1/SRR2134245/SRR2134245.1
SRR2144809	SRP061792	Lycopersicon esculentum Mille	SRX1133157	PRJNA291401	SAMN03940014	strand-specific RNA-seq of tomato leave with TYLCV infection	Solanum lycopersicum	7d after TYLCV infection	leaf	TYLCV infection		26679690	https://sra-downloadb.be-md.ncbi.nlm.nih.gov/sos1/sra-pub-run-5/SRR2144809/SRR2144809.1
SRR2144810	SRP061792	Lycopersicon esculentum Mille	SRX1133158	PRJNA291401	SAMN03940014	strand-specific RNA-seq of tomato leave with TYLCV infection	Solanum lycopersicum	7d after TYLCV infection	leaf	TYLCV infection		26679690	https://sra-downloadb.be-md.ncbi.nlm.nih.gov/sos1/sra-pub-run-1/SRR2144810/SRR2144810.1
SRR2144812	SRP061792	Lycopersicon esculentum Mille	SRX1133161	PRJNA291401	SAMN03940012	strand-specific RNA-seq of tomato leave without TYLCV infection	Solanum lycopersicum	7d without TYLCV infection	leaf	without TYLCV infection		26679690	https://sra-downloadb.be-md.ncbi.nlm.nih.gov/sos1/sra-pub-run-1/SRR2144812/SRR2144812.1
SRR2144813	SRP061792	Lycopersicon esculentum Mille	SRX1133162	PRJNA291401	SAMN03940012	strand-specific RNA-seq of tomato leave without TYLCV infection	Solanum lycopersicum	7d without TYLCV infection	leaf	without TYLCV infection		26679690	https://sra-downloadb.be-md.ncbi.nlm.nih.gov/sos1/sra-pub-run-5/SRR2144813/SRR2144813.1
SRR2144923	SRP061792	Lycopersicon esculentum Mille	SRX1133202	PRJNA291401	SAMN03940012	strand-specific RNA-seq of tomato leave without TYLCV infection	Solanum lycopersicum	7d without TYLCV infection	leaf	without TYLCV infection		26679690	https://sra-downloadb.be-md.ncbi.nlm.nih.gov/sos1/sra-pub-run-5/SRR2144923/SRR2144923.1
SRR5062035	SRP094093	Lycopersicon esculentum Mille	SRX2382514	PRJNA355224	SAMN06066421	CK1	Solanum lycopersicum	breaker stage	fruit	no treatment		28443119	https://sra-downloadb.be-md.ncbi.nlm.nih.gov/sos1/sra-pub-run-1/SRR5062035/SRR5062035.1
SRR5062032	SRP094093	Lycopersicon esculentum Mille	SRX2382511	PRJNA355224	SAMN06066422	CK2	Solanum lycopersicum	breaker stage	fruit	no treatment		28443119	https://sra-downloadb.be-md.ncbi.nlm.nih.gov/sos1/sra-pub-run-1/SRR5062032/SRR5062032.1
SRR5062033	SRP094093	Lycopersicon esculentum Mille	SRX2382512	PRJNA355224	SAMN06066423	F1	Solanum lycopersicum	breaker stage	fruit	no treatment		28443119	https://sra-downloadb.be-md.ncbi.nlm.nih.gov/sos1/sra-pub-run-1/SRR5062033/SRR5062033.1
SRR5062034	SRP094093	Lycopersicon esculentum Mille	SRX2382513	PRJNA355224	SAMN06066424	F2	Solanum lycopersicum	breaker stage	fruit	no treatment		28443119	https://sra-downloadb.be-md.ncbi.nlm.nih.gov/sos2/sra-pub-run-9/SRR5062034/SRR5062034.1
SRR5062031	SRP094093	Lycopersicon esculentum Mille	SRX2382510	PRJNA355224	SAMN06066426	R1	Solanum lycopersicum	breaker stage	fruit	no treatment		28443119	https://sra-downloadb.be-md.ncbi.nlm.nih.gov/sos1/sra-pub-run-1/SRR5062031/SRR5062031.1
SRR5062036	SRP094093	Lycopersicon esculentum Mille	SRX2382515	PRJNA355224	SAMN06066427	R2	Solanum lycopersicum	breaker stage	fruit	no treatment		28443119	https://sra-downloadb.be-md.ncbi.nlm.nih.gov/sos1/sra-pub-run-1/SRR5062036/SRR5062036.1
SRR5062029	SRP094091	Lycopersicon esculentum Mille	SRX2382507	PRJNA355215	SAMN06066421	CK1	Solanum lycopersicum	breaker stage	fruit	no treatment		28443119	https://sra-downloadb.be-md.ncbi.nlm.nih.gov/sos2/sra-pub-run-9/SRR5062029/SRR5062029.1
SRR5062028	SRP094091	Lycopersicon esculentum Mille	SRX2382506	PRJNA355215	SAMN06066422	CK2	Solanum lycopersicum	breaker stage	fruit	no treatment		28443119	https://sra-downloadb.be-md.ncbi.nlm.nih.gov/sos2/sra-pub-run-9/SRR5062028/SRR5062028.1
SRR5062027	SRP094091	Lycopersicon esculentum Mille	SRX2382505	PRJNA355215	SAMN06066423	F1	Solanum lycopersicum	breaker stage	fruit	no treatment		28443119	https://sra-downloadb.be-md.ncbi.nlm.nih.gov/sos2/sra-pub-run-9/SRR5062027/SRR5062027.1
SRR5062030	SRP094091	Lycopersicon esculentum Mille	SRX2382508	PRJNA355215	SAMN06066424	F2	Solanum lycopersicum	breaker stage	fruit	no treatment		28443119	https://sra-downloadb.be-md.ncbi.nlm.nih.gov/sos1/sra-pub-run-1/SRR5062030/SRR5062030.1
SRR5062025	SRP094091	Lycopersicon esculentum Mille	SRX2382503	PRJNA355215	SAMN06066426	R1	Solanum lycopersicum	breaker stage	fruit	no treatment		28443119	https://sra-downloadb.be-md.ncbi.nlm.nih.gov/sos2/sra-pub-run-9/SRR5062025/SRR5062025.1
SRR5062026	SRP094091	Lycopersicon esculentum Mille	SRX2382504	PRJNA355215	SAMN06066427	R2	Solanum lycopersicum	breaker stage	fruit	no treatment		28443119	https://sra-downloadb.be-md.ncbi.nlm.nih.gov/sos1/sra-pub-run-1/SRR5062026/SRR5062026.1
SRR8447156	SRP179714	Glycine max L.	SRX5254192	PRJNA515384	SAMN10754495	Soybean Williams82	Glycine max	Seedling	root	Salt		31606033
SRR8447157	SRP179714	Glycine max L.	SRX5254191	PRJNA515384	SAMN10754495	Soybean Williams82	Glycine max	Seedling	root	Salt		31606033
SRR824155	SRP020868	Glycine max L.	SRX263448	PRJNA196471	SAMN02009284	num_1	Glycine max	NA		no treatment		29284742
SRR824156	SRP020868	Glycine max L.	SRX271167	PRJNA196471	SAMN02009285	num_2	Glycine max	NA		no treatment		29284742
SRR824157	SRP020868	Glycine max L.	SRX271168	PRJNA196471	SAMN02009286	num_3	Glycine max	NA		no treatment		29284742
SRR824158	SRP020868	Glycine max L.	SRX271169	PRJNA196471	SAMN02009287	num_4	Glycine max	NA		no treatment		29284742
SRR824159	SRP020868	Glycine max L.	SRX271171	PRJNA196471	SAMN02009289	num_6	Glycine max	NA		no treatment		29284742
SRR824160	SRP020868	Glycine max L.	SRX271170	PRJNA196471	SAMN02009288	num_5	Glycine max	NA		no treatment		29284742
SRR824161	SRP020868	Glycine max L.	SRX271172	PRJNA196471	SAMN02009290	num_7	Glycine max	NA		no treatment		29284742
SRR824162	SRP020868	Glycine max L.	SRX271173	PRJNA196471	SAMN02009291	num_8	Glycine max	NA		no treatment		29284742
SRR824163	SRP020868	Glycine max L.	SRX271174	PRJNA196471	SAMN02009292	num_9	Glycine max	NA		no treatment		29284742
SRR2545896	SRP064384	Glycine max L.	SRX1299408	PRJNA295411	SAMN04125385	A[CO2]-T0_1	Glycine max	vegetative stage	root	Ambient [CO2] and 0 min of drought stress (control)-Biological replicate 1		31882456
SRR2545897	SRP064384	Glycine max L.	SRX1299409	PRJNA295411	SAMN04125386	A[CO2]-T0_2	Glycine max	vegetative stage	root	Ambient [CO2] and 0 min of drought stress (control)-Biological replicate 2		31882456
SRR2545898	SRP064384	Glycine max L.	SRX1299410	PRJNA295411	SAMN04125387	E[CO2]-T0_1	Glycine max	vegetative stage	root	Elevated [CO2] and 0 min of drought stress (control)-Biological replicate 1		31882456
SRR2545899	SRP064384	Glycine max L.	SRX1299411	PRJNA295411	SAMN04125388	E[CO2]-T0_2	Glycine max	vegetative stage	root	Elevated [CO2] and 0 min of drought stress (control)-Biological replicate 2		31882456
SRR2545900	SRP064384	Glycine max L.	SRX1299412	PRJNA295411	SAMN04125389	A[CO2]-T50_1	Glycine max	vegetative stage	root	Ambient [CO2] and 50 min of drought stress-Biological replicate 1		31882456
SRR2545901	SRP064384	Glycine max L.	SRX1299417	PRJNA295411	SAMN04125390	A[CO2]-T50_2	Glycine max	vegetative stage	root	Ambient [CO2] and 50 min of drought stress-Biological replicate 2		31882456
SRR2545902	SRP064384	Glycine max L.	SRX1299418	PRJNA295411	SAMN04125391	E[CO2]-T50_1	Glycine max	vegetative stage	root	Elevated [CO2] and 50 min of drought stress-Biological replicate 1		31882456
SRR2545903	SRP064384	Glycine max L.	SRX1299419	PRJNA295411	SAMN04125392	E[CO2]-T50_2	Glycine max	vegetative stage	root	Elevated [CO2] and 50 min of drought stress-Biological replicate 2		31882456
SRR1174205	SRP038111	Glycine max L.	SRX474416	PRJNA238493	SAMN02644800	Root	Glycine max	NA	root	no treatment		29284742
SRR1174206	SRP038111	Glycine max L.	SRX474419	PRJNA238493	SAMN02644811	Leaf3	Glycine max	NA	leaf	no treatment		29284742
SRR1174207	SRP038111	Glycine max L.	SRX474420	PRJNA238493	SAMN02644826	Seed4	Glycine max	NA	seed	no treatment		29284742
SRR1174208	SRP038111	Glycine max L.	SRX474421	PRJNA238493	SAMN02644825	Seed3	Glycine max	NA	seed	no treatment		29284742
SRR1174209	SRP038111	Glycine max L.	SRX474422	PRJNA238493	SAMN02644822	Pod_seed3	Glycine max	NA	pod seed	no treatment		29284742
SRR1174211	SRP038111	Glycine max L.	SRX474423	PRJNA238493	SAMN02644821	Pod_seed2	Glycine max	NA	pod seed	no treatment		29284742
SRR1174212	SRP038111	Glycine max L.	SRX474424	PRJNA238493	SAMN02644820	Pod_seed1	Glycine max	NA	pod seed	no treatment		29284742
SRR1174213	SRP038111	Glycine max L.	SRX474426	PRJNA238493	SAMN02644803	Stem1	Glycine max	NA	stem	no treatment		29284742
SRR1174214	SRP038111	Glycine max L.	SRX474427	PRJNA238493	SAMN02644803	Stem1	Glycine max	NA	stem	no treatment		29284742
SRR1174215	SRP038111	Glycine max L.	SRX474428	PRJNA238493	SAMN02644806	Leafbud1	Glycine max	NA	leaf	no treatment		29284742
SRR1174216	SRP038111	Glycine max L.	SRX474429	PRJNA238493	SAMN02644804	Stem2	Glycine max	NA	stem	no treatment		29284742
SRR1174217	SRP038111	Glycine max L.	SRX474430	PRJNA238493	SAMN02644813	Flower2	Glycine max	NA	flower	no treatment		29284742
SRR1174218	SRP038111	Glycine max L.	SRX474431	PRJNA238493	SAMN02644814	Flower3	Glycine max	NA	flower	no treatment		29284742
SRR1174219	SRP038111	Glycine max L.	SRX474432	PRJNA238493	SAMN02644816	Flower5	Glycine max	NA	flower	no treatment		29284742
SRR1174220	SRP038111	Glycine max L.	SRX474433	PRJNA238493	SAMN02644815	Flower4	Glycine max	NA	flower	no treatment		29284742
SRR1174221	SRP038111	Glycine max L.	SRX474434	PRJNA238493	SAMN02644817	pod1	Glycine max	NA	pod	no treatment		29284742
SRR1174222	SRP038111	Glycine max L.	SRX474435	PRJNA238493	SAMN02644823	seed1	Glycine max	NA	seed	no treatment		29284742
SRR1174223	SRP038111	Glycine max L.	SRX474436	PRJNA238493	SAMN02644818	pod2	Glycine max	NA	pod	no treatment		29284742
SRR1174224	SRP038111	Glycine max L.	SRX474437	PRJNA238493	SAMN02644819	pod3	Glycine max	NA	pod	no treatment		29284742
SRR1174225	SRP038111	Glycine max L.	SRX474438	PRJNA238493	SAMN02644824	seed2	Glycine max	NA	seed	no treatment		29284742
SRR1174226	SRP038111	Glycine max L.	SRX474439	PRJNA238493	SAMN02644809	Leaf1	Glycine max	NA	leaf	no treatment		29284742
SRR1174227	SRP038111	Glycine max L.	SRX474440	PRJNA238493	SAMN02644807	Leafbud2	Glycine max	NA	leaf bud	no treatment		29284742
SRR1174228	SRP038111	Glycine max L.	SRX474441	PRJNA238493	SAMN02644802	Cotyledon2	Glycine max	NA	cotyledon	no treatment		29284742
SRR1174229	SRP038111	Glycine max L.	SRX474442	PRJNA238493	SAMN02644810	Leaf2	Glycine max	NA	leaf	no treatment		29284742
SRR1174230	SRP038111	Glycine max L.	SRX474443	PRJNA238493	SAMN02644807	Leafbud2	Glycine max	NA	leaf bud	no treatment		29284742
SRR1174231	SRP038111	Glycine max L.	SRX474444	PRJNA238493	SAMN02644805	Shoot_meristem	Glycine max	NA	shoot	no treatment		29284742
SRR1174232	SRP038111	Glycine max L.	SRX474445	PRJNA238493	SAMN02644812	Flower1	Glycine max	NA	flower	no treatment		29284742
SRR1174233	SRP038111	Glycine max L.	SRX474446	PRJNA238493	SAMN02644827	Seed5	Glycine max	NA	seed	no treatment		29284742
SRR3628740	SRP076153	Glycine max L.	SRX1821031	PRJNA324522	SAMN05207283	Soybean	Glycine max	Vegetative stage (V4)	leaf	no treatment		31882456
SRR3628741	SRP076153	Glycine max L.	SRX1821032	PRJNA324522	SAMN05207283	Soybean	Glycine max	Vegetative stage (V4)	leaf	no treatment		31882456
SRR3628742	SRP076153	Glycine max L.	SRX1821033	PRJNA324522	SAMN05207283	Soybean	Glycine max	Vegetative stage (V4)	leaf	no treatment		31882456
SRR3628743	SRP076153	Glycine max L.	SRX1821034	PRJNA324522	SAMN05207283	Soybean	Glycine max	Vegetative stage (V4)	leaf	no treatment		31882456
SRR3628744	SRP076153	Glycine max L.	SRX1821035	PRJNA324522	SAMN05207283	Soybean	Glycine max	Vegetative stage (V4)	leaf	no treatment		31882456
SRR3628745	SRP076153	Glycine max L.	SRX1821036	PRJNA324522	SAMN05207283	Soybean	Glycine max	Vegetative stage (V4)	leaf	no treatment		31882456
SRR3628746	SRP076153	Glycine max L.	SRX1821037	PRJNA324522	SAMN05207283	Soybean	Glycine max	Vegetative stage (V4)	leaf	no treatment		31882456
SRR3628748	SRP076153	Glycine max L.	SRX1821038	PRJNA324522	SAMN05207283	Soybean	Glycine max	Vegetative stage (V4)	leaf	no treatment		31882456
SRR3628749	SRP076153	Glycine max L.	SRX1821039	PRJNA324522	SAMN05207283	Soybean	Glycine max	Vegetative stage (V4)	leaf	no treatment		31882456
SRR3033497	SRP067593	Glycine max L.	SRX1492215	PRJNA306380	SAMN04349709	LS-2	Glycine max	not collected	root	VMS-WW-R2		31882456
SRR3033499	SRP067593	Glycine max L.	SRX1492217	PRJNA306380	SAMN04349719	LS12	Glycine max	not collected	root	MS-WW-R3		31882456
SRR3033500	SRP067593	Glycine max L.	SRX1492218	PRJNA306380	SAMN04349720	LS13	Glycine max	not collected	root	SS-R1		31882456
SRR3033501	SRP067593	Glycine max L.	SRX1492219	PRJNA306380	SAMN04349721	LS14	Glycine max	not collected	root	SS-R2		31882456
SRR3033504	SRP067593	Glycine max L.	SRX1492222	PRJNA306380	SAMN04349724	LS17	Glycine max	not collected	root	SS-WW-R2		31882456
SRR3033507	SRP067593	Glycine max L.	SRX1492225	PRJNA306380	SAMN04349727	LS20	Glycine max	not collected	root	SR-R2		31882456
SRR3033508	SRP067593	Glycine max L.	SRX1492226	PRJNA306380	SAMN04349710	LS-3	Glycine max	not collected	root	VMS-R3		31882456
SRR3033510	SRP067593	Glycine max L.	SRX1492228	PRJNA306380	SAMN04349729	LS22	Glycine max	not collected	root	SR-WW-R1		31882456
SRR3033512	SRP067593	Glycine max L.	SRX1492230	PRJNA306380	SAMN04349731	LS24	Glycine max	not collected	root	SR-WW-R3		31882456
SRR3033496	SRP067593	Glycine max L.	SRX1492214	PRJNA306380	SAMN04349708	LS-1	Glycine max	not collected	root	VMS-WW-R1		31882456
SRR3033498	SRP067593	Glycine max L.	SRX1492216	PRJNA306380	SAMN04349718	LS11	Glycine max	not collected	root	MS-WW-R2		31882456
SRR3033502	SRP067593	Glycine max L.	SRX1492220	PRJNA306380	SAMN04349722	LS15	Glycine max	not collected	root	SS-R3		31882456
SRR3033503	SRP067593	Glycine max L.	SRX1492221	PRJNA306380	SAMN04349723	LS16	Glycine max	not collected	root	SS-WW-R1		31882456
SRR3033505	SRP067593	Glycine max L.	SRX1492223	PRJNA306380	SAMN04349725	LS18	Glycine max	not collected	root	SS-WW-R3		31882456
SRR3033506	SRP067593	Glycine max L.	SRX1492224	PRJNA306380	SAMN04349726	LS19	Glycine max	not collected	root	SR-R1		31882456
SRR3033509	SRP067593	Glycine max L.	SRX1492227	PRJNA306380	SAMN04349728	LS21	Glycine max	not collected	root	SR-R3		31882456
SRR3033511	SRP067593	Glycine max L.	SRX1492229	PRJNA306380	SAMN04349730	LS23	Glycine max	not collected	root	SR-WW-R2		31882456
SRR3033513	SRP067593	Glycine max L.	SRX1492231	PRJNA306380	SAMN04349711	LS-4	Glycine max	not collected	root	VMS-R1		31882456
SRR3033514	SRP067593	Glycine max L.	SRX1492232	PRJNA306380	SAMN04349712	LS-5	Glycine max	not collected	root	VMS-R2		31882456
SRR3033515	SRP067593	Glycine max L.	SRX1492233	PRJNA306380	SAMN04349713	LS-6	Glycine max	not collected	root	VMS-WW-R3		31882456
SRR3033516	SRP067593	Glycine max L.	SRX1492234	PRJNA306380	SAMN04349714	LS-7	Glycine max	not collected	root	MS-R1		31882456
SRR3033517	SRP067593	Glycine max L.	SRX1492235	PRJNA306380	SAMN04349715	LS-8	Glycine max	not collected	root	MS-R2		31882456
SRR3033518	SRP067593	Glycine max L.	SRX1492236	PRJNA306380	SAMN04349716	LS9	Glycine max	not collected	root	MS-R3		31882456
SRR3033519	SRP067593	Glycine max L.	SRX1492237	PRJNA306380	SAMN04349717	LS10	Glycine max	not collected	root	MS-WW-R1		31882456
SRR5493867	SRP105922	Glycine max L.	SRX2774973	PRJNA373609	SAMN06314339	Gp0176909	Glycine max	NA		no treatment		31882456
SRR5493868	SRP105923	Glycine max L.	SRX2774974	PRJNA373636	SAMN06314503	Gp0176936	Glycine max	NA		no treatment		31882456
SRR5493871	SRP105926	Glycine max L.	SRX2774977	PRJNA373635	SAMN06314345	Gp0176935	Glycine max	NA		no treatment		31882456
SRR5493872	SRP105927	Glycine max L.	SRX2774978	PRJNA373639	SAMN06314501	Gp0176939	Glycine max	NA		no treatment		31882456
SRR5493873	SRP105928	Glycine max L.	SRX2774979	PRJNA373640	SAMN06313751	Gp0176940	Glycine max	NA		no treatment		31882456
SRR5493874	SRP105929	Glycine max L.	SRX2774980	PRJNA373641	SAMN06314298	Gp0176941	Glycine max	NA		no treatment		31882456
SRR5493875	SRP105930	Glycine max L.	SRX2774981	PRJNA373634	SAMN06314413	Gp0176934	Glycine max	NA		no treatment		31882456
SRR5493876	SRP105932	Glycine max L.	SRX2774982	PRJNA373643	SAMN06314665	Gp0176943	Glycine max	NA		no treatment		31882456
SRR5493877	SRP105931	Glycine max L.	SRX2774983	PRJNA373633	SAMN06314597	Gp0176933	Glycine max	NA		no treatment		31882456
SRR5493878	SRP105933	Glycine max L.	SRX2774984	PRJNA373632	SAMN06314367	Gp0176932	Glycine max	NA		no treatment		31882456
SRR5493879	SRP105935	Glycine max L.	SRX2774985	PRJNA373628	SAMN06314439	Gp0176928	Glycine max	NA		no treatment		31882456
SRR5493880	SRP105936	Glycine max L.	SRX2774986	PRJNA373645	SAMN06314697	Gp0176945	Glycine max	NA		no treatment		31882456
SRR5493881	SRP105934	Glycine max L.	SRX2774987	PRJNA373646	SAMN06314287	Gp0176946	Glycine max	NA		no treatment		31882456
SRR5493882	SRP105937	Glycine max L.	SRX2774988	PRJNA373610	SAMN06314533	Gp0176910	Glycine max	NA		no treatment		31882456
SRR5493883	SRP105938	Glycine max L.	SRX2774989	PRJNA373625	SAMN06314411	Gp0176925	Glycine max	NA		no treatment		31882456
SRR5493884	SRP105939	Glycine max L.	SRX2774990	PRJNA373627	SAMN06314403	Gp0176927	Glycine max	NA		no treatment		31882456
SRR5493885	SRP105940	Glycine max L.	SRX2774991	PRJNA373629	SAMN06314297	Gp0176929	Glycine max	NA		no treatment		31882456
SRR5493886	SRP105941	Glycine max L.	SRX2774992	PRJNA373611	SAMN06314417	Gp0176911	Glycine max	NA		no treatment		31882456
SRR5493887	SRP105942	Glycine max L.	SRX2774993	PRJNA373612	SAMN06314328	Gp0176912	Glycine max	NA		no treatment		31882456
SRR5493888	SRP105944	Glycine max L.	SRX2774994	PRJNA373608	SAMN06314393	Gp0176908	Glycine max	NA		no treatment		31882456
SRR5493889	SRP105943	Glycine max L.	SRX2774995	PRJNA373626	SAMN06313415	Gp0176926	Glycine max	NA		no treatment		31882456
SRR5493890	SRP105945	Glycine max L.	SRX2774996	PRJNA373614	SAMN06314465	Gp0176914	Glycine max	NA		no treatment		31882456
SRR5493891	SRP105946	Glycine max L.	SRX2774997	PRJNA373615	SAMN06314450	Gp0176915	Glycine max	NA		no treatment		31882456
SRR5493892	SRP105947	Glycine max L.	SRX2774998	PRJNA373649	SAMN06314313	Gp0176949	Glycine max	NA		no treatment		31882456
SRR5493893	SRP105949	Glycine max L.	SRX2774999	PRJNA373651	SAMN06314275	Gp0176951	Glycine max	NA		no treatment		31882456
SRR5493894	SRP105948	Glycine max L.	SRX2775000	PRJNA373617	SAMN06314242	Gp0176917	Glycine max	NA		no treatment		31882456
SRR5493895	SRP105950	Glycine max L.	SRX2775001	PRJNA373618	SAMN06314800	Gp0176918	Glycine max	NA		no treatment		31882456
SRR5493896	SRP105951	Glycine max L.	SRX2775002	PRJNA373619	SAMN06314692	Gp0176919	Glycine max	NA		no treatment		31882456
SRR5493897	SRP105952	Glycine max L.	SRX2775003	PRJNA373622	SAMN06313335	Gp0176922	Glycine max	NA		no treatment		31882456
SRR5493898	SRP105953	Glycine max L.	SRX2775004	PRJNA373623	SAMN06314373	Gp0176923	Glycine max	NA		no treatment		31882456
SRR5493899	SRP105954	Glycine max L.	SRX2775005	PRJNA373624	SAMN06314704	Gp0176924	Glycine max	NA		no treatment		31882456
SRR5493900	SRP105955	Glycine max L.	SRX2775006	PRJNA373621	SAMN06314490	Gp0176921	Glycine max	NA		no treatment		31882456
SRR5493901	SRP105956	Glycine max L.	SRX2775007	PRJNA373642	SAMN06314392	Gp0176942	Glycine max	NA		no treatment		31882456
SRR5493902	SRP105958	Glycine max L.	SRX2775008	PRJNA373616	SAMN06313900	Gp0176916	Glycine max	NA		no treatment		31882456
SRR5493903	SRP105959	Glycine max L.	SRX2775009	PRJNA373650	SAMN06314500	Gp0176950	Glycine max	NA		no treatment		31882456
SRR5493904	SRP105957	Glycine max L.	SRX2775010	PRJNA373644	SAMN06313247	Gp0176944	Glycine max	NA		no treatment		31882456
SRR5493905	SRP105960	Glycine max L.	SRX2775011	PRJNA373654	SAMN06314552	Gp0176954	Glycine max	NA		no treatment		31882456
SRR5493906	SRP105961	Glycine max L.	SRX2775012	PRJNA373647	SAMN06314611	Gp0176947	Glycine max	NA		no treatment		31882456
SRR5493907	SRP105963	Glycine max L.	SRX2775013	PRJNA373630	SAMN06314348	Gp0176930	Glycine max	NA		no treatment		31882456
SRR5493909	SRP105965	Glycine max L.	SRX2775015	PRJNA373655	SAMN06314621	Gp0176955	Glycine max	NA		no treatment		31882456
SRR5493910	SRP105964	Glycine max L.	SRX2775016	PRJNA373648	SAMN06314310	Gp0176948	Glycine max	NA		no treatment		31882456
SRR5643347	SRP108540	Glycine max L.	SRX2881556	PRJNA389118	SAMN07190377	U06-105454_high Fe_2.5 Bic_R3	Glycine max	NA	root	20 uM Fe and 2.5 mM Bicarbonate		31882456
SRR5643348	SRP108540	Glycine max L.	SRX2881555	PRJNA389118	SAMN07190376	U06-105454_high Fe_2.5 Bic_R2	Glycine max	NA	root	20 uM Fe and 2.5 mM Bicarbonate		31882456
SRR5643349	SRP108540	Glycine max L.	SRX2881554	PRJNA389118	SAMN07190375	U06-105454_high Fe_2.5 Bic_R1	Glycine max	NA	root	20 uM Fe and 2.5 mM Bicarbonate		31882456
SRR5643350	SRP108540	Glycine max L.	SRX2881553	PRJNA389118	SAMN07190374	U06-105454_high Fe_0 Bic_R3	Glycine max	NA	root	20 uM Fe and 0 mM Bicarbonate		31882456
SRR5643351	SRP108540	Glycine max L.	SRX2881552	PRJNA389118	SAMN07190381	U06-105454_high Fe_5 Bic_R4	Glycine max	NA	root	20 uM Fe and 5 mM Bicarbonate		31882456
SRR5643352	SRP108540	Glycine max L.	SRX2881551	PRJNA389118	SAMN07190380	U06-105454_high Fe_5 Bic_R3	Glycine max	NA	root	20 uM Fe and 5 mM Bicarbonate		31882456
SRR5643353	SRP108540	Glycine max L.	SRX2881550	PRJNA389118	SAMN07190379	U06-105454_high Fe_5 Bic_R2	Glycine max	NA	root	20 uM Fe and 5 mM Bicarbonate		31882456
SRR5643354	SRP108540	Glycine max L.	SRX2881549	PRJNA389118	SAMN07190378	U06-105454_high Fe_5 Bic_R1	Glycine max	NA	root	20 uM Fe and 5 mM Bicarbonate		31882456
SRR5643355	SRP108540	Glycine max L.	SRX2881548	PRJNA389118	SAMN07190383	U06-105454_low Fe_0 Bic_R2	Glycine max	NA	root	1.0 uM Fe and 0 mM Bicarbonate		31882456
SRR5643356	SRP108540	Glycine max L.	SRX2881547	PRJNA389118	SAMN07190382	U06-105454_low Fe_0 Bic_R1	Glycine max	NA	root	1.0 uM Fe and 0 mM Bicarbonate		31882456
SRR5643357	SRP108540	Glycine max L.	SRX2881546	PRJNA389118	SAMN07190387	U06-105454_low Fe_5 Bic_R1	Glycine max	NA	root	1.0 uM Fe and 5 mM Bicarbonate		31882456
SRR5643358	SRP108540	Glycine max L.	SRX2881545	PRJNA389118	SAMN07190362	U06-625083_low Fe_5 Bic_R3	Glycine max	NA	root	1.0 uM Fe and 5 mM Bicarbonate		31882456
SRR5643359	SRP108540	Glycine max L.	SRX2881544	PRJNA389118	SAMN07190363	U06-625083_high Fe_0 Bic_R1	Glycine max	NA	root	20 uM Fe and 0 mM Bicarbonate		31882456
SRR5643360	SRP108540	Glycine max L.	SRX2881543	PRJNA389118	SAMN07190356	U06-625083_low Fe_0 Bic_R3	Glycine max	NA	root	1.0 uM Fe and 0 mM Bicarbonate		31882456
SRR5643361	SRP108540	Glycine max L.	SRX2881542	PRJNA389118	SAMN07190357	U06-625083_low Fe_2.5 Bic_R1	Glycine max	NA	root	1.0 uM Fe and 2.5 mM Bicarbonate		31882456
SRR5643362	SRP108540	Glycine max L.	SRX2881541	PRJNA389118	SAMN07190354	U06-625083_low Fe_0 Bic_R1	Glycine max	NA	root	1.0 uM Fe and 0 mM Bicarbonate		31882456
SRR5643363	SRP108540	Glycine max L.	SRX2881540	PRJNA389118	SAMN07190355	U06-625083_low Fe_0 Bic_R2	Glycine max	NA	root	1.0 uM Fe and 0 mM Bicarbonate		31882456
SRR5643364	SRP108540	Glycine max L.	SRX2881539	PRJNA389118	SAMN07190360	U06-625083_low Fe_5 Bic_R1	Glycine max	NA	root	1.0 uM Fe and 5 mM Bicarbonate		31882456
SRR5643365	SRP108540	Glycine max L.	SRX2881538	PRJNA389118	SAMN07190361	U06-625083_low Fe_5 Bic_R2	Glycine max	NA	root	1.0 uM Fe and 5 mM Bicarbonate		31882456
SRR5643366	SRP108540	Glycine max L.	SRX2881537	PRJNA389118	SAMN07190358	U06-625083_low Fe_2.5 Bic_R2	Glycine max	NA	root	1.0 uM Fe and 2.5 mM Bicarbonate		31882456
SRR5643367	SRP108540	Glycine max L.	SRX2881536	PRJNA389118	SAMN07190359	U06-625083_low Fe_2.5 Bic_R3	Glycine max	NA	root	1.0 uM Fe and 2.5 mM Bicarbonate		31882456
SRR5643368	SRP108540	Glycine max L.	SRX2881535	PRJNA389118	SAMN07190388	U06-105454_low Fe_5 Bic_R2	Glycine max	NA	root	1.0 uM Fe and 5 mM Bicarbonate		31882456
SRR5643369	SRP108540	Glycine max L.	SRX2881534	PRJNA389118	SAMN07190389	U06-105454_low Fe_5 Bic_R3	Glycine max	NA	root	1.0 uM Fe and 5 mM Bicarbonate		31882456
SRR5643370	SRP108540	Glycine max L.	SRX2881533	PRJNA389118	SAMN07190372	U06-105454_high Fe_0 Bic_R1	Glycine max	NA	root	20 uM Fe and 0 mM Bicarbonate		31882456
SRR5643371	SRP108540	Glycine max L.	SRX2881532	PRJNA389118	SAMN07190373	U06-105454_high Fe_0 Bic_R2	Glycine max	NA	root	20 uM Fe and 0 mM Bicarbonate		31882456
SRR5643372	SRP108540	Glycine max L.	SRX2881531	PRJNA389118	SAMN07190366	U06-625083_high Fe_2.5 Bic_R1	Glycine max	NA	root	20 uM Fe and 2.5 mM Bicarbonate		31882456
SRR5643373	SRP108540	Glycine max L.	SRX2881530	PRJNA389118	SAMN07190367	U06-625083_high Fe_2.5 Bic_R2	Glycine max	NA	root	20 uM Fe and 2.5 mM Bicarbonate		31882456
SRR5643374	SRP108540	Glycine max L.	SRX2881529	PRJNA389118	SAMN07190364	U06-625083_high Fe_0 Bic_R2	Glycine max	NA	root	20 uM Fe and 0 mM Bicarbonate		31882456
SRR5643375	SRP108540	Glycine max L.	SRX2881528	PRJNA389118	SAMN07190365	U06-625083_high Fe_0 Bic_R3	Glycine max	NA	root	20 uM Fe and 0 mM Bicarbonate		31882456
SRR5643376	SRP108540	Glycine max L.	SRX2881527	PRJNA389118	SAMN07190370	U06-625083_high Fe_5 Bic_R2	Glycine max	NA	root	20 uM Fe and 5 mM Bicarbonate		31882456
SRR5643377	SRP108540	Glycine max L.	SRX2881526	PRJNA389118	SAMN07190371	U06-625083_high Fe_5 Bic_R3	Glycine max	NA	root	20 uM Fe and 5 mM Bicarbonate		31882456
SRR5643378	SRP108540	Glycine max L.	SRX2881525	PRJNA389118	SAMN07190368	U06-625083_high Fe_2.5 Bic_R3	Glycine max	NA	root	20 uM Fe and 2.5 mM Bicarbonate		31882456
SRR5643379	SRP108540	Glycine max L.	SRX2881524	PRJNA389118	SAMN07190369	U06-625083_high Fe_5 Bic_R1	Glycine max	NA	root	20 uM Fe and 5 mM Bicarbonate		31882456
SRR5643380	SRP108540	Glycine max L.	SRX2881523	PRJNA389118	SAMN07190385	U06-105454_low Fe_2.5 Bic_R2	Glycine max	NA	root	1.0 uM Fe and 2.5 mM Bicarbonate		31882456
SRR5643381	SRP108540	Glycine max L.	SRX2881522	PRJNA389118	SAMN07190386	U06-105454_low Fe_2.5 Bic_R3	Glycine max	NA	root	1.0 uM Fe and 2.5 mM Bicarbonate		31882456
SRR5643382	SRP108540	Glycine max L.	SRX2881521	PRJNA389118	SAMN07190384	U06-105454_low Fe_2.5 Bic_R1	Glycine max	NA	root	1.0 uM Fe and 2.5 mM Bicarbonate		31882456
SRR5493870	SRP105925	Glycine max L.	SRX2774976	PRJNA373637	SAMN06314299	Gp0176937	Glycine max	NA		no treatment		31882456
SRR5493908	SRP105962	Glycine max L.	SRX2775014	PRJNA373653	SAMN06314797	Gp0176953	Glycine max	NA		no treatment		31882456
SRR5493869	SRP105924	Glycine max L.	SRX2774975	PRJNA373652	SAMN06314374	Gp0176952	Glycine max	NA		no treatment		31882456
SRR1822329	SRP054999	Sorghum bicolor L.	SRX893858	PRJNA275377	SAMN03342461	Ji_Salt_0d	Sorghum bicolor	23 days seedling cultured with Hogland solution	leaf	Culturing with Hogland solution			https://sra-downloadb.be-md.ncbi.nlm.nih.gov/sos1/sra-pub-run-5/SRR1822329/SRR1822329.1
SRR1822671	SRP054999	Sorghum bicolor L.	SRX894225	PRJNA275377	SAMN03342462	Ji_Salt_5d	Sorghum bicolor	23 days seedling cultured with Hogland solution	leaf	Culturing with 200 mM NaCl solution for 5 days			https://sra-downloadb.be-md.ncbi.nlm.nih.gov/sos1/sra-pub-run-5/SRR1822671/SRR1822671.1
SRR1976097	SRP057095	Sorghum bicolor L.	SRX992294	PRJNA276167	SAMN03470208	Control_HTHY_root_AATAG	Sorghum bicolor	Root	root	Control-no stress			https://sra-downloadb.be-md.ncbi.nlm.nih.gov/sos1/sra-pub-run-5/SRR1976097/SRR1976097.1
SRR1976098	SRP057095	Sorghum bicolor L.	SRX992295	PRJNA276167	SAMN03470211	Drought_HTHY_root_CCAAT	Sorghum bicolor	Root	root	20% PEG			https://sra-downloadb.be-md.ncbi.nlm.nih.gov/sos1/sra-pub-run-5/SRR1976098/SRR1976098.1
SRR1976099	SRP057095	Sorghum bicolor L.	SRX992296	PRJNA276167	SAMN03470212	Salt_HTHY_root_AGACG	Sorghum bicolor	Root	root	150mM NaCl			https://sra-downloadb.be-md.ncbi.nlm.nih.gov/sos1/sra-pub-run-5/SRR1976099/SRR1976099.1
SRR1976103	SRP057095	Sorghum bicolor L.	SRX992302	PRJNA276167	SAMN03470205	Control_HTHY_root_AAGGT	Sorghum bicolor	Root	root	Control-no stress			https://sra-downloadb.be-md.ncbi.nlm.nih.gov/sos1/sra-pub-run-5/SRR1976103/SRR1976103.1
SRR1976104	SRP057095	Sorghum bicolor L.	SRX992305	PRJNA276167	SAMN03470216	Salt_HTHY_root_CGTCC	Sorghum bicolor	Root	root	150mM NaCl			https://sra-downloadb.be-md.ncbi.nlm.nih.gov/sos1/sra-pub-run-5/SRR1976104/SRR1976104.1
SRR1976105	SRP057095	Sorghum bicolor L.	SRX992303	PRJNA276167	SAMN03470215	Drought_HTHY_root_CTTAC	Sorghum bicolor	Root	root	20% PEG			https://sra-downloadb.be-md.ncbi.nlm.nih.gov/sos1/sra-pub-run-5/SRR1976105/SRR1976105.1
SRR1976109	SRP057095	Sorghum bicolor L.	SRX992309	PRJNA276167	SAMN03470234	Control_LTHY_root_ACTCG	Sorghum bicolor	Root	root	Control-no stress			https://sra-downloadb.be-md.ncbi.nlm.nih.gov/sos1/sra-pub-run-5/SRR1976109/SRR1976109.1
SRR1976110	SRP057095	Sorghum bicolor L.	SRX992310	PRJNA276167	SAMN03470235	Drought_LTHY_root_CGCAT	Sorghum bicolor	Root	root	20% PEG			https://sra-downloadb.be-md.ncbi.nlm.nih.gov/sos1/sra-pub-run-5/SRR1976110/SRR1976110.1
SRR1976111	SRP057095	Sorghum bicolor L.	SRX992313	PRJNA276167	SAMN03470242	Salt_LTHY_root_CGGCT	Sorghum bicolor	Root	root	150mM NaCl			https://sra-downloadb.be-md.ncbi.nlm.nih.gov/sos1/sra-pub-run-5/SRR1976111/SRR1976111.1
SRR1976115	SRP057095	Sorghum bicolor L.	SRX992319	PRJNA276167	SAMN03470248	Control_LTHY_root_ATCGT	Sorghum bicolor	Root	root	Control-no stress			https://sra-downloadb.be-md.ncbi.nlm.nih.gov/sos1/sra-pub-run-5/SRR1976115/SRR1976115.1
SRR1976116	SRP057095	Sorghum bicolor L.	SRX992321	PRJNA276167	SAMN03470250	Drought_LTHY_root_CCTAG	Sorghum bicolor	Root	root	20% PEG			https://sra-downloadb.be-md.ncbi.nlm.nih.gov/sos1/sra-pub-run-5/SRR1976116/SRR1976116.1
SRR1976117	SRP057095	Sorghum bicolor L.	SRX992322	PRJNA276167	SAMN03470251	Salt_LTHY_root_CTGAG	Sorghum bicolor	Root	root	150mM NaCl			https://sra-downloadb.be-md.ncbi.nlm.nih.gov/sos1/sra-pub-run-5/SRR1976117/SRR1976117.1
SRR1976122	SRP057095	Sorghum bicolor L.	SRX992326	PRJNA276167	SAMN03480639	Control_LTLY_root_ACCAT	Sorghum bicolor	Root	root	Control-no stress			https://sra-downloadb.be-md.ncbi.nlm.nih.gov/sos1/sra-pub-run-5/SRR1976122/SRR1976122.1
SRR1976123	SRP057095	Sorghum bicolor L.	SRX992328	PRJNA276167	SAMN03480640	Drought_LTLY_root_CCGCA	Sorghum bicolor	Root	root	20% PEG			https://sra-downloadb.be-md.ncbi.nlm.nih.gov/sos1/sra-pub-run-5/SRR1976123/SRR1976123.1
SRR1976124	SRP057095	Sorghum bicolor L.	SRX992329	PRJNA276167	SAMN03480642	Salt_LTLY_root_CTTCA	Sorghum bicolor	Root	root	150mM NaCl			https://sra-downloadb.be-md.ncbi.nlm.nih.gov/sos1/sra-pub-run-5/SRR1976124/SRR1976124.1
SRR1976131	SRP057095	Sorghum bicolor L.	SRX992337	PRJNA276167	SAMN03480649	Control_LTLY_root_TTGCA	Sorghum bicolor	Root	root	Control-no stress			https://sra-downloadb.be-md.ncbi.nlm.nih.gov/sos1/sra-pub-run-5/SRR1976131/SRR1976131.1
SRR1976132	SRP057095	Sorghum bicolor L.	SRX992339	PRJNA276167	SAMN03480651	Drought_LTLY_root_CTGGA	Sorghum bicolor	Root	root	20% PEG			https://sra-downloadb.be-md.ncbi.nlm.nih.gov/sos1/sra-pub-run-5/SRR1976132/SRR1976132.1
SRR1976133	SRP057095	Sorghum bicolor L.	SRX992340	PRJNA276167	SAMN03480652	Salt_LTLY_root_GAGGC	Sorghum bicolor	Root	root	150mM NaCl			https://sra-downloadb.be-md.ncbi.nlm.nih.gov/sos1/sra-pub-run-5/SRR1976133/SRR1976133.1
SRR1976137	SRP057095	Sorghum bicolor L.	SRX992345	PRJNA276167	SAMN03480656	Control_HTLY_root_AGATA	Sorghum bicolor	Root	root	Control-no stress			https://sra-downloadb.be-md.ncbi.nlm.nih.gov/sos1/sra-pub-run-5/SRR1976137/SRR1976137.1
SRR1976138	SRP057095	Sorghum bicolor L.	SRX992347	PRJNA276167	SAMN03480657	Drought_HTLY_root_GGCTC	Sorghum bicolor	Root	root	20% PEG			https://sra-downloadb.be-md.ncbi.nlm.nih.gov/sos1/sra-pub-run-5/SRR1976138/SRR1976138.1
SRR1976139	SRP057095	Sorghum bicolor L.	SRX992348	PRJNA276167	SAMN03480658	Salt_HTLY_root_GGAGC	Sorghum bicolor	Root	root	150mM NaCl			https://sra-downloadb.be-md.ncbi.nlm.nih.gov/sos1/sra-pub-run-5/SRR1976139/SRR1976139.1
SRR1976143	SRP057095	Sorghum bicolor L.	SRX992355	PRJNA276167	SAMN03480664	Control_HTLY_root_AGCGC	Sorghum bicolor	Root	root	Control-no stress			https://sra-downloadb.be-md.ncbi.nlm.nih.gov/sos1/sra-pub-run-5/SRR1976143/SRR1976143.1
SRR1976144	SRP057095	Sorghum bicolor L.	SRX992356	PRJNA276167	SAMN03480665	Drought_HTLY_root_GATAC	Sorghum bicolor	Root	root	20% PEG			https://sra-downloadb.be-md.ncbi.nlm.nih.gov/sos1/sra-pub-run-5/SRR1976144/SRR1976144.1
SRR1976145	SRP057095	Sorghum bicolor L.	SRX992357	PRJNA276167	SAMN03480666	Salt_HTLY_root_GTTCG	Sorghum bicolor	Root	root	150mM NaCl			https://sra-downloadb.be-md.ncbi.nlm.nih.gov/sos1/sra-pub-run-5/SRR1976145/SRR1976145.1
SRR1976094	SRP057095	Sorghum bicolor L.	SRX992289	PRJNA276167	SAMN03470200	Control_HTHY_leaf_AAGCA	Sorghum bicolor	Leaf	leaf	Control-no stress			https://sra-downloadb.be-md.ncbi.nlm.nih.gov/sos1/sra-pub-run-5/SRR1976094/SRR1976094.1
SRR1976095	SRP057095	Sorghum bicolor L.	SRX992292	PRJNA276167	SAMN03470209	Drought_HTHY_leaf_CAAGG	Sorghum bicolor	Leaf	leaf	20% PEG			https://sra-downloadb.be-md.ncbi.nlm.nih.gov/sos1/sra-pub-run-5/SRR1976095/SRR1976095.1
SRR1976096	SRP057095	Sorghum bicolor L.	SRX992293	PRJNA276167	SAMN03470210	Salt_HTHY_leaf_CAACT	Sorghum bicolor	Leaf	leaf	150mM NaCl			https://sra-downloadb.be-md.ncbi.nlm.nih.gov/sos1/sra-pub-run-5/SRR1976096/SRR1976096.1
SRR1976100	SRP057095	Sorghum bicolor L.	SRX992297	PRJNA276167	SAMN03470202	Control_HTHY_leaf_AATCT	Sorghum bicolor	Leaf	leaf	Control-no stress			https://sra-downloadb.be-md.ncbi.nlm.nih.gov/sos1/sra-pub-run-5/SRR1976100/SRR1976100.1
SRR1976101	SRP057095	Sorghum bicolor L.	SRX992298	PRJNA276167	SAMN03470213	Drought_HTHY_leaf_CCTGA	Sorghum bicolor	Leaf	leaf	20% PEG			https://sra-downloadb.be-md.ncbi.nlm.nih.gov/sos1/sra-pub-run-5/SRR1976101/SRR1976101.1
SRR1976102	SRP057095	Sorghum bicolor L.	SRX992299	PRJNA276167	SAMN03470214	Salt_HTHY_leaf_TCATA	Sorghum bicolor	Leaf	leaf	150mM NaCl			https://sra-downloadb.be-md.ncbi.nlm.nih.gov/sos1/sra-pub-run-5/SRR1976102/SRR1976102.1
SRR1976106	SRP057095	Sorghum bicolor L.	SRX992306	PRJNA276167	SAMN03470221	Control_LTHY_leaf_AACGA	Sorghum bicolor	Leaf	leaf	Control-no stress			https://sra-downloadb.be-md.ncbi.nlm.nih.gov/sos1/sra-pub-run-5/SRR1976106/SRR1976106.1
SRR1976107	SRP057095	Sorghum bicolor L.	SRX992307	PRJNA276167	SAMN03470222	Drought_LTHY_leaf_GAATA	Sorghum bicolor	Leaf	leaf	20% PEG			https://sra-downloadb.be-md.ncbi.nlm.nih.gov/sos1/sra-pub-run-5/SRR1976107/SRR1976107.1
SRR1976108	SRP057095	Sorghum bicolor L.	SRX992308	PRJNA276167	SAMN03470233	Salt_LTHY_leaf_CTGCC	Sorghum bicolor	Leaf	leaf	150mM NaCl			https://sra-downloadb.be-md.ncbi.nlm.nih.gov/sos1/sra-pub-run-5/SRR1976108/SRR1976108.1
SRR1976112	SRP057095	Sorghum bicolor L.	SRX992314	PRJNA276167	SAMN03470244	Control_LTHY_leaf_AGAAC	Sorghum bicolor	Leaf	leaf	Control-no stress			https://sra-downloadb.be-md.ncbi.nlm.nih.gov/sos1/sra-pub-run-5/SRR1976112/SRR1976112.1
SRR1976113	SRP057095	Sorghum bicolor L.	SRX992316	PRJNA276167	SAMN03470245	Drought_LTHY_leaf_CATCG	Sorghum bicolor	Leaf	leaf	20% PEG			https://sra-downloadb.be-md.ncbi.nlm.nih.gov/sos1/sra-pub-run-5/SRR1976113/SRR1976113.1
SRR1976114	SRP057095	Sorghum bicolor L.	SRX992317	PRJNA276167	SAMN03470246	Salt_LTHY_leaf_CGGAC	Sorghum bicolor	Leaf	leaf	150mM NaCl			https://sra-downloadb.be-md.ncbi.nlm.nih.gov/sos1/sra-pub-run-5/SRR1976114/SRR1976114.1
SRR1976119	SRP057095	Sorghum bicolor L.	SRX992323	PRJNA276167	SAMN03480636	Control_LTLY_leaf_TTGAC	Sorghum bicolor	Leaf	leaf	Control-no stress			https://sra-downloadb.be-md.ncbi.nlm.nih.gov/sos1/sra-pub-run-5/SRR1976119/SRR1976119.1
SRR1976120	SRP057095	Sorghum bicolor L.	SRX992324	PRJNA276167	SAMN03480637	Drought_LTLY_leaf_CTAGT	Sorghum bicolor	Leaf	leaf	20% PEG			https://sra-downloadb.be-md.ncbi.nlm.nih.gov/sos1/sra-pub-run-5/SRR1976120/SRR1976120.1
SRR1976121	SRP057095	Sorghum bicolor L.	SRX992325	PRJNA276167	SAMN03480638	Salt_LTLY_leaf_GCTGC	Sorghum bicolor	Leaf	leaf	150mM NaCl			https://sra-downloadb.be-md.ncbi.nlm.nih.gov/sos1/sra-pub-run-5/SRR1976121/SRR1976121.1
SRR1976125	SRP057095	Sorghum bicolor L.	SRX992332	PRJNA276167	SAMN03480645	Control_LTLY_leaf_AACTC	Sorghum bicolor	Leaf	leaf	Control-no stress			https://sra-downloadb.be-md.ncbi.nlm.nih.gov/sos1/sra-pub-run-5/SRR1976125/SRR1976125.1
SRR1976127	SRP057095	Sorghum bicolor L.	SRX992334	PRJNA276167	SAMN03480646	Drought_LTLY_leaf_GCCTT	Sorghum bicolor	Leaf	leaf	20% PEG			https://sra-downloadb.be-md.ncbi.nlm.nih.gov/sos1/sra-pub-run-5/SRR1976127/SRR1976127.1
SRR1976129	SRP057095	Sorghum bicolor L.	SRX992336	PRJNA276167	SAMN03480648	Salt_LTLY_leaf_GCTAT	Sorghum bicolor	Leaf	leaf	150mM NaCl			https://sra-downloadb.be-md.ncbi.nlm.nih.gov/sos1/sra-pub-run-5/SRR1976129/SRR1976129.1
SRR1976134	SRP057095	Sorghum bicolor L.	SRX992341	PRJNA276167	SAMN03480653	Control_HTLY_leaf_ATTGA	Sorghum bicolor	Leaf	leaf	Control-no stress			https://sra-downloadb.be-md.ncbi.nlm.nih.gov/sos1/sra-pub-run-5/SRR1976134/SRR1976134.1
SRR1976135	SRP057095	Sorghum bicolor L.	SRX992342	PRJNA276167	SAMN03480654	Drought_HTLY_leaf_GCGAA	Sorghum bicolor	Leaf	leaf	20% PEG			https://sra-downloadb.be-md.ncbi.nlm.nih.gov/sos1/sra-pub-run-5/SRR1976135/SRR1976135.1
SRR1976136	SRP057095	Sorghum bicolor L.	SRX992343	PRJNA276167	SAMN03480655	Salt_HTLY_leaf_GCAAG	Sorghum bicolor	Leaf	leaf	150mM NaCl			https://sra-downloadb.be-md.ncbi.nlm.nih.gov/sos1/sra-pub-run-5/SRR1976136/SRR1976136.1
SRR1976140	SRP057095	Sorghum bicolor L.	SRX992350	PRJNA276167	SAMN03480659	Control_HTLY_leaf_ACGCT	Sorghum bicolor	Leaf	leaf	Control-no stress			https://sra-downloadb.be-md.ncbi.nlm.nih.gov/sos1/sra-pub-run-5/SRR1976140/SRR1976140.1
SRR1976141	SRP057095	Sorghum bicolor L.	SRX992352	PRJNA276167	SAMN03480660	Drought_HTLY_leaf_TAGAG	Sorghum bicolor	Leaf	leaf	20% PEG			https://sra-downloadb.be-md.ncbi.nlm.nih.gov/sos1/sra-pub-run-5/SRR1976141/SRR1976141.1
SRR1976142	SRP057095	Sorghum bicolor L.	SRX992354	PRJNA276167	SAMN03480663	Salt_HTLY_leaf_GTAGG	Sorghum bicolor	Leaf	leaf	150mM NaCl			https://sra-downloadb.be-md.ncbi.nlm.nih.gov/sos1/sra-pub-run-5/SRR1976142/SRR1976142.1
SRR2171884	SRP062564	Sorghum bicolor L.	SRX1156995	PRJNA293229	SAMN03998661	ed28d130-3071-11e5-b2d4-3c4a92e4a804	Sorghum bicolor	Booting/heading	flag leaf	no treatment			https://sra-downloadb.be-md.ncbi.nlm.nih.gov/sos1/sra-pub-run-5/SRR2171884/SRR2171884.1
SRR2171887	SRP062564	Sorghum bicolor L.	SRX1156998	PRJNA293229	SAMN03998663	ee174fc2-3071-11e5-91bb-3c4a92e4a804	Sorghum bicolor	Booting/Heading	flag leaf	no treatment			https://sra-downloadb.be-md.ncbi.nlm.nih.gov/sos1/sra-pub-run-5/SRR2171887/SRR2171887.1
SRR2171885	SRP062564	Sorghum bicolor L.	SRX1156996	PRJNA293229	SAMN03998662	ed691dda-3071-11e5-acf0-3c4a92e4a804	Sorghum bicolor	Booting/Heading	emerging panicle	no treatment			https://sra-downloadb.be-md.ncbi.nlm.nih.gov/sos1/sra-pub-run-5/SRR2171885/SRR2171885.1
SRR2171886	SRP062564	Sorghum bicolor L.	SRX1156997	PRJNA293229	SAMN03998660	ecd2efcc-3071-11e5-ad94-3c4a92e4a804	Sorghum bicolor	Booting/Heading	emerging panicle	no treatment			https://sra-downloadb.be-md.ncbi.nlm.nih.gov/sos1/sra-pub-run-5/SRR2171886/SRR2171886.1
SRR2924910	SRP066397	Sorghum bicolor L.	SRX1438206	PRJNA302593	SAMN04277309	B	Sorghum bicolor	14 DAP	endosperm	no treatment			https://sra-downloadb.be-md.ncbi.nlm.nih.gov/sos1/sra-pub-run-5/SRR2924910/SRR2924910.1
SRR2924911	SRP066397	Sorghum bicolor L.	SRX1438206	PRJNA302593	SAMN04277309	B	Sorghum bicolor	14 DAP	endosperm	no treatment			https://sra-downloadb.be-md.ncbi.nlm.nih.gov/sos1/sra-pub-run-5/SRR2924911/SRR2924911.1
SRR2924913	SRP066397	Sorghum bicolor L.	SRX1438206	PRJNA302593	SAMN04277309	B	Sorghum bicolor	14 DAP	endosperm	no treatment			https://sra-downloadb.be-md.ncbi.nlm.nih.gov/sos1/sra-pub-run-5/SRR2924913/SRR2924913.1
SRR2924914	SRP066397	Sorghum bicolor L.	SRX1438207	PRJNA302593	SAMN04277310	Y	Sorghum bicolor	14 DAP	endosperm	no treatment			https://sra-downloadb.be-md.ncbi.nlm.nih.gov/sos1/sra-pub-run-5/SRR2924914/SRR2924914.1
SRR2924915	SRP066397	Sorghum bicolor L.	SRX1438207	PRJNA302593	SAMN04277310	Y	Sorghum bicolor	14 DAP	endosperm	no treatment			https://sra-downloadb.be-md.ncbi.nlm.nih.gov/sos1/sra-pub-run-5/SRR2924915/SRR2924915.1
SRR2924916	SRP066397	Sorghum bicolor L.	SRX1438207	PRJNA302593	SAMN04277310	Y	Sorghum bicolor	14 DAP	endosperm	no treatment			https://sra-downloadb.be-md.ncbi.nlm.nih.gov/sos1/sra-pub-run-5/SRR2924916/SRR2924916.1
SRR2924917	SRP066397	Sorghum bicolor L.	SRX1438208	PRJNA302593	SAMN04277311	BY	Sorghum bicolor	14 DAP	endosperm	no treatment			https://sra-downloadb.be-md.ncbi.nlm.nih.gov/sos1/sra-pub-run-5/SRR2924917/SRR2924917.1
SRR2924918	SRP066397	Sorghum bicolor L.	SRX1438209	PRJNA302593	SAMN04277312	YB	Sorghum bicolor	14 DAP	endosperm	no treatment			https://sra-downloadb.be-md.ncbi.nlm.nih.gov/sos1/sra-pub-run-5/SRR2924918/SRR2924918.1
SRR3061391	SRP067853	Sorghum bicolor L.	SRX1506486	PRJNA306885	SAMN04372599	Sb BTx623 P5 ligule ad epidermis	Sorghum bicolor	plastochron 5	epidermis	no treatment			https://sra-downloadb.be-md.ncbi.nlm.nih.gov/sos2/sra-pub-run-7/SRR3061391/SRR3061391.1
SRR3061577	SRP067853	Sorghum bicolor L.	SRX1506487	PRJNA306885	SAMN04372599	Sb BTx623 P5 ligule ad epidermis	Sorghum bicolor	plastochron 5	epidermis	no treatment			https://sra-downloadb.be-md.ncbi.nlm.nih.gov/sos2/sra-pub-run-7/SRR3061577/SRR3061577.1
SRR3063527	SRP067853	Sorghum bicolor L.	SRX1506488	PRJNA306885	SAMN04372600	Sb BTx623 P5 blade ad epidermis	Sorghum bicolor	plastochron 5	epidermis	no treatment			https://sra-downloadb.st-va.ncbi.nlm.nih.gov/sos2/sra-pub-run-6/SRR3063527/SRR3063527.1
SRR3063529	SRP067853	Sorghum bicolor L.	SRX1506489	PRJNA306885	SAMN04372600	Sb BTx623 P5 blade ad epidermis	Sorghum bicolor	plastochron 5	epidermis	no treatment			https://sra-downloadb.be-md.ncbi.nlm.nih.gov/sos2/sra-pub-run-7/SRR3063529/SRR3063529.1
SRR3680313	SRP076714	Sorghum bicolor L.	SRX1852971	PRJNA312315	SAMN05258083	4A-1BR	Sorghum bicolor	Whole head flowering	grain	no treatment			https://sra-downloadb.be-md.ncbi.nlm.nih.gov/sos1/sra-pub-run-1/SRR3680313/SRR3680313.1
SRR3682668	SRP076714	Sorghum bicolor L.	SRX1854325	PRJNA312315	SAMN05258084	4B-1BR	Sorghum bicolor	Whole head flowering	grain	no treatment			https://sra-downloadb.be-md.ncbi.nlm.nih.gov/sos1/sra-pub-run-1/SRR3682668/SRR3682668.1
SRR3682669	SRP076714	Sorghum bicolor L.	SRX1854326	PRJNA312315	SAMN05258085	4C-1BR	Sorghum bicolor	Whole head flowering	grain	no treatment			https://sra-downloadb.be-md.ncbi.nlm.nih.gov/sos1/sra-pub-run-1/SRR3682669/SRR3682669.1
SRR5005259	SRP076714	Sorghum bicolor L.	SRX1852971	PRJNA312315	SAMN05258083	4A-1BR	Sorghum bicolor	Whole head flowering	grain	no treatment			https://sra-downloadb.be-md.ncbi.nlm.nih.gov/sos2/sra-pub-run-9/SRR5005259/SRR5005259.1
SRR3703260	SRP076714	Sorghum bicolor L.	SRX1854336	PRJNA312315	SAMN05258095	13A-1BR	Sorghum bicolor	Top seed at hard dough stage	grain	no treatment			https://sra-downloadb.be-md.ncbi.nlm.nih.gov/sos2/sra-pub-run-9/SRR3703260/SRR3703260.1
SRR3703261	SRP076714	Sorghum bicolor L.	SRX1854337	PRJNA312315	SAMN05258096	13B-1BR	Sorghum bicolor	Top seed at hard dough stage	grain	no treatment			https://sra-downloadb.be-md.ncbi.nlm.nih.gov/sos1/sra-pub-run-1/SRR3703261/SRR3703261.1
SRR3703262	SRP076714	Sorghum bicolor L.	SRX1854338	PRJNA312315	SAMN05258097	13C-1BR	Sorghum bicolor	Top seed at hard dough stage	grain	no treatment			https://sra-downloadb.be-md.ncbi.nlm.nih.gov/sos2/sra-pub-run-9/SRR3703262/SRR3703262.1
SRR3703256	SRP076714	Sorghum bicolor L.	SRX1854333	PRJNA312315	SAMN05258092	10A-1BR	Sorghum bicolor	Top seed at dough stage	grain	no treatment			https://sra-downloadb.be-md.ncbi.nlm.nih.gov/sos2/sra-pub-run-9/SRR3703256/SRR3703256.1
SRR3703258	SRP076714	Sorghum bicolor L.	SRX1854334	PRJNA312315	SAMN05258093	10B-1BR	Sorghum bicolor	Top seed at dough stage	grain	no treatment			https://sra-downloadb.be-md.ncbi.nlm.nih.gov/sos1/sra-pub-run-1/SRR3703258/SRR3703258.1
SRR3703259	SRP076714	Sorghum bicolor L.	SRX1854335	PRJNA312315	SAMN05258094	10C-1BR	Sorghum bicolor	Top seed at dough stage	grain	no treatment			https://sra-downloadb.be-md.ncbi.nlm.nih.gov/sos1/sra-pub-run-1/SRR3703259/SRR3703259.1
SRR3703227	SRP076714	Sorghum bicolor L.	SRX1854330	PRJNA312315	SAMN05258089	9A-1BR	Sorghum bicolor	Top half seed at milky-dough stage	grain	no treatment			https://sra-downloadb.be-md.ncbi.nlm.nih.gov/sos1/sra-pub-run-1/SRR3703227/SRR3703227.1
SRR3703253	SRP076714	Sorghum bicolor L.	SRX1854331	PRJNA312315	SAMN05258090	9B-1BR	Sorghum bicolor	Top half seed at milky-dough stage	grain	no treatment			https://sra-downloadb.be-md.ncbi.nlm.nih.gov/sos2/sra-pub-run-9/SRR3703253/SRR3703253.1
SRR3703255	SRP076714	Sorghum bicolor L.	SRX1854332	PRJNA312315	SAMN05258091	9C-1BR	Sorghum bicolor	Top half seed at milky-dough stage	grain	no treatment			https://sra-downloadb.be-md.ncbi.nlm.nih.gov/sos2/sra-pub-run-9/SRR3703255/SRR3703255.1
SRR3703075	SRP076714	Sorghum bicolor L.	SRX1854327	PRJNA312315	SAMN05258086	7A-1BR	Sorghum bicolor	Fully Flowered + 10days	grain	no treatment			https://sra-downloadb.be-md.ncbi.nlm.nih.gov/sos2/sra-pub-run-9/SRR3703075/SRR3703075.1
SRR3703224	SRP076714	Sorghum bicolor L.	SRX1854328	PRJNA312315	SAMN05258087	7B-1BR	Sorghum bicolor	Fully Flowered + 10days	grain	no treatment			https://sra-downloadb.be-md.ncbi.nlm.nih.gov/sos2/sra-pub-run-9/SRR3703224/SRR3703224.1
SRR3703226	SRP076714	Sorghum bicolor L.	SRX1854329	PRJNA312315	SAMN05258088	7C-1BR	Sorghum bicolor	Fully Flowered + 10days	grain	no treatment			https://sra-downloadb.be-md.ncbi.nlm.nih.gov/sos2/sra-pub-run-9/SRR3703226/SRR3703226.1
SRR3406551	SRP073593	Sorghum bicolor L.	SRX1715644	PRJNA318972	SAMN04868745	Sorghum bicolor var. Taejin	Sorghum bicolor	not applicable	leaf	no treatment			https://sra-downloadb.be-md.ncbi.nlm.nih.gov/sos2/sra-pub-run-7/SRR3406551/SRR3406551.1
SRR3406552	SRP073594	Sorghum bicolor L.	SRX1715645	PRJNA318973	SAMN04868745	Sorghum bicolor var. Taejin	Sorghum bicolor	not applicable	leaf	no treatment			https://sra-downloadb.be-md.ncbi.nlm.nih.gov/sos1/sra-pub-run-1/SRR3406552/SRR3406552.1
SRR3707943	SRP076433	Sorghum bicolor L.	SRX1837934	PRJNA325381	SAMN05230469	Sorghum_bicolor_NIL-like_wide-type-Br2_Middle_R1	Sorghum bicolor	middle jointing stage	stalk	no treatment			https://sra-downloadb.be-md.ncbi.nlm.nih.gov/sos2/sra-pub-run-7/SRR3707943/SRR3707943.1
SRR3707944	SRP076433	Sorghum bicolor L.	SRX1837935	PRJNA325381	SAMN05230470	Sorghum_bicolor_NIL-like_wide-type-Br2_Middle_R2	Sorghum bicolor	middle jointing stage	stalk	no treatment			https://sra-downloadb.be-md.ncbi.nlm.nih.gov/sos1/sra-pub-run-1/SRR3707944/SRR3707944.1
SRR3707946	SRP076433	Sorghum bicolor L.	SRX1837936	PRJNA325381	SAMN05230471	Sorghum_bicolor_NIL-like_mutation-br2_Middle_R1	Sorghum bicolor	middle jointing stage	stalk	no treatment			https://sra-downloadb.be-md.ncbi.nlm.nih.gov/sos1/sra-pub-run-1/SRR3707946/SRR3707946.1
SRR3707947	SRP076433	Sorghum bicolor L.	SRX1837937	PRJNA325381	SAMN05230472	Sorghum_bicolor_NIL-like_mutation-br2_Middle_R2	Sorghum bicolor	middle jointing stage	stalk	no treatment			https://sra-downloadb.be-md.ncbi.nlm.nih.gov/sos2/sra-pub-run-9/SRR3707947/SRR3707947.1
SRR3707897	SRP076433	Sorghum bicolor L.	SRX1837930	PRJNA325381	SAMN05230465	Sorghum_bicolor_NIL-like_wide-type-Br2_Early_R1	Sorghum bicolor	early jointing stage	stalk	no treatment			https://sra-downloadb.be-md.ncbi.nlm.nih.gov/sos1/sra-pub-run-1/SRR3707897/SRR3707897.1
SRR3707899	SRP076433	Sorghum bicolor L.	SRX1837931	PRJNA325381	SAMN05230466	Sorghum_bicolor_NIL-like_wide-type-Br2_Early_R2	Sorghum bicolor	early jointing stage	stalk	no treatment			https://sra-downloadb.be-md.ncbi.nlm.nih.gov/sos1/sra-pub-run-1/SRR3707899/SRR3707899.1
SRR3707900	SRP076433	Sorghum bicolor L.	SRX1837932	PRJNA325381	SAMN05230467	Sorghum_bicolor_NIL-like_mutation-br2_Early_R1	Sorghum bicolor	early jointing stage	stalk	no treatment			https://sra-downloadb.be-md.ncbi.nlm.nih.gov/sos1/sra-pub-run-1/SRR3707900/SRR3707900.1
SRR3707942	SRP076433	Sorghum bicolor L.	SRX1837933	PRJNA325381	SAMN05230468	Sorghum_bicolor_NIL-like_mutation-br2_Early_R2	Sorghum bicolor	early jointing stage	stalk	no treatment			https://sra-downloadb.be-md.ncbi.nlm.nih.gov/sos1/sra-pub-run-1/SRR3707942/SRR3707942.1
SRR3955263	SRP079952	Sorghum bicolor L.	SRX1979498	PRJNA335521	SAMN05444154	H18-CK	Sorghum bicolor	4 weeks-old seedlings	root	no treatment			https://sra-downloadb.be-md.ncbi.nlm.nih.gov/sos2/sra-pub-run-9/SRR3955263/SRR3955263.1
SRR3955264	SRP079952	Sorghum bicolor L.	SRX1979499	PRJNA335521	SAMN05444154	H18-CK	Sorghum bicolor	4 weeks-old seedlings	root	no treatment			https://sra-downloadb.be-md.ncbi.nlm.nih.gov/sos2/sra-pub-run-9/SRR3955264/SRR3955264.1
SRR3955265	SRP079952	Sorghum bicolor L.	SRX1979500	PRJNA335521	SAMN05444154	H18-CK	Sorghum bicolor	4 weeks-old seedlings	root	no treatment			https://sra-downloadb.be-md.ncbi.nlm.nih.gov/sos2/sra-pub-run-9/SRR3955265/SRR3955265.1
SRR3955266	SRP079952	Sorghum bicolor L.	SRX1979501	PRJNA335521	SAMN05444154	H18-CK	Sorghum bicolor	4 weeks-old seedlings	root	no treatment			https://sra-downloadb.be-md.ncbi.nlm.nih.gov/sos1/sra-pub-run-2/SRR3955266/SRR3955266.1
SRR3955267	SRP079952	Sorghum bicolor L.	SRX1979502	PRJNA335521	SAMN05444154	H18-CK	Sorghum bicolor	4 weeks-old seedlings	root	no treatment			https://sra-downloadb.be-md.ncbi.nlm.nih.gov/sos1/sra-pub-run-2/SRR3955267/SRR3955267.1
SRR3955268	SRP079952	Sorghum bicolor L.	SRX1979503	PRJNA335521	SAMN05444154	H18-CK	Sorghum bicolor	4 weeks-old seedlings	root	no treatment			https://sra-downloadb.be-md.ncbi.nlm.nih.gov/sos1/sra-pub-run-1/SRR3955268/SRR3955268.1
SRR3955269	SRP079952	Sorghum bicolor L.	SRX1979504	PRJNA335521	SAMN05444154	H18-CK	Sorghum bicolor	4 weeks-old seedlings	root	no treatment			https://sra-downloadb.be-md.ncbi.nlm.nih.gov/sos2/sra-pub-run-9/SRR3955269/SRR3955269.1
SRR3955270	SRP079952	Sorghum bicolor L.	SRX1979505	PRJNA335521	SAMN05444154	H18-CK	Sorghum bicolor	4 weeks-old seedlings	root	no treatment			https://sra-downloadb.be-md.ncbi.nlm.nih.gov/sos2/sra-pub-run-9/SRR3955270/SRR3955270.1
SRR3955271	SRP079952	Sorghum bicolor L.	SRX1979506	PRJNA335521	SAMN05444154	H18-CK	Sorghum bicolor	4 weeks-old seedlings	root	no treatment			https://sra-downloadb.be-md.ncbi.nlm.nih.gov/sos1/sra-pub-run-2/SRR3955271/SRR3955271.1
SRR3955272	SRP079952	Sorghum bicolor L.	SRX1979507	PRJNA335521	SAMN05444154	H18-CK	Sorghum bicolor	4 weeks-old seedlings	root	no treatment			https://sra-downloadb.be-md.ncbi.nlm.nih.gov/sos1/sra-pub-run-1/SRR3955272/SRR3955272.1
SRR3955273	SRP079952	Sorghum bicolor L.	SRX1979508	PRJNA335521	SAMN05444154	H18-CK	Sorghum bicolor	4 weeks-old seedlings	root	no treatment			https://sra-downloadb.be-md.ncbi.nlm.nih.gov/sos1/sra-pub-run-2/SRR3955273/SRR3955273.1
SRR3955274	SRP079952	Sorghum bicolor L.	SRX1979509	PRJNA335521	SAMN05444154	H18-CK	Sorghum bicolor	4 weeks-old seedlings	root	no treatment			https://sra-downloadb.be-md.ncbi.nlm.nih.gov/sos2/sra-pub-run-9/SRR3955274/SRR3955274.1
SRR4280400	SRP090224	Sorghum bicolor L.	SRX2182075	PRJNA343268	SAMN05791327	Sorghum-b1-1d	Sorghum bicolor	12day	whole plant	cold			https://sra-downloadb.be-md.ncbi.nlm.nih.gov/sos2/sra-pub-run-9/SRR4280400/SRR4280400.1
SRR4280404	SRP090224	Sorghum bicolor L.	SRX2182079	PRJNA343268	SAMN05791339	Sorghum-b2-1d	Sorghum bicolor	12day	whole plant	cold			https://sra-downloadb.be-md.ncbi.nlm.nih.gov/sos2/sra-pub-run-9/SRR4280404/SRR4280404.1
SRR4280410	SRP090224	Sorghum bicolor L.	SRX2182085	PRJNA343268	SAMN05791345	Sorghum-b2-control	Sorghum bicolor	12day	whole plant	control			https://sra-downloadb.be-md.ncbi.nlm.nih.gov/sos2/sra-pub-run-9/SRR4280410/SRR4280410.1
SRR4280412	SRP090224	Sorghum bicolor L.	SRX2182087	PRJNA343268	SAMN05791329	Sorghum-b1-control	Sorghum bicolor	12day	whole plant	control			https://sra-downloadb.be-md.ncbi.nlm.nih.gov/sos2/sra-pub-run-9/SRR4280412/SRR4280412.1
SRR4280415	SRP090224	Sorghum bicolor L.	SRX2182090	PRJNA343268	SAMN05791349	Sorghum-b3-1d	Sorghum bicolor	12day	whole plant	cold			https://sra-downloadb.be-md.ncbi.nlm.nih.gov/sos2/sra-pub-run-9/SRR4280415/SRR4280415.1
SRR4280421	SRP090224	Sorghum bicolor L.	SRX2182096	PRJNA343268	SAMN05791355	Sorghum-b3-conrtol	Sorghum bicolor	12day	whole plant	control			https://sra-downloadb.be-md.ncbi.nlm.nih.gov/sos2/sra-pub-run-9/SRR4280421/SRR4280421.1
SRR4301595	SRP090583	Sorghum bicolor L.	SRX2195936	PRJNA344653	SAMN05830812	b3-Sorghum-cold-3h	Sorghum bicolor	12day	whole plant	cold			https://sra-downloadb.be-md.ncbi.nlm.nih.gov/sos2/sra-pub-run-9/SRR4301595/SRR4301595.1
SRR4301596	SRP090583	Sorghum bicolor L.	SRX2195937	PRJNA344653	SAMN05830813	b3-Sorghum-cold-6h	Sorghum bicolor	12day	whole plant	cold			https://sra-downloadb.be-md.ncbi.nlm.nih.gov/sos1/sra-pub-run-1/SRR4301596/SRR4301596.1
SRR4301597	SRP090583	Sorghum bicolor L.	SRX2195938	PRJNA344653	SAMN05830814	b3-Sorghum-control-05h	Sorghum bicolor	12day	whole plant	control			https://sra-downloadb.be-md.ncbi.nlm.nih.gov/sos1/sra-pub-run-2/SRR4301597/SRR4301597.1
SRR4301598	SRP090583	Sorghum bicolor L.	SRX2195939	PRJNA344653	SAMN05830815	b3-Sorghum-control-16h	Sorghum bicolor	12day	whole plant	control			https://sra-downloadb.be-md.ncbi.nlm.nih.gov/sos2/sra-pub-run-9/SRR4301598/SRR4301598.1
SRR4301599	SRP090583	Sorghum bicolor L.	SRX2195940	PRJNA344653	SAMN05830816	b3-Sorghum-control-1h	Sorghum bicolor	12day	whole plant	control			https://sra-downloadb.be-md.ncbi.nlm.nih.gov/sos2/sra-pub-run-9/SRR4301599/SRR4301599.1
SRR4301600	SRP090583	Sorghum bicolor L.	SRX2195941	PRJNA344653	SAMN05830817	b3-Sorghum-control-24h	Sorghum bicolor	12day	whole plant	control			https://sra-downloadb.be-md.ncbi.nlm.nih.gov/sos2/sra-pub-run-9/SRR4301600/SRR4301600.1
SRR4301601	SRP090583	Sorghum bicolor L.	SRX2195942	PRJNA344653	SAMN05830818	b3-Sorghum-control-3h	Sorghum bicolor	12day	whole plant	control			https://sra-downloadb.be-md.ncbi.nlm.nih.gov/sos1/sra-pub-run-2/SRR4301601/SRR4301601.1
SRR4301602	SRP090583	Sorghum bicolor L.	SRX2195943	PRJNA344653	SAMN05830819	b3-Sorghum-control-6h	Sorghum bicolor	12day	whole plant	control			https://sra-downloadb.be-md.ncbi.nlm.nih.gov/sos2/sra-pub-run-9/SRR4301602/SRR4301602.1
SRR4301618	SRP090583	Sorghum bicolor L.	SRX2195958	PRJNA344653	SAMN05830736	b1-Sorghum-cold-05h	Sorghum bicolor	12day	whole plant	cold			https://sra-downloadb.be-md.ncbi.nlm.nih.gov/sos1/sra-pub-run-1/SRR4301618/SRR4301618.1
SRR4301619	SRP090583	Sorghum bicolor L.	SRX2195959	PRJNA344653	SAMN05830737	b1-Sorghum-cold-16h	Sorghum bicolor	12day	whole plant	cold			https://sra-downloadb.be-md.ncbi.nlm.nih.gov/sos2/sra-pub-run-9/SRR4301619/SRR4301619.1
SRR4301620	SRP090583	Sorghum bicolor L.	SRX2195960	PRJNA344653	SAMN05830738	b1-Sorghum-cold-1h	Sorghum bicolor	12day	whole plant	cold			https://sra-downloadb.be-md.ncbi.nlm.nih.gov/sos2/sra-pub-run-9/SRR4301620/SRR4301620.1
SRR4301621	SRP090583	Sorghum bicolor L.	SRX2195961	PRJNA344653	SAMN05830739	b1-Sorghum-cold-24h	Sorghum bicolor	12day	whole plant	cold			https://sra-downloadb.be-md.ncbi.nlm.nih.gov/sos2/sra-pub-run-9/SRR4301621/SRR4301621.1
SRR4301622	SRP090583	Sorghum bicolor L.	SRX2195962	PRJNA344653	SAMN05830740	b1-Sorghum-cold-3h	Sorghum bicolor	12day	whole plant	cold			https://sra-downloadb.be-md.ncbi.nlm.nih.gov/sos2/sra-pub-run-9/SRR4301622/SRR4301622.1
SRR4301623	SRP090583	Sorghum bicolor L.	SRX2195963	PRJNA344653	SAMN05830741	b1-Sorghum-cold-6h	Sorghum bicolor	12day	whole plant	cold			https://sra-downloadb.be-md.ncbi.nlm.nih.gov/sos1/sra-pub-run-1/SRR4301623/SRR4301623.1
SRR4301625	SRP090583	Sorghum bicolor L.	SRX2195965	PRJNA344653	SAMN05830742	b1-Sorghum-control-05h	Sorghum bicolor	12day	whole plant	control			https://sra-downloadb.be-md.ncbi.nlm.nih.gov/sos1/sra-pub-run-2/SRR4301625/SRR4301625.1
SRR4301626	SRP090583	Sorghum bicolor L.	SRX2195966	PRJNA344653	SAMN05830743	b1-Sorghum-control-16h	Sorghum bicolor	12day	whole plant	control			https://sra-downloadb.be-md.ncbi.nlm.nih.gov/sos2/sra-pub-run-9/SRR4301626/SRR4301626.1
SRR4301627	SRP090583	Sorghum bicolor L.	SRX2195967	PRJNA344653	SAMN05830744	b1-Sorghum-control-1h	Sorghum bicolor	12day	whole plant	control			https://sra-downloadb.be-md.ncbi.nlm.nih.gov/sos1/sra-pub-run-1/SRR4301627/SRR4301627.1
SRR4301628	SRP090583	Sorghum bicolor L.	SRX2195968	PRJNA344653	SAMN05830745	b1-Sorghum-control-24h	Sorghum bicolor	12day	whole plant	control			https://sra-downloadb.be-md.ncbi.nlm.nih.gov/sos2/sra-pub-run-9/SRR4301628/SRR4301628.1
SRR4301629	SRP090583	Sorghum bicolor L.	SRX2195969	PRJNA344653	SAMN05830746	b1-Sorghum-control-3h	Sorghum bicolor	12day	whole plant	control			https://sra-downloadb.be-md.ncbi.nlm.nih.gov/sos1/sra-pub-run-2/SRR4301629/SRR4301629.1
SRR4301630	SRP090583	Sorghum bicolor L.	SRX2195970	PRJNA344653	SAMN05830747	b1-Sorghum-control-6h	Sorghum bicolor	12day	whole plant	control			https://sra-downloadb.be-md.ncbi.nlm.nih.gov/sos2/sra-pub-run-9/SRR4301630/SRR4301630.1
SRR4301658	SRP090583	Sorghum bicolor L.	SRX2195998	PRJNA344653	SAMN05830772	b2-Sorghum-cold-05h	Sorghum bicolor	12day	whole plant	cold			https://sra-downloadb.be-md.ncbi.nlm.nih.gov/sos1/sra-pub-run-1/SRR4301658/SRR4301658.1
SRR4301659	SRP090583	Sorghum bicolor L.	SRX2195999	PRJNA344653	SAMN05830773	b2-Sorghum-cold-16h	Sorghum bicolor	12day	whole plant	cold			https://sra-downloadb.be-md.ncbi.nlm.nih.gov/sos2/sra-pub-run-9/SRR4301659/SRR4301659.1
SRR4301660	SRP090583	Sorghum bicolor L.	SRX2196000	PRJNA344653	SAMN05830774	b2-Sorghum-cold-1h	Sorghum bicolor	12day	whole plant	cold			https://sra-downloadb.be-md.ncbi.nlm.nih.gov/sos2/sra-pub-run-9/SRR4301660/SRR4301660.1
SRR4301661	SRP090583	Sorghum bicolor L.	SRX2196001	PRJNA344653	SAMN05830775	b2-Sorghum-cold-24h	Sorghum bicolor	12day	whole plant	cold			https://sra-downloadb.be-md.ncbi.nlm.nih.gov/sos2/sra-pub-run-9/SRR4301661/SRR4301661.1
SRR4301662	SRP090583	Sorghum bicolor L.	SRX2196002	PRJNA344653	SAMN05830776	b2-Sorghum-cold-3h	Sorghum bicolor	12day	whole plant	cold			https://sra-downloadb.be-md.ncbi.nlm.nih.gov/sos2/sra-pub-run-9/SRR4301662/SRR4301662.1
SRR4301663	SRP090583	Sorghum bicolor L.	SRX2196003	PRJNA344653	SAMN05830777	b2-Sorghum-cold-6h	Sorghum bicolor	12day	whole plant	cold			https://sra-downloadb.be-md.ncbi.nlm.nih.gov/sos2/sra-pub-run-9/SRR4301663/SRR4301663.1
SRR4301664	SRP090583	Sorghum bicolor L.	SRX2196004	PRJNA344653	SAMN05830778	b2-Sorghum-control-05h	Sorghum bicolor	12day	whole plant	control			https://sra-downloadb.be-md.ncbi.nlm.nih.gov/sos2/sra-pub-run-9/SRR4301664/SRR4301664.1
SRR4301665	SRP090583	Sorghum bicolor L.	SRX2196005	PRJNA344653	SAMN05830779	b2-Sorghum-control-16h	Sorghum bicolor	12day	whole plant	control			https://sra-downloadb.be-md.ncbi.nlm.nih.gov/sos1/sra-pub-run-1/SRR4301665/SRR4301665.1
SRR4301666	SRP090583	Sorghum bicolor L.	SRX2196006	PRJNA344653	SAMN05830780	b2-Sorghum-control-1h	Sorghum bicolor	12day	whole plant	control			https://sra-downloadb.be-md.ncbi.nlm.nih.gov/sos1/sra-pub-run-1/SRR4301666/SRR4301666.1
SRR4301667	SRP090583	Sorghum bicolor L.	SRX2196007	PRJNA344653	SAMN05830781	b2-Sorghum-control-24h	Sorghum bicolor	12day	whole plant	control			https://sra-downloadb.be-md.ncbi.nlm.nih.gov/sos1/sra-pub-run-1/SRR4301667/SRR4301667.1
SRR4301669	SRP090583	Sorghum bicolor L.	SRX2196009	PRJNA344653	SAMN05830782	b2-Sorghum-control-3h	Sorghum bicolor	12day	whole plant	control			https://sra-downloadb.be-md.ncbi.nlm.nih.gov/sos2/sra-pub-run-9/SRR4301669/SRR4301669.1
SRR4301670	SRP090583	Sorghum bicolor L.	SRX2196010	PRJNA344653	SAMN05830783	b2-Sorghum-control-6h	Sorghum bicolor	12day	whole plant	control			https://sra-downloadb.be-md.ncbi.nlm.nih.gov/sos1/sra-pub-run-1/SRR4301670/SRR4301670.1
SRR4301749	SRP090583	Sorghum bicolor L.	SRX2196062	PRJNA344653	SAMN05830808	b3-Sorghum-cold-05h	Sorghum bicolor	12day	whole plant	cold			https://sra-downloadb.be-md.ncbi.nlm.nih.gov/sos2/sra-pub-run-9/SRR4301749/SRR4301749.1
SRR4301750	SRP090583	Sorghum bicolor L.	SRX2196063	PRJNA344653	SAMN05830809	b3-Sorghum-cold-16h	Sorghum bicolor	12day	whole plant	cold			https://sra-downloadb.be-md.ncbi.nlm.nih.gov/sos2/sra-pub-run-9/SRR4301750/SRR4301750.1
SRR4301751	SRP090583	Sorghum bicolor L.	SRX2196064	PRJNA344653	SAMN05830810	b3-Sorghum-cold-1h	Sorghum bicolor	12day	whole plant	cold			https://sra-downloadb.be-md.ncbi.nlm.nih.gov/sos1/sra-pub-run-1/SRR4301751/SRR4301751.1
SRR4301752	SRP090583	Sorghum bicolor L.	SRX2196065	PRJNA344653	SAMN05830811	b3-Sorghum-cold-24h	Sorghum bicolor	12day	whole plant	cold			https://sra-downloadb.be-md.ncbi.nlm.nih.gov/sos1/sra-pub-run-1/SRR4301752/SRR4301752.1
SRR5742118	SRP110161	Sorghum bicolor L.	SRX2947075	PRJNA390193	SAMN07224241	Sorghum_Chilling_Transcritpome	Sorghum bicolor	V3	leaf	no treatment			https://sra-downloadb.be-md.ncbi.nlm.nih.gov/sos2/sra-pub-run-11/SRR5742118/SRR5742118.1
SRR5742119	SRP110161	Sorghum bicolor L.	SRX2947074	PRJNA390193	SAMN07224241	Sorghum_Chilling_Transcritpome	Sorghum bicolor	V3	leaf	no treatment			https://sra-downloadb.be-md.ncbi.nlm.nih.gov/sos2/sra-pub-run-11/SRR5742119/SRR5742119.1
SRR5742120	SRP110161	Sorghum bicolor L.	SRX2947073	PRJNA390193	SAMN07224241	Sorghum_Chilling_Transcritpome	Sorghum bicolor	V3	leaf	no treatment			https://sra-downloadb.be-md.ncbi.nlm.nih.gov/sos2/sra-pub-run-11/SRR5742120/SRR5742120.1
SRR5742121	SRP110161	Sorghum bicolor L.	SRX2947072	PRJNA390193	SAMN07224241	Sorghum_Chilling_Transcritpome	Sorghum bicolor	V3	leaf	no treatment			https://sra-downloadb.be-md.ncbi.nlm.nih.gov/sos2/sra-pub-run-11/SRR5742121/SRR5742121.1
SRR5742122	SRP110161	Sorghum bicolor L.	SRX2947071	PRJNA390193	SAMN07224241	Sorghum_Chilling_Transcritpome	Sorghum bicolor	V3	leaf	no treatment			https://sra-downloadb.be-md.ncbi.nlm.nih.gov/sos2/sra-pub-run-11/SRR5742122/SRR5742122.1
SRR5742123	SRP110161	Sorghum bicolor L.	SRX2947070	PRJNA390193	SAMN07224241	Sorghum_Chilling_Transcritpome	Sorghum bicolor	V3	leaf	no treatment			https://sra-downloadb.be-md.ncbi.nlm.nih.gov/sos2/sra-pub-run-11/SRR5742123/SRR5742123.1
SRR5742124	SRP110161	Sorghum bicolor L.	SRX2947069	PRJNA390193	SAMN07224241	Sorghum_Chilling_Transcritpome	Sorghum bicolor	V3	leaf	no treatment			https://sra-downloadb.be-md.ncbi.nlm.nih.gov/sos2/sra-pub-run-11/SRR5742124/SRR5742124.1
SRR5742125	SRP110161	Sorghum bicolor L.	SRX2947068	PRJNA390193	SAMN07224241	Sorghum_Chilling_Transcritpome	Sorghum bicolor	V3	leaf	no treatment			https://sra-downloadb.be-md.ncbi.nlm.nih.gov/sos2/sra-pub-run-11/SRR5742125/SRR5742125.1
SRR5742126	SRP110161	Sorghum bicolor L.	SRX2947067	PRJNA390193	SAMN07224241	Sorghum_Chilling_Transcritpome	Sorghum bicolor	V3	leaf	no treatment			https://sra-downloadb.be-md.ncbi.nlm.nih.gov/sos2/sra-pub-run-11/SRR5742126/SRR5742126.1
SRR5742127	SRP110161	Sorghum bicolor L.	SRX2947066	PRJNA390193	SAMN07224241	Sorghum_Chilling_Transcritpome	Sorghum bicolor	V3	leaf	no treatment			https://sra-downloadb.be-md.ncbi.nlm.nih.gov/sos2/sra-pub-run-11/SRR5742127/SRR5742127.1
SRR5742128	SRP110161	Sorghum bicolor L.	SRX2947065	PRJNA390193	SAMN07224241	Sorghum_Chilling_Transcritpome	Sorghum bicolor	V3	leaf	no treatment			https://sra-downloadb.be-md.ncbi.nlm.nih.gov/sos2/sra-pub-run-11/SRR5742128/SRR5742128.1
SRR5742129	SRP110161	Sorghum bicolor L.	SRX2947064	PRJNA390193	SAMN07224241	Sorghum_Chilling_Transcritpome	Sorghum bicolor	V3	leaf	no treatment			https://sra-downloadb.be-md.ncbi.nlm.nih.gov/sos2/sra-pub-run-11/SRR5742129/SRR5742129.1
SRR5748821	SRP110225	Sorghum bicolor L.	SRX2949255	PRJNA391551	SAMN07270491	SbMC_mRNA_2	Sorghum bicolor	seedling	leaf	no treatment			https://sra-downloadb.be-md.ncbi.nlm.nih.gov/sos2/sra-pub-run-11/SRR5748821/SRR5748821.1
SRR5748822	SRP110225	Sorghum bicolor L.	SRX2949254	PRJNA391551	SAMN07270492	SbMC_mRNA_3	Sorghum bicolor	seedling	leaf	no treatment			https://sra-downloadb.be-md.ncbi.nlm.nih.gov/sos2/sra-pub-run-11/SRR5748822/SRR5748822.1
SRR5748824	SRP110225	Sorghum bicolor L.	SRX2949252	PRJNA391551	SAMN07270490	SbMC_mRNA_1	Sorghum bicolor	seedling	leaf	no treatment			https://sra-downloadb.be-md.ncbi.nlm.nih.gov/sos2/sra-pub-run-11/SRR5748824/SRR5748824.1
SRR6002803	SRP116746	Sorghum bicolor L.	SRX3158148	PRJNA401058	SAMN07593939	BTx623 vegetative stage	Sorghum bicolor	vegetative stage	leaf	no treatment			https://sra-downloadb.be-md.ncbi.nlm.nih.gov/sos2/sra-pub-run-11/SRR6002803/SRR6002803.1
SRR6078574	SRP118929	Sorghum bicolor L.	SRX3218017	PRJNA412212	SAMN07703322	e6ed7b5e-9e1f-11e7-9fc6-000e1e0af2dc	Sorghum bicolor	missing	leaf	insect fed on			https://sra-downloadb.be-md.ncbi.nlm.nih.gov/sos2/sra-pub-run-11/SRR6078574/SRR6078574.1
SRR6078575	SRP118929	Sorghum bicolor L.	SRX3218016	PRJNA412212	SAMN07703321	e74ed048-9e1f-11e7-9fc6-000e1e0af2dc	Sorghum bicolor	missing	leaf	control			https://sra-downloadb.be-md.ncbi.nlm.nih.gov/sos2/sra-pub-run-11/SRR6078575/SRR6078575.1
SRR6078576	SRP118929	Sorghum bicolor L.	SRX3218015	PRJNA412212	SAMN07703322	e6ed7b5e-9e1f-11e7-9fc6-000e1e0af2dc	Sorghum bicolor	missing	leaf	insect fed on			https://sra-downloadb.be-md.ncbi.nlm.nih.gov/sos2/sra-pub-run-11/SRR6078576/SRR6078576.1
SRR6078577	SRP118929	Sorghum bicolor L.	SRX3218014	PRJNA412212	SAMN07703321	e74ed048-9e1f-11e7-9fc6-000e1e0af2dc	Sorghum bicolor	missing	leaf	control			https://sra-downloadb.be-md.ncbi.nlm.nih.gov/sos2/sra-pub-run-11/SRR6078577/SRR6078577.1
SRR6188822	SRP120385	Sorghum bicolor L.	SRX3298867	PRJNA413691	SAMN07763340	R9188 at T4	Sorghum bicolor	15 days after flowering	internode	no treatment			https://sra-downloadb.be-md.ncbi.nlm.nih.gov/sos2/sra-pub-run-11/SRR6188822/SRR6188822.1
SRR6188823	SRP120385	Sorghum bicolor L.	SRX3298866	PRJNA413691	SAMN07763340	R9188 at T4	Sorghum bicolor	15 days after flowering	internode	no treatment			https://sra-downloadb.be-md.ncbi.nlm.nih.gov/sos2/sra-pub-run-11/SRR6188823/SRR6188823.1
SRR6188825	SRP120385	Sorghum bicolor L.	SRX3298864	PRJNA413691	SAMN07763340	R9188 at T4	Sorghum bicolor	15 days after flowering	internode	no treatment			https://sra-downloadb.be-md.ncbi.nlm.nih.gov/sos2/sra-pub-run-11/SRR6188825/SRR6188825.1
SRR6188828	SRP120385	Sorghum bicolor L.	SRX3298861	PRJNA413691	SAMN07763331	Rio_stem_T4	Sorghum bicolor	15 days after flowering	internode	no treatment			https://sra-downloadb.be-md.ncbi.nlm.nih.gov/sos2/sra-pub-run-11/SRR6188828/SRR6188828.1
SRR6188829	SRP120385	Sorghum bicolor L.	SRX3298860	PRJNA413691	SAMN07763331	Rio_stem_T4	Sorghum bicolor	15 days after flowering	internode	no treatment			https://sra-downloadb.be-md.ncbi.nlm.nih.gov/sos2/sra-pub-run-11/SRR6188829/SRR6188829.1
SRR6188840	SRP120385	Sorghum bicolor L.	SRX3298849	PRJNA413691	SAMN07763336	BTx406_stem_T4	Sorghum bicolor	15 days after flowering	internode	no treatment			https://sra-downloadb.be-md.ncbi.nlm.nih.gov/sos2/sra-pub-run-11/SRR6188840/SRR6188840.1
SRR6188842	SRP120385	Sorghum bicolor L.	SRX3298847	PRJNA413691	SAMN07763336	BTx406_stem_T4	Sorghum bicolor	15 days after flowering	internode	no treatment			https://sra-downloadb.be-md.ncbi.nlm.nih.gov/sos2/sra-pub-run-11/SRR6188842/SRR6188842.1
SRR6188843	SRP120385	Sorghum bicolor L.	SRX3298846	PRJNA413691	SAMN07763336	BTx406_stem_T4	Sorghum bicolor	15 days after flowering	internode	no treatment			https://sra-downloadb.be-md.ncbi.nlm.nih.gov/sos2/sra-pub-run-11/SRR6188843/SRR6188843.1
SRR6188847	SRP120385	Sorghum bicolor L.	SRX3298842	PRJNA413691	SAMN07763331	Rio_stem_T4	Sorghum bicolor	15 days after flowering	internode	no treatment			https://sra-downloadb.be-md.ncbi.nlm.nih.gov/sos2/sra-pub-run-11/SRR6188847/SRR6188847.1
SRR7825878	SRP161683	Sorghum bicolor L.	SRX4676888	PRJNA490688	SAMN10055881	Safener_12h_3_CTTGTA_L005_R1_001	Sorghum bicolor	54h after planting	shoot	22 µM fluxofenim			https://sra-downloadb.be-md.ncbi.nlm.nih.gov/sos1/sra-pub-run-1/SRR7825878/SRR7825878.1
SRR7825879	SRP161683	Sorghum bicolor L.	SRX4676887	PRJNA490688	SAMN10055880	Safener_12h_2_ATTCCTTT_L008_R1_001	Sorghum bicolor	54h after planting	shoot	21 µM fluxofenim			https://sra-downloadb.be-md.ncbi.nlm.nih.gov/sos1/sra-pub-run-1/SRR7825879/SRR7825879.1
SRR7825880	SRP161683	Sorghum bicolor L.	SRX4676886	PRJNA490688	SAMN10055877	DMSO_12h_2_ATGTCAGA_L008_R1_001	Sorghum bicolor	54h after planting	shoot	0.4% DMSO			https://sra-downloadb.be-md.ncbi.nlm.nih.gov/sos1/sra-pub-run-1/SRR7825880/SRR7825880.1
SRR7825881	SRP161683	Sorghum bicolor L.	SRX4676885	PRJNA490688	SAMN10055876	DMSO_12h_1_TTAGGCAT_L008_R1_001	Sorghum bicolor	54h after planting	shoot	0.4% DMSO			https://sra-downloadb.be-md.ncbi.nlm.nih.gov/sos1/sra-pub-run-1/SRR7825881/SRR7825881.1
SRR7825882	SRP161683	Sorghum bicolor L.	SRX4676884	PRJNA490688	SAMN10055879	Safener_12h_1_GTGAAACG_L008_R1_001	Sorghum bicolor	54h after planting	shoot	20 µM fluxofenim			https://sra-downloadb.be-md.ncbi.nlm.nih.gov/sos1/sra-pub-run-1/SRR7825882/SRR7825882.1
SRR7825883	SRP161683	Sorghum bicolor L.	SRX4676883	PRJNA490688	SAMN10055878	DMSO_12h_3_GCCAAT_L005_R1_001	Sorghum bicolor	54h after planting	shoot	0.4% DMSO			https://sra-downloadb.be-md.ncbi.nlm.nih.gov/sos1/sra-pub-run-1/SRR7825883/SRR7825883.1
SRR7881696	SRP162227	Sorghum bicolor L.	SRX4720368	PRJNA492261	SAMN10095634	BCK60.Day5.control.leaves3	Sorghum bicolor	5 days post aphid infestation	leaf	control plant no aphid infestation			https://sra-downloadb.be-md.ncbi.nlm.nih.gov/sos1/sra-pub-run-2/SRR7881696/SRR7881696.1
SRR7881697	SRP162227	Sorghum bicolor L.	SRX4720367	PRJNA492261	SAMN10095635	BCK60.Day5.infested.leaves1	Sorghum bicolor	5 days post aphid infestation	leaf	Sugarcane aphid infested plant			https://sra-downloadb.be-md.ncbi.nlm.nih.gov/sos1/sra-pub-run-2/SRR7881697/SRR7881697.1
SRR7881698	SRP162227	Sorghum bicolor L.	SRX4720366	PRJNA492261	SAMN10095632	BCK60.Day5.control.leaves1	Sorghum bicolor	5 days post aphid infestation	leaf	control plant no aphid infestation			https://sra-downloadb.be-md.ncbi.nlm.nih.gov/sos1/sra-pub-run-2/SRR7881698/SRR7881698.1
SRR7881699	SRP162227	Sorghum bicolor L.	SRX4720365	PRJNA492261	SAMN10095633	BCK60.Day5.control.leaves2	Sorghum bicolor	5 days post aphid infestation	leaf	control plant no aphid infestation			https://sra-downloadb.be-md.ncbi.nlm.nih.gov/sos1/sra-pub-run-2/SRR7881699/SRR7881699.1
SRR7881700	SRP162227	Sorghum bicolor L.	SRX4720364	PRJNA492261	SAMN10095638	RTx2783.Day5.control.leaves1	Sorghum bicolor	5 days post aphid infestation	leaf	control plant no aphid infestation			https://sra-downloadb.be-md.ncbi.nlm.nih.gov/sos1/sra-pub-run-2/SRR7881700/SRR7881700.1
SRR7881701	SRP162227	Sorghum bicolor L.	SRX4720363	PRJNA492261	SAMN10095639	RTx2783.Day5.control.leaves2	Sorghum bicolor	5 days post aphid infestation	leaf	control plant no aphid infestation			https://sra-downloadb.be-md.ncbi.nlm.nih.gov/sos1/sra-pub-run-2/SRR7881701/SRR7881701.1
SRR7881702	SRP162227	Sorghum bicolor L.	SRX4720362	PRJNA492261	SAMN10095636	BCK60.Day5.infested.leaves2	Sorghum bicolor	5 days post aphid infestation	leaf	Sugarcane aphid infested plant			https://sra-downloadb.be-md.ncbi.nlm.nih.gov/sos1/sra-pub-run-2/SRR7881702/SRR7881702.1
SRR7881703	SRP162227	Sorghum bicolor L.	SRX4720361	PRJNA492261	SAMN10095637	BCK60.Day5.infested.leaves3	Sorghum bicolor	5 days post aphid infestation	leaf	Sugarcane aphid infested plant			https://sra-downloadb.be-md.ncbi.nlm.nih.gov/sos1/sra-pub-run-2/SRR7881703/SRR7881703.1
SRR7881704	SRP162227	Sorghum bicolor L.	SRX4720360	PRJNA492261	SAMN10095640	RTx2783.Day5.control.leaves3	Sorghum bicolor	5 days post aphid infestation	leaf	control plant no aphid infestation			https://sra-downloadb.be-md.ncbi.nlm.nih.gov/sos1/sra-pub-run-2/SRR7881704/SRR7881704.1
SRR7881705	SRP162227	Sorghum bicolor L.	SRX4720359	PRJNA492261	SAMN10095641	RTx2783.Day5.infested.leaves1	Sorghum bicolor	5 days post aphid infestation	leaf	Sugarcane aphid infested plant			https://sra-downloadb.be-md.ncbi.nlm.nih.gov/sos1/sra-pub-run-2/SRR7881705/SRR7881705.1
SRR7881722	SRP162227	Sorghum bicolor L.	SRX4720342	PRJNA492261	SAMN10095642	RTx2783.Day5.infested.leaves2	Sorghum bicolor	5 days post aphid infestation	leaf	Sugarcane aphid infested plant			https://sra-downloadb.be-md.ncbi.nlm.nih.gov/sos1/sra-pub-run-2/SRR7881722/SRR7881722.1
SRR7881723	SRP162227	Sorghum bicolor L.	SRX4720341	PRJNA492261	SAMN10095643	RTx2783.Day5.infested.leaves3	Sorghum bicolor	5 days post aphid infestation	leaf	Sugarcane aphid infested plant			https://sra-downloadb.be-md.ncbi.nlm.nih.gov/sos1/sra-pub-run-2/SRR7881723/SRR7881723.1
SRR7881706	SRP162227	Sorghum bicolor L.	SRX4720358	PRJNA492261	SAMN10095661	BCK60.Day15.infested.leaves3	Sorghum bicolor	15 days post aphid infestation	leaf	Sugarcane aphid infested plant			https://sra-downloadb.be-md.ncbi.nlm.nih.gov/sos1/sra-pub-run-2/SRR7881706/SRR7881706.1
SRR7881707	SRP162227	Sorghum bicolor L.	SRX4720357	PRJNA492261	SAMN10095660	BCK60.Day15.infested.leaves2	Sorghum bicolor	15 days post aphid infestation	leaf	Sugarcane aphid infested plant			https://sra-downloadb.be-md.ncbi.nlm.nih.gov/sos1/sra-pub-run-2/SRR7881707/SRR7881707.1
SRR7881712	SRP162227	Sorghum bicolor L.	SRX4720352	PRJNA492261	SAMN10095659	BCK60.Day15.infested.leaves1	Sorghum bicolor	15 days post aphid infestation	leaf	Sugarcane aphid infested plant			https://sra-downloadb.be-md.ncbi.nlm.nih.gov/sos1/sra-pub-run-2/SRR7881712/SRR7881712.1
SRR7881713	SRP162227	Sorghum bicolor L.	SRX4720351	PRJNA492261	SAMN10095658	BCK60.Day15.control.leaves3	Sorghum bicolor	15 days post aphid infestation	leaf	control plant no aphid infestation			https://sra-downloadb.be-md.ncbi.nlm.nih.gov/sos1/sra-pub-run-2/SRR7881713/SRR7881713.1
SRR7881714	SRP162227	Sorghum bicolor L.	SRX4720350	PRJNA492261	SAMN10095657	BCK60.Day15.control.leaves2	Sorghum bicolor	15 days post aphid infestation	leaf	control plant no aphid infestation			https://sra-downloadb.be-md.ncbi.nlm.nih.gov/sos1/sra-pub-run-2/SRR7881714/SRR7881714.1
SRR7881715	SRP162227	Sorghum bicolor L.	SRX4720349	PRJNA492261	SAMN10095656	BCK60.Day15.control.leaves1	Sorghum bicolor	15 days post aphid infestation	leaf	control plant no aphid infestation			https://sra-downloadb.be-md.ncbi.nlm.nih.gov/sos1/sra-pub-run-2/SRR7881715/SRR7881715.1
SRR7881716	SRP162227	Sorghum bicolor L.	SRX4720348	PRJNA492261	SAMN10095666	RTx2783.Day15.infested.leaves2	Sorghum bicolor	15 days post aphid infestation	leaf	Sugarcane aphid infested plant			https://sra-downloadb.be-md.ncbi.nlm.nih.gov/sos1/sra-pub-run-2/SRR7881716/SRR7881716.1
SRR7881717	SRP162227	Sorghum bicolor L.	SRX4720347	PRJNA492261	SAMN10095667	RTx2783.Day15.infested.leaves3	Sorghum bicolor	15 days post aphid infestation	leaf	Sugarcane aphid infested plant			https://sra-downloadb.be-md.ncbi.nlm.nih.gov/sos1/sra-pub-run-2/SRR7881717/SRR7881717.1
SRR7881718	SRP162227	Sorghum bicolor L.	SRX4720346	PRJNA492261	SAMN10095663	RTx2783.Day15.control.leaves2	Sorghum bicolor	15 days post aphid infestation	leaf	control plant no aphid infestation			https://sra-downloadb.be-md.ncbi.nlm.nih.gov/sos1/sra-pub-run-2/SRR7881718/SRR7881718.1
SRR7881719	SRP162227	Sorghum bicolor L.	SRX4720345	PRJNA492261	SAMN10095662	RTx2783.Day15.control.leaves1	Sorghum bicolor	15 days post aphid infestation	leaf	control plant no aphid infestation			https://sra-downloadb.be-md.ncbi.nlm.nih.gov/sos1/sra-pub-run-2/SRR7881719/SRR7881719.1
SRR7881728	SRP162227	Sorghum bicolor L.	SRX4720336	PRJNA492261	SAMN10095664	RTx2783.Day15.control.leaves3	Sorghum bicolor	15 days post aphid infestation	leaf	control plant no aphid infestation			https://sra-downloadb.be-md.ncbi.nlm.nih.gov/sos1/sra-pub-run-2/SRR7881728/SRR7881728.1
SRR7881731	SRP162227	Sorghum bicolor L.	SRX4720333	PRJNA492261	SAMN10095665	RTx2783.Day15.infested.leaves1	Sorghum bicolor	15 days post aphid infestation	leaf	Sugarcane aphid infested plant			https://sra-downloadb.be-md.ncbi.nlm.nih.gov/sos1/sra-pub-run-2/SRR7881731/SRR7881731.1
SRR7881708	SRP162227	Sorghum bicolor L.	SRX4720356	PRJNA492261	SAMN10095655	RTx2783.Day10.infested.leaves3	Sorghum bicolor	10 days post aphid infestation	leaf	Sugarcane aphid infested plant			https://sra-downloadb.be-md.ncbi.nlm.nih.gov/sos1/sra-pub-run-2/SRR7881708/SRR7881708.1
SRR7881709	SRP162227	Sorghum bicolor L.	SRX4720355	PRJNA492261	SAMN10095654	RTx2783.Day10.infested.leaves2	Sorghum bicolor	10 days post aphid infestation	leaf	Sugarcane aphid infested plant			https://sra-downloadb.be-md.ncbi.nlm.nih.gov/sos1/sra-pub-run-2/SRR7881709/SRR7881709.1
SRR7881710	SRP162227	Sorghum bicolor L.	SRX4720354	PRJNA492261	SAMN10095653	RTx2783.Day10.infested.leaves1	Sorghum bicolor	10 days post aphid infestation	leaf	Sugarcane aphid infested plant			https://sra-downloadb.be-md.ncbi.nlm.nih.gov/sos1/sra-pub-run-2/SRR7881710/SRR7881710.1
SRR7881711	SRP162227	Sorghum bicolor L.	SRX4720353	PRJNA492261	SAMN10095652	RTx2783.Day10.control.leaves3	Sorghum bicolor	10 days post aphid infestation	leaf	control plant no aphid infestation			https://sra-downloadb.be-md.ncbi.nlm.nih.gov/sos1/sra-pub-run-2/SRR7881711/SRR7881711.1
SRR7881720	SRP162227	Sorghum bicolor L.	SRX4720344	PRJNA492261	SAMN10095644	BCK60.Day10.control.leaves1	Sorghum bicolor	10 days post aphid infestation	leaf	control plant no aphid infestation			https://sra-downloadb.be-md.ncbi.nlm.nih.gov/sos1/sra-pub-run-2/SRR7881720/SRR7881720.1
SRR7881721	SRP162227	Sorghum bicolor L.	SRX4720343	PRJNA492261	SAMN10095645	BCK60.Day10.control.leaves2	Sorghum bicolor	10 days post aphid infestation	leaf	control plant no aphid infestation			https://sra-downloadb.be-md.ncbi.nlm.nih.gov/sos1/sra-pub-run-2/SRR7881721/SRR7881721.1
SRR7881724	SRP162227	Sorghum bicolor L.	SRX4720340	PRJNA492261	SAMN10095648	BCK60.Day10.infested.leaves2	Sorghum bicolor	10 days post aphid infestation	leaf	Sugarcane aphid infested plant			https://sra-downloadb.be-md.ncbi.nlm.nih.gov/sos1/sra-pub-run-2/SRR7881724/SRR7881724.1
SRR7881725	SRP162227	Sorghum bicolor L.	SRX4720339	PRJNA492261	SAMN10095649	BCK60.Day10.infested.leaves3	Sorghum bicolor	10 days post aphid infestation	leaf	Sugarcane aphid infested plant			https://sra-downloadb.be-md.ncbi.nlm.nih.gov/sos1/sra-pub-run-2/SRR7881725/SRR7881725.1
SRR7881726	SRP162227	Sorghum bicolor L.	SRX4720338	PRJNA492261	SAMN10095646	BCK60.Day10.control.leaves3	Sorghum bicolor	10 days post aphid infestation	leaf	control plant no aphid infestation			https://sra-downloadb.be-md.ncbi.nlm.nih.gov/sos1/sra-pub-run-2/SRR7881726/SRR7881726.1
SRR7881727	SRP162227	Sorghum bicolor L.	SRX4720337	PRJNA492261	SAMN10095647	BCK60.Day10.infested.leaves1	Sorghum bicolor	10 days post aphid infestation	leaf	Sugarcane aphid infested plant			https://sra-downloadb.be-md.ncbi.nlm.nih.gov/sos1/sra-pub-run-2/SRR7881727/SRR7881727.1
SRR7881729	SRP162227	Sorghum bicolor L.	SRX4720335	PRJNA492261	SAMN10095650	RTx2783.Day10.control.leaves1	Sorghum bicolor	10 days post aphid infestation	leaf	control plant no aphid infestation			https://sra-downloadb.be-md.ncbi.nlm.nih.gov/sos1/sra-pub-run-2/SRR7881729/SRR7881729.1
SRR7881730	SRP162227	Sorghum bicolor L.	SRX4720334	PRJNA492261	SAMN10095651	RTx2783.Day10.control.leaves2	Sorghum bicolor	10 days post aphid infestation	leaf	control plant no aphid infestation			https://sra-downloadb.be-md.ncbi.nlm.nih.gov/sos1/sra-pub-run-2/SRR7881730/SRR7881730.1
SRR8138271	SRP167281	Sorghum bicolor L.	SRX4959251	PRJNA503076	SAMN10351437	BTx623SbGShoot2	Sorghum bicolor	Seedling	shoot	Sampled in Daytime			https://sra-download.ncbi.nlm.nih.gov/traces/sra73/SRR/007947/SRR8138271
SRR8138268	SRP167281	Sorghum bicolor L.	SRX4959254	PRJNA503076	SAMN10351436	BTx623SbGShoot1	Sorghum bicolor	Seedling	shoot	Sampled in Daytime			https://sra-download.ncbi.nlm.nih.gov/traces/sra73/SRR/007947/SRR8138268
SRR8138269	SRP167281	Sorghum bicolor L.	SRX4959253	PRJNA503076	SAMN10351435	BTx623SbGRoot2	Sorghum bicolor	Seedling	root	Sampled in Daytime			https://sra-download.ncbi.nlm.nih.gov/traces/sra73/SRR/007947/SRR8138269
SRR8138270	SRP167281	Sorghum bicolor L.	SRX4959252	PRJNA503076	SAMN10351438	BTx623SbGRoot1	Sorghum bicolor	Seedling	root	Sampled in Daytime			https://sra-download.ncbi.nlm.nih.gov/traces/sra73/SRR/007947/SRR8138270
SRR8138252	SRP167281	Sorghum bicolor L.	SRX4959270	PRJNA503076	SAMN10351621	Grass1_7L_D_TopmostLeaf	Sorghum bicolor	7 leaf stage	leaf	Sampled in Daytime			https://sra-download.ncbi.nlm.nih.gov/traces/sra73/SRR/007947/SRR8138252
SRR8138333	SRP167281	Sorghum bicolor L.	SRX4959189	PRJNA503076	SAMN10351525	PRE0146_7L_D_TopmostLeaf	Sorghum bicolor	7 leaf stage	leaf	Sampled in Daytime			https://sra-downloadb.be-md.ncbi.nlm.nih.gov/sos2/sra-pub-run-15/SRR8138333/SRR8138333.1
SRR8138365	SRP167281	Sorghum bicolor L.	SRX4959157	PRJNA503076	SAMN10351589	PRE1441_7L_D_TopmostLeaf	Sorghum bicolor	7 leaf stage	leaf	Sampled in Daytime			https://sra-downloadb.be-md.ncbi.nlm.nih.gov/sos2/sra-pub-run-15/SRR8138365/SRR8138365.1
SRR8138386	SRP167281	Sorghum bicolor L.	SRX4959136	PRJNA503076	SAMN10351557	PRE0295_7L_D_TopmostLeaf	Sorghum bicolor	7 leaf stage	leaf	Sampled in Daytime			https://sra-download.ncbi.nlm.nih.gov/traces/sra73/SRR/007947/SRR8138386
SRR8138398	SRP167281	Sorghum bicolor L.	SRX4959124	PRJNA503076	SAMN10351461	PRE0023_7L_D_TopmostLeaf	Sorghum bicolor	7 leaf stage	leaf	Sampled in Daytime			https://sra-downloadb.be-md.ncbi.nlm.nih.gov/sos2/sra-pub-run-15/SRR8138398/SRR8138398.1
SRR8138413	SRP167281	Sorghum bicolor L.	SRX4959109	PRJNA503076	SAMN10351493	PRE0028_7L_D_TopmostLeaf	Sorghum bicolor	7 leaf stage	leaf	Sampled in Daytime			https://sra-download.ncbi.nlm.nih.gov/traces/sra73/SRR/007947/SRR8138413
SRR8138256	SRP167281	Sorghum bicolor L.	SRX4959266	PRJNA503076	SAMN10351623	Grass1_7L_D_TipLeaf	Sorghum bicolor	7 leaf stage	leaf	Sampled in Daytime			https://sra-downloadb.be-md.ncbi.nlm.nih.gov/sos2/sra-pub-run-15/SRR8138256/SRR8138256.1
SRR8138292	SRP167281	Sorghum bicolor L.	SRX4959230	PRJNA503076	SAMN10351495	PRE0028_7L_D_TipLeaf	Sorghum bicolor	7 leaf stage	leaf	Sampled in Daytime			https://sra-downloadb.be-md.ncbi.nlm.nih.gov/sos2/sra-pub-run-15/SRR8138292/SRR8138292.1
SRR8138331	SRP167281	Sorghum bicolor L.	SRX4959191	PRJNA503076	SAMN10351527	PRE0146_7L_D_TipLeaf	Sorghum bicolor	7 leaf stage	leaf	Sampled in Daytime			https://sra-download.ncbi.nlm.nih.gov/traces/sra73/SRR/007947/SRR8138331
SRR8138367	SRP167281	Sorghum bicolor L.	SRX4959155	PRJNA503076	SAMN10351591	PRE1441_7L_D_TipLeaf	Sorghum bicolor	7 leaf stage	leaf	Sampled in Daytime			https://sra-downloadb.be-md.ncbi.nlm.nih.gov/sos2/sra-pub-run-15/SRR8138367/SRR8138367.1
SRR8138388	SRP167281	Sorghum bicolor L.	SRX4959134	PRJNA503076	SAMN10351559	PRE0295_7L_D_TipLeaf	Sorghum bicolor	7 leaf stage	leaf	Sampled in Daytime			https://sra-download.ncbi.nlm.nih.gov/traces/sra73/SRR/007947/SRR8138388
SRR8138402	SRP167281	Sorghum bicolor L.	SRX4959120	PRJNA503076	SAMN10351463	PRE0023_7L_D_TipLeaf	Sorghum bicolor	7 leaf stage	leaf	Sampled in Daytime			https://sra-download.ncbi.nlm.nih.gov/traces/sra73/SRR/007947/SRR8138402
SRR8138291	SRP167281	Sorghum bicolor L.	SRX4959231	PRJNA503076	SAMN10351498	PRE0028_7L_D_Stem-(rind+pith)	Sorghum bicolor	7 leaf stage	stem	Sampled in Daytime			https://sra-download.ncbi.nlm.nih.gov/traces/sra73/SRR/007947/SRR8138291
SRR8138294	SRP167281	Sorghum bicolor L.	SRX4959228	PRJNA503076	SAMN10351626	Grass1_7L_D_Stem-(rind+pith)	Sorghum bicolor	7 leaf stage	stem	Sampled in Daytime			https://sra-download.ncbi.nlm.nih.gov/traces/sra73/SRR/007947/SRR8138294
SRR8138336	SRP167281	Sorghum bicolor L.	SRX4959186	PRJNA503076	SAMN10351530	PRE0146_7L_D_Stem-(rind+pith)	Sorghum bicolor	7 leaf stage	stem	Sampled in Daytime			https://sra-download.ncbi.nlm.nih.gov/traces/sra73/SRR/007947/SRR8138336
SRR8138372	SRP167281	Sorghum bicolor L.	SRX4959150	PRJNA503076	SAMN10351594	PRE1441_7L_D_Stem-(rind+pith)	Sorghum bicolor	7 leaf stage	stem	Sampled in Daytime			https://sra-download.ncbi.nlm.nih.gov/traces/sra73/SRR/007947/SRR8138372
SRR8138374	SRP167281	Sorghum bicolor L.	SRX4959148	PRJNA503076	SAMN10351466	PRE0023_7L_D_Stem-(rind+pith)	Sorghum bicolor	7 leaf stage	stem	Sampled in Daytime			https://sra-download.ncbi.nlm.nih.gov/traces/sra73/SRR/007947/SRR8138374
SRR8138391	SRP167281	Sorghum bicolor L.	SRX4959131	PRJNA503076	SAMN10351562	PRE0295_7L_D_Stem-(rind+pith)	Sorghum bicolor	7 leaf stage	stem	Sampled in Daytime			https://sra-download.ncbi.nlm.nih.gov/traces/sra73/SRR/007947/SRR8138391
SRR8138280	SRP167281	Sorghum bicolor L.	SRX4959242	PRJNA503076	SAMN10351595	PRE1441_7L_D_Root	Sorghum bicolor	7 leaf stage	root	Sampled in Daytime			https://sra-downloadb.be-md.ncbi.nlm.nih.gov/sos2/sra-pub-run-15/SRR8138280/SRR8138280.1
SRR8138288	SRP167281	Sorghum bicolor L.	SRX4959234	PRJNA503076	SAMN10351499	PRE0028_7L_D_Root	Sorghum bicolor	7 leaf stage	root	Sampled in Daytime			https://sra-downloadb.be-md.ncbi.nlm.nih.gov/sos2/sra-pub-run-15/SRR8138288/SRR8138288.1
SRR8138297	SRP167281	Sorghum bicolor L.	SRX4959225	PRJNA503076	SAMN10351627	Grass1_7L_D_Root	Sorghum bicolor	7 leaf stage	root	Sampled in Daytime			https://sra-download.ncbi.nlm.nih.gov/traces/sra73/SRR/007947/SRR8138297
SRR8138335	SRP167281	Sorghum bicolor L.	SRX4959187	PRJNA503076	SAMN10351531	PRE0146_7L_D_Root	Sorghum bicolor	7 leaf stage	root	Sampled in Daytime			https://sra-download.ncbi.nlm.nih.gov/traces/sra73/SRR/007947/SRR8138335
SRR8138377	SRP167281	Sorghum bicolor L.	SRX4959145	PRJNA503076	SAMN10351467	PRE0023_7L_D_Root	Sorghum bicolor	7 leaf stage	root	Sampled in Daytime			https://sra-downloadb.be-md.ncbi.nlm.nih.gov/sos2/sra-pub-run-15/SRR8138377/SRR8138377.1
SRR8138392	SRP167281	Sorghum bicolor L.	SRX4959130	PRJNA503076	SAMN10351563	PRE0295_7L_D_Root	Sorghum bicolor	7 leaf stage	root	Sampled in Daytime			https://sra-download.ncbi.nlm.nih.gov/traces/sra73/SRR/007947/SRR8138392
SRR8138237	SRP167281	Sorghum bicolor L.	SRX4959285	PRJNA503076	SAMN10351565	PRE0295_7L_N_MidLeaf	Sorghum bicolor	7 leaf stage	leaf	Sampled in Nighttime			https://sra-download.ncbi.nlm.nih.gov/traces/sra73/SRR/007947/SRR8138237
SRR8138257	SRP167281	Sorghum bicolor L.	SRX4959265	PRJNA503076	SAMN10351624	Grass1_7L_D_MidLeaf	Sorghum bicolor	7 leaf stage	leaf	Sampled in Daytime			https://sra-downloadb.be-md.ncbi.nlm.nih.gov/sos2/sra-pub-run-15/SRR8138257/SRR8138257.1
SRR8138282	SRP167281	Sorghum bicolor L.	SRX4959240	PRJNA503076	SAMN10351597	PRE1441_7L_N_MidLeaf	Sorghum bicolor	7 leaf stage	leaf	Sampled in Nighttime			https://sra-download.ncbi.nlm.nih.gov/traces/sra73/SRR/007947/SRR8138282
SRR8138286	SRP167281	Sorghum bicolor L.	SRX4959236	PRJNA503076	SAMN10351501	PRE0028_7L_N_MidLeaf	Sorghum bicolor	7 leaf stage	leaf	Sampled in Nighttime			https://sra-downloadb.be-md.ncbi.nlm.nih.gov/sos2/sra-pub-run-15/SRR8138286/SRR8138286.1
SRR8138293	SRP167281	Sorghum bicolor L.	SRX4959229	PRJNA503076	SAMN10351496	PRE0028_7L_D_MidLeaf	Sorghum bicolor	7 leaf stage	leaf	Sampled in Daytime			https://sra-download.ncbi.nlm.nih.gov/traces/sra73/SRR/007947/SRR8138293
SRR8138299	SRP167281	Sorghum bicolor L.	SRX4959223	PRJNA503076	SAMN10351629	Grass1_7L_N_MidLeaf	Sorghum bicolor	7 leaf stage	leaf	Sampled in Nighttime			https://sra-download.ncbi.nlm.nih.gov/traces/sra73/SRR/007947/SRR8138299
SRR8138330	SRP167281	Sorghum bicolor L.	SRX4959192	PRJNA503076	SAMN10351528	PRE0146_7L_D_MidLeaf	Sorghum bicolor	7 leaf stage	leaf	Sampled in Daytime			https://sra-downloadb.be-md.ncbi.nlm.nih.gov/sos2/sra-pub-run-15/SRR8138330/SRR8138330.1
SRR8138339	SRP167281	Sorghum bicolor L.	SRX4959183	PRJNA503076	SAMN10351533	PRE0146_7L_N_MidLeaf	Sorghum bicolor	7 leaf stage	leaf	Sampled in Nighttime			https://sra-download.ncbi.nlm.nih.gov/traces/sra73/SRR/007947/SRR8138339
SRR8138366	SRP167281	Sorghum bicolor L.	SRX4959156	PRJNA503076	SAMN10351592	PRE1441_7L_D_MidLeaf	Sorghum bicolor	7 leaf stage	leaf	Sampled in Daytime			https://sra-download.ncbi.nlm.nih.gov/traces/sra73/SRR/007947/SRR8138366
SRR8138379	SRP167281	Sorghum bicolor L.	SRX4959143	PRJNA503076	SAMN10351469	PRE0023_7L_N_MidLeaf	Sorghum bicolor	7 leaf stage	leaf	Sampled in Nighttime			https://sra-downloadb.be-md.ncbi.nlm.nih.gov/sos2/sra-pub-run-15/SRR8138379/SRR8138379.1
SRR8138389	SRP167281	Sorghum bicolor L.	SRX4959133	PRJNA503076	SAMN10351560	PRE0295_7L_D_MidLeaf	Sorghum bicolor	7 leaf stage	leaf	Sampled in Daytime			https://sra-download.ncbi.nlm.nih.gov/traces/sra73/SRR/007947/SRR8138389
SRR8138403	SRP167281	Sorghum bicolor L.	SRX4959119	PRJNA503076	SAMN10351464	PRE0023_7L_D_MidLeaf	Sorghum bicolor	7 leaf stage	leaf	Sampled in Daytime			https://sra-download.ncbi.nlm.nih.gov/traces/sra73/SRR/007947/SRR8138403
SRR8138253	SRP167281	Sorghum bicolor L.	SRX4959269	PRJNA503076	SAMN10351622	Grass1_7L_D_BSBoundary	Sorghum bicolor	7 leaf stage	BSBoundary	Sampled in Daytime			https://sra-downloadb.be-md.ncbi.nlm.nih.gov/sos2/sra-pub-run-15/SRR8138253/SRR8138253.1
SRR8138281	SRP167281	Sorghum bicolor L.	SRX4959241	PRJNA503076	SAMN10351596	PRE1441_7L_N_BSBoundary	Sorghum bicolor	7 leaf stage	BSBoundary	Sampled in Nighttime			https://sra-downloadb.be-md.ncbi.nlm.nih.gov/sos2/sra-pub-run-15/SRR8138281/SRR8138281.1
SRR8138289	SRP167281	Sorghum bicolor L.	SRX4959233	PRJNA503076	SAMN10351500	PRE0028_7L_N_BSBoundary	Sorghum bicolor	7 leaf stage	BSBoundary	Sampled in Nighttime			https://sra-download.ncbi.nlm.nih.gov/traces/sra73/SRR/007947/SRR8138289
SRR8138296	SRP167281	Sorghum bicolor L.	SRX4959226	PRJNA503076	SAMN10351628	Grass1_7L_N_BSBoundary	Sorghum bicolor	7 leaf stage	BSBoundary	Sampled in Nighttime			https://sra-download.ncbi.nlm.nih.gov/traces/sra73/SRR/007947/SRR8138296
SRR8138332	SRP167281	Sorghum bicolor L.	SRX4959190	PRJNA503076	SAMN10351526	PRE0146_7L_D_BSBoundary	Sorghum bicolor	7 leaf stage	BSBoundary	Sampled in Daytime			https://sra-download.ncbi.nlm.nih.gov/traces/sra73/SRR/007947/SRR8138332
SRR8138334	SRP167281	Sorghum bicolor L.	SRX4959188	PRJNA503076	SAMN10351532	PRE0146_7L_N_BSBoundary	Sorghum bicolor	7 leaf stage	BSBoundary	Sampled in Nighttime			https://sra-download.ncbi.nlm.nih.gov/traces/sra73/SRR/007947/SRR8138334
SRR8138364	SRP167281	Sorghum bicolor L.	SRX4959158	PRJNA503076	SAMN10351590	PRE1441_7L_D_BSBoundary	Sorghum bicolor	7 leaf stage	BSBoundary	Sampled in Daytime			https://sra-download.ncbi.nlm.nih.gov/traces/sra73/SRR/007947/SRR8138364
SRR8138376	SRP167281	Sorghum bicolor L.	SRX4959146	PRJNA503076	SAMN10351468	PRE0023_7L_N_BSBoundary	Sorghum bicolor	7 leaf stage	BSBoundary	Sampled in Nighttime			https://sra-download.ncbi.nlm.nih.gov/traces/sra73/SRR/007947/SRR8138376
SRR8138387	SRP167281	Sorghum bicolor L.	SRX4959135	PRJNA503076	SAMN10351558	PRE0295_7L_D_BSBoundary	Sorghum bicolor	7 leaf stage	BSBoundary	Sampled in Daytime			https://sra-downloadb.be-md.ncbi.nlm.nih.gov/sos2/sra-pub-run-15/SRR8138387/SRR8138387.1
SRR8138393	SRP167281	Sorghum bicolor L.	SRX4959129	PRJNA503076	SAMN10351564	PRE0295_7L_N_BSBoundary	Sorghum bicolor	7 leaf stage	BSBoundary	Sampled in Nighttime			https://sra-download.ncbi.nlm.nih.gov/traces/sra73/SRR/007947/SRR8138393
SRR8138399	SRP167281	Sorghum bicolor L.	SRX4959123	PRJNA503076	SAMN10351462	PRE0023_7L_D_BSBoundary	Sorghum bicolor	7 leaf stage	BSBoundary	Sampled in Daytime			https://sra-download.ncbi.nlm.nih.gov/traces/sra73/SRR/007947/SRR8138399
SRR8138412	SRP167281	Sorghum bicolor L.	SRX4959110	PRJNA503076	SAMN10351494	PRE0028_7L_D_BSBoundary	Sorghum bicolor	7 leaf stage	BSBoundary	Sampled in Daytime			https://sra-download.ncbi.nlm.nih.gov/traces/sra73/SRR/007947/SRR8138412
SRR8138236	SRP167281	Sorghum bicolor L.	SRX4959286	PRJNA503076	SAMN10351566	PRE0295_7L_N_BaseLeaf	Sorghum bicolor	7 leaf stage	leaf	Sampled in Nighttime			https://sra-download.ncbi.nlm.nih.gov/traces/sra73/SRR/007947/SRR8138236
SRR8138283	SRP167281	Sorghum bicolor L.	SRX4959239	PRJNA503076	SAMN10351598	PRE1441_7L_N_BaseLeaf	Sorghum bicolor	7 leaf stage	leaf	Sampled in Nighttime			https://sra-download.ncbi.nlm.nih.gov/traces/sra73/SRR/007947/SRR8138283
SRR8138287	SRP167281	Sorghum bicolor L.	SRX4959235	PRJNA503076	SAMN10351502	PRE0028_7L_N_BaseLeaf	Sorghum bicolor	7 leaf stage	leaf	Sampled in Nighttime			https://sra-download.ncbi.nlm.nih.gov/traces/sra73/SRR/007947/SRR8138287
SRR8138290	SRP167281	Sorghum bicolor L.	SRX4959232	PRJNA503076	SAMN10351497	PRE0028_7L_D_BaseLeaf	Sorghum bicolor	7 leaf stage	leaf	Sampled in Daytime			https://sra-download.ncbi.nlm.nih.gov/traces/sra73/SRR/007947/SRR8138290
SRR8138295	SRP167281	Sorghum bicolor L.	SRX4959227	PRJNA503076	SAMN10351625	Grass1_7L_D_BaseLeaf	Sorghum bicolor	7 leaf stage	leaf	Sampled in Daytime			https://sra-download.ncbi.nlm.nih.gov/traces/sra73/SRR/007947/SRR8138295
SRR8138298	SRP167281	Sorghum bicolor L.	SRX4959224	PRJNA503076	SAMN10351630	Grass1_7L_N_BaseLeaf	Sorghum bicolor	7 leaf stage	leaf	Sampled in Nighttime			https://sra-download.ncbi.nlm.nih.gov/traces/sra73/SRR/007947/SRR8138298
SRR8138337	SRP167281	Sorghum bicolor L.	SRX4959185	PRJNA503076	SAMN10351529	PRE0146_7L_D_BaseLeaf	Sorghum bicolor	7 leaf stage	leaf	Sampled in Daytime			https://sra-download.ncbi.nlm.nih.gov/traces/sra73/SRR/007947/SRR8138337
SRR8138338	SRP167281	Sorghum bicolor L.	SRX4959184	PRJNA503076	SAMN10351534	PRE0146_7L_N_BaseLeaf	Sorghum bicolor	7 leaf stage	leaf	Sampled in Nighttime			https://sra-download.ncbi.nlm.nih.gov/traces/sra73/SRR/007947/SRR8138338
SRR8138373	SRP167281	Sorghum bicolor L.	SRX4959149	PRJNA503076	SAMN10351593	PRE1441_7L_D_BaseLeaf	Sorghum bicolor	7 leaf stage	leaf	Sampled in Daytime			https://sra-download.ncbi.nlm.nih.gov/traces/sra73/SRR/007947/SRR8138373
SRR8138375	SRP167281	Sorghum bicolor L.	SRX4959147	PRJNA503076	SAMN10351465	PRE0023_7L_D_BaseLeaf	Sorghum bicolor	7 leaf stage	leaf	Sampled in Daytime			https://sra-download.ncbi.nlm.nih.gov/traces/sra73/SRR/007947/SRR8138375
SRR8138378	SRP167281	Sorghum bicolor L.	SRX4959144	PRJNA503076	SAMN10351470	PRE0023_7L_N_BaseLeaf	Sorghum bicolor	7 leaf stage	leaf	Sampled in Nighttime			https://sra-download.ncbi.nlm.nih.gov/traces/sra73/SRR/007947/SRR8138378
SRR8138390	SRP167281	Sorghum bicolor L.	SRX4959132	PRJNA503076	SAMN10351561	PRE0295_7L_D_BaseLeaf	Sorghum bicolor	7 leaf stage	leaf	Sampled in Daytime			https://sra-downloadb.be-md.ncbi.nlm.nih.gov/sos2/sra-pub-run-15/SRR8138390/SRR8138390.1
SRR8138249	SRP167281	Sorghum bicolor L.	SRX4959273	PRJNA503076	SAMN10351618	Grass1_6L_N_Tip_Leaf4	Sorghum bicolor	6 leaf stage	leaf	Sampled in Nighttime			https://sra-download.ncbi.nlm.nih.gov/traces/sra73/SRR/007947/SRR8138249
SRR8138300	SRP167281	Sorghum bicolor L.	SRX4959222	PRJNA503076	SAMN10351554	PRE0295_6L_N_Tip_Leaf4	Sorghum bicolor	6 leaf stage	leaf	Sampled in Nighttime			https://sra-download.ncbi.nlm.nih.gov/traces/sra73/SRR/007947/SRR8138300
SRR8138307	SRP167281	Sorghum bicolor L.	SRX4959215	PRJNA503076	SAMN10351549	PRE0295_6L_D_Tip_Leaf4	Sorghum bicolor	6 leaf stage	leaf	Sampled in Daytime			https://sra-download.ncbi.nlm.nih.gov/traces/sra73/SRR/007947/SRR8138307
SRR8138311	SRP167281	Sorghum bicolor L.	SRX4959211	PRJNA503076	SAMN10351613	Grass1_6L_D_Tip_Leaf4	Sorghum bicolor	6 leaf stage	leaf	Sampled in Daytime			https://sra-download.ncbi.nlm.nih.gov/traces/sra73/SRR/007947/SRR8138311
SRR8138321	SRP167281	Sorghum bicolor L.	SRX4959201	PRJNA503076	SAMN10351453	PRE0023_6L_D_Tip_Leaf4	Sorghum bicolor	6 leaf stage	leaf	Sampled in Daytime			https://sra-downloadb.be-md.ncbi.nlm.nih.gov/sos2/sra-pub-run-15/SRR8138321/SRR8138321.1
SRR8138340	SRP167281	Sorghum bicolor L.	SRX4959182	PRJNA503076	SAMN10351581	PRE1441_6L_D_Tip_Leaf4	Sorghum bicolor	6 leaf stage	leaf	Sampled in Daytime			https://sra-download.ncbi.nlm.nih.gov/traces/sra73/SRR/007947/SRR8138340
SRR8138357	SRP167281	Sorghum bicolor L.	SRX4959165	PRJNA503076	SAMN10351522	PRE0146_6L_N_Tip_Leaf4	Sorghum bicolor	6 leaf stage	leaf	Sampled in Nighttime			https://sra-download.ncbi.nlm.nih.gov/traces/sra73/SRR/007947/SRR8138357
SRR8138360	SRP167281	Sorghum bicolor L.	SRX4959162	PRJNA503076	SAMN10351517	PRE0146_6L_D_Tip_Leaf4	Sorghum bicolor	6 leaf stage	leaf	Sampled in Daytime			https://sra-download.ncbi.nlm.nih.gov/traces/sra73/SRR/007947/SRR8138360
SRR8138368	SRP167281	Sorghum bicolor L.	SRX4959154	PRJNA503076	SAMN10351586	PRE1441_6L_N_Tip_Leaf4	Sorghum bicolor	6 leaf stage	leaf	Sampled in Nighttime			https://sra-download.ncbi.nlm.nih.gov/traces/sra73/SRR/007947/SRR8138368
SRR8138395	SRP167281	Sorghum bicolor L.	SRX4959127	PRJNA503076	SAMN10351458	PRE0023_6L_N_Tip_Leaf4	Sorghum bicolor	6 leaf stage	leaf	Sampled in Nighttime			https://sra-downloadb.be-md.ncbi.nlm.nih.gov/sos2/sra-pub-run-15/SRR8138395/SRR8138395.1
SRR8138406	SRP167281	Sorghum bicolor L.	SRX4959116	PRJNA503076	SAMN10351490	PRE0028_6L_N_Tip_Leaf4	Sorghum bicolor	6 leaf stage	leaf	Sampled in Nighttime			https://sra-download.ncbi.nlm.nih.gov/traces/sra73/SRR/007947/SRR8138406
SRR8138411	SRP167281	Sorghum bicolor L.	SRX4959111	PRJNA503076	SAMN10351485	PRE0028_6L_D_Tip_Leaf4	Sorghum bicolor	6 leaf stage	leaf	Sampled in Daytime			https://sra-downloadb.be-md.ncbi.nlm.nih.gov/sos2/sra-pub-run-15/SRR8138411/SRR8138411.1
SRR8138251	SRP167281	Sorghum bicolor L.	SRX4959271	PRJNA503076	SAMN10351616	Grass1_6L_D_ShootTip	Sorghum bicolor	6 leaf stage	shoot	Sampled in Daytime			https://sra-download.ncbi.nlm.nih.gov/traces/sra73/SRR/007947/SRR8138251
SRR8138308	SRP167281	Sorghum bicolor L.	SRX4959214	PRJNA503076	SAMN10351552	PRE0295_6L_D_ShootTip	Sorghum bicolor	6 leaf stage	shoot	Sampled in Daytime			https://sra-download.ncbi.nlm.nih.gov/traces/sra73/SRR/007947/SRR8138308
SRR8138349	SRP167281	Sorghum bicolor L.	SRX4959173	PRJNA503076	SAMN10351584	PRE1441_6L_D_ShootTip	Sorghum bicolor	6 leaf stage	shoot	Sampled in Daytime			https://sra-downloadb.be-md.ncbi.nlm.nih.gov/sos2/sra-pub-run-15/SRR8138349/SRR8138349.1
SRR8138355	SRP167281	Sorghum bicolor L.	SRX4959167	PRJNA503076	SAMN10351520	PRE0146_6L_D_ShootTip	Sorghum bicolor	6 leaf stage	shoot	Sampled in Daytime			https://sra-download.ncbi.nlm.nih.gov/traces/sra73/SRR/007947/SRR8138355
SRR8138397	SRP167281	Sorghum bicolor L.	SRX4959125	PRJNA503076	SAMN10351456	PRE0023_6L_D_ShootTip	Sorghum bicolor	6 leaf stage	shoot	Sampled in Daytime			https://sra-download.ncbi.nlm.nih.gov/traces/sra73/SRR/007947/SRR8138397
SRR8138408	SRP167281	Sorghum bicolor L.	SRX4959114	PRJNA503076	SAMN10351488	PRE0028_6L_D_ShootTip	Sorghum bicolor	6 leaf stage	shoot	Sampled in Daytime			https://sra-downloadb.be-md.ncbi.nlm.nih.gov/sos2/sra-pub-run-15/SRR8138408/SRR8138408.1
SRR8138254	SRP167281	Sorghum bicolor L.	SRX4959268	PRJNA503076	SAMN10351619	Grass1_6L_N_Mid_Leaf4	Sorghum bicolor	6 leaf stage	leaf	Sampled in Nighttime			https://sra-download.ncbi.nlm.nih.gov/traces/sra73/SRR/007947/SRR8138254
SRR8138306	SRP167281	Sorghum bicolor L.	SRX4959216	PRJNA503076	SAMN10351550	PRE0295_6L_D_Mid_Leaf4	Sorghum bicolor	6 leaf stage	leaf	Sampled in Daytime			https://sra-download.ncbi.nlm.nih.gov/traces/sra73/SRR/007947/SRR8138306
SRR8138310	SRP167281	Sorghum bicolor L.	SRX4959212	PRJNA503076	SAMN10351614	Grass1_6L_D_Mid_Leaf4	Sorghum bicolor	6 leaf stage	leaf	Sampled in Daytime			https://sra-downloadb.be-md.ncbi.nlm.nih.gov/sos2/sra-pub-run-15/SRR8138310/SRR8138310.1
SRR8138320	SRP167281	Sorghum bicolor L.	SRX4959202	PRJNA503076	SAMN10351454	PRE0023_6L_D_Mid_Leaf4	Sorghum bicolor	6 leaf stage	leaf	Sampled in Daytime			https://sra-download.ncbi.nlm.nih.gov/traces/sra73/SRR/007947/SRR8138320
SRR8138341	SRP167281	Sorghum bicolor L.	SRX4959181	PRJNA503076	SAMN10351582	PRE1441_6L_D_Mid_Leaf4	Sorghum bicolor	6 leaf stage	leaf	Sampled in Daytime			https://sra-download.ncbi.nlm.nih.gov/traces/sra73/SRR/007947/SRR8138341
SRR8138352	SRP167281	Sorghum bicolor L.	SRX4959170	PRJNA503076	SAMN10351523	PRE0146_6L_N_Mid_Leaf4	Sorghum bicolor	6 leaf stage	leaf	Sampled in Nighttime			https://sra-downloadb.be-md.ncbi.nlm.nih.gov/sos2/sra-pub-run-15/SRR8138352/SRR8138352.1
SRR8138361	SRP167281	Sorghum bicolor L.	SRX4959161	PRJNA503076	SAMN10351518	PRE0146_6L_D_Mid_Leaf4	Sorghum bicolor	6 leaf stage	leaf	Sampled in Daytime			https://sra-download.ncbi.nlm.nih.gov/traces/sra73/SRR/007947/SRR8138361
SRR8138371	SRP167281	Sorghum bicolor L.	SRX4959151	PRJNA503076	SAMN10351587	PRE1441_6L_N_Mid_Leaf4	Sorghum bicolor	6 leaf stage	leaf	Sampled in Nighttime			https://sra-download.ncbi.nlm.nih.gov/traces/sra73/SRR/007947/SRR8138371
SRR8138384	SRP167281	Sorghum bicolor L.	SRX4959138	PRJNA503076	SAMN10351555	PRE0295_6L_N_Mid_Leaf4	Sorghum bicolor	6 leaf stage	leaf	Sampled in Nighttime			https://sra-download.ncbi.nlm.nih.gov/traces/sra73/SRR/007947/SRR8138384
SRR8138400	SRP167281	Sorghum bicolor L.	SRX4959122	PRJNA503076	SAMN10351459	PRE0023_6L_N_Mid_Leaf4	Sorghum bicolor	6 leaf stage	leaf	Sampled in Nighttime			https://sra-download.ncbi.nlm.nih.gov/traces/sra73/SRR/007947/SRR8138400
SRR8138405	SRP167281	Sorghum bicolor L.	SRX4959117	PRJNA503076	SAMN10351491	PRE0028_6L_N_Mid_Leaf4	Sorghum bicolor	6 leaf stage	leaf	Sampled in Nighttime			https://sra-downloadb.be-md.ncbi.nlm.nih.gov/sos2/sra-pub-run-15/SRR8138405/SRR8138405.1
SRR8138410	SRP167281	Sorghum bicolor L.	SRX4959112	PRJNA503076	SAMN10351486	PRE0028_6L_D_Mid_Leaf4	Sorghum bicolor	6 leaf stage	leaf	Sampled in Daytime			https://sra-downloadb.be-md.ncbi.nlm.nih.gov/sos2/sra-pub-run-15/SRR8138410/SRR8138410.1
SRR8138227	SRP167281	Sorghum bicolor L.	SRX4959295	PRJNA503076	SAMN10351484	PRE0028_6L_D_ImmatureLeaves	Sorghum bicolor	6 leaf stage	leaf	Sampled in Daytime			https://sra-download.ncbi.nlm.nih.gov/traces/sra73/SRR/007947/SRR8138227
SRR8138304	SRP167281	Sorghum bicolor L.	SRX4959218	PRJNA503076	SAMN10351548	PRE0295_6L_D_ImmatureLeaves	Sorghum bicolor	6 leaf stage	leaf	Sampled in Daytime			https://sra-download.ncbi.nlm.nih.gov/traces/sra73/SRR/007947/SRR8138304
SRR8138316	SRP167281	Sorghum bicolor L.	SRX4959206	PRJNA503076	SAMN10351612	Grass1_6L_D_ImmatureLeaves	Sorghum bicolor	6 leaf stage	leaf	Sampled in Daytime			https://sra-downloadb.be-md.ncbi.nlm.nih.gov/sos2/sra-pub-run-15/SRR8138316/SRR8138316.1
SRR8138326	SRP167281	Sorghum bicolor L.	SRX4959196	PRJNA503076	SAMN10351452	PRE0023_6L_D_ImmatureLeaves	Sorghum bicolor	6 leaf stage	leaf	Sampled in Daytime			https://sra-download.ncbi.nlm.nih.gov/traces/sra73/SRR/007947/SRR8138326
SRR8138343	SRP167281	Sorghum bicolor L.	SRX4959179	PRJNA503076	SAMN10351580	PRE1441_6L_D_ImmatureLeaves	Sorghum bicolor	6 leaf stage	leaf	Sampled in Daytime			https://sra-download.ncbi.nlm.nih.gov/traces/sra73/SRR/007947/SRR8138343
SRR8138359	SRP167281	Sorghum bicolor L.	SRX4959163	PRJNA503076	SAMN10351516	PRE0146_6L_D_ImmatureLeaves	Sorghum bicolor	6 leaf stage	leaf	Sampled in Daytime			https://sra-download.ncbi.nlm.nih.gov/traces/sra73/SRR/007947/SRR8138359
SRR8138248	SRP167281	Sorghum bicolor L.	SRX4959274	PRJNA503076	SAMN10351617	Grass1_6L_D_FirstInternode	Sorghum bicolor	6 leaf stage	internode	Sampled in Daytime			https://sra-download.ncbi.nlm.nih.gov/traces/sra73/SRR/007947/SRR8138248
SRR8138301	SRP167281	Sorghum bicolor L.	SRX4959221	PRJNA503076	SAMN10351553	PRE0295_6L_D_FirstInternode	Sorghum bicolor	6 leaf stage	internode	Sampled in Daytime			https://sra-download.ncbi.nlm.nih.gov/traces/sra73/SRR/007947/SRR8138301
SRR8138356	SRP167281	Sorghum bicolor L.	SRX4959166	PRJNA503076	SAMN10351521	PRE0146_6L_D_FirstInternode	Sorghum bicolor	6 leaf stage	internode	Sampled in Daytime			https://sra-downloadb.be-md.ncbi.nlm.nih.gov/sos2/sra-pub-run-15/SRR8138356/SRR8138356.1
SRR8138369	SRP167281	Sorghum bicolor L.	SRX4959153	PRJNA503076	SAMN10351585	PRE1441_6L_D_FirstInternode	Sorghum bicolor	6 leaf stage	internode	Sampled in Daytime			https://sra-download.ncbi.nlm.nih.gov/traces/sra73/SRR/007947/SRR8138369
SRR8138394	SRP167281	Sorghum bicolor L.	SRX4959128	PRJNA503076	SAMN10351457	PRE0023_6L_D_FirstInternode	Sorghum bicolor	6 leaf stage	internode	Sampled in Daytime			https://sra-download.ncbi.nlm.nih.gov/traces/sra73/SRR/007947/SRR8138394
SRR8138407	SRP167281	Sorghum bicolor L.	SRX4959115	PRJNA503076	SAMN10351489	PRE0028_6L_D_FirstInternode	Sorghum bicolor	6 leaf stage	internode	Sampled in Daytime			https://sra-download.ncbi.nlm.nih.gov/traces/sra73/SRR/007947/SRR8138407
SRR8138250	SRP167281	Sorghum bicolor L.	SRX4959272	PRJNA503076	SAMN10351615	Grass1_6L_D_Base_Leaf4	Sorghum bicolor	6 leaf stage	leaf	Sampled in Daytime			https://sra-downloadb.be-md.ncbi.nlm.nih.gov/sos2/sra-pub-run-15/SRR8138250/SRR8138250.1
SRR8138255	SRP167281	Sorghum bicolor L.	SRX4959267	PRJNA503076	SAMN10351620	Grass1_6L_N_Base_Leaf4	Sorghum bicolor	6 leaf stage	leaf	Sampled in Nighttime			https://sra-download.ncbi.nlm.nih.gov/traces/sra73/SRR/007947/SRR8138255
SRR8138309	SRP167281	Sorghum bicolor L.	SRX4959213	PRJNA503076	SAMN10351551	PRE0295_6L_D_Base_Leaf4	Sorghum bicolor	6 leaf stage	leaf	Sampled in Daytime			https://sra-download.ncbi.nlm.nih.gov/traces/sra73/SRR/007947/SRR8138309
SRR8138348	SRP167281	Sorghum bicolor L.	SRX4959174	PRJNA503076	SAMN10351583	PRE1441_6L_D_Base_Leaf4	Sorghum bicolor	6 leaf stage	leaf	Sampled in Daytime			https://sra-download.ncbi.nlm.nih.gov/traces/sra73/SRR/007947/SRR8138348
SRR8138353	SRP167281	Sorghum bicolor L.	SRX4959169	PRJNA503076	SAMN10351524	PRE0146_6L_N_Base_Leaf4	Sorghum bicolor	6 leaf stage	leaf	Sampled in Nighttime			https://sra-download.ncbi.nlm.nih.gov/traces/sra73/SRR/007947/SRR8138353
SRR8138354	SRP167281	Sorghum bicolor L.	SRX4959168	PRJNA503076	SAMN10351519	PRE0146_6L_D_Base_Leaf4	Sorghum bicolor	6 leaf stage	leaf	Sampled in Daytime			https://sra-downloadb.be-md.ncbi.nlm.nih.gov/sos2/sra-pub-run-15/SRR8138354/SRR8138354.1
SRR8138370	SRP167281	Sorghum bicolor L.	SRX4959152	PRJNA503076	SAMN10351588	PRE1441_6L_N_Base_Leaf4	Sorghum bicolor	6 leaf stage	leaf	Sampled in Nighttime			https://sra-download.ncbi.nlm.nih.gov/traces/sra73/SRR/007947/SRR8138370
SRR8138385	SRP167281	Sorghum bicolor L.	SRX4959137	PRJNA503076	SAMN10351556	PRE0295_6L_N_Base_Leaf4	Sorghum bicolor	6 leaf stage	leaf	Sampled in Nighttime			https://sra-downloadb.be-md.ncbi.nlm.nih.gov/sos2/sra-pub-run-15/SRR8138385/SRR8138385.1
SRR8138396	SRP167281	Sorghum bicolor L.	SRX4959126	PRJNA503076	SAMN10351455	PRE0023_6L_D_Base_Leaf4	Sorghum bicolor	6 leaf stage	leaf	Sampled in Daytime			https://sra-downloadb.be-md.ncbi.nlm.nih.gov/sos2/sra-pub-run-15/SRR8138396/SRR8138396.1
SRR8138401	SRP167281	Sorghum bicolor L.	SRX4959121	PRJNA503076	SAMN10351460	PRE0023_6L_N_Base_Leaf4	Sorghum bicolor	6 leaf stage	leaf	Sampled in Nighttime			https://sra-download.ncbi.nlm.nih.gov/traces/sra73/SRR/007947/SRR8138401
SRR8138404	SRP167281	Sorghum bicolor L.	SRX4959118	PRJNA503076	SAMN10351492	PRE0028_6L_N_Base_Leaf4	Sorghum bicolor	6 leaf stage	leaf	Sampled in Nighttime			https://sra-download.ncbi.nlm.nih.gov/traces/sra73/SRR/007947/SRR8138404
SRR8138409	SRP167281	Sorghum bicolor L.	SRX4959113	PRJNA503076	SAMN10351487	PRE0028_6L_D_Base_Leaf4	Sorghum bicolor	6 leaf stage	leaf	Sampled in Daytime			https://sra-downloadb.be-md.ncbi.nlm.nih.gov/sos2/sra-pub-run-15/SRR8138409/SRR8138409.1
SRR8138220	SRP167281	Sorghum bicolor L.	SRX4959302	PRJNA503076	SAMN10351477	PRE0028_5L_D_YoungestLeaf	Sorghum bicolor	5 leaf stage	leaf	Sampled in Daytime			https://sra-downloadb.be-md.ncbi.nlm.nih.gov/sos2/sra-pub-run-15/SRR8138220/SRR8138220.1
SRR8138224	SRP167281	Sorghum bicolor L.	SRX4959298	PRJNA503076	SAMN10351481	PRE0028_5L_N_YoungestLeaf	Sorghum bicolor	5 leaf stage	leaf	Sampled in Nighttime			https://sra-download.ncbi.nlm.nih.gov/traces/sra73/SRR/007947/SRR8138224
SRR8138229	SRP167281	Sorghum bicolor L.	SRX4959293	PRJNA503076	SAMN10351573	PRE1441_5L_D_YoungestLeaf	Sorghum bicolor	5 leaf stage	leaf	Sampled in Daytime			https://sra-download.ncbi.nlm.nih.gov/traces/sra73/SRR/007947/SRR8138229
SRR8138239	SRP167281	Sorghum bicolor L.	SRX4959283	PRJNA503076	SAMN10351513	PRE0146_5L_N_YoungestLeaf	Sorghum bicolor	5 leaf stage	leaf	Sampled in Nighttime			https://sra-download.ncbi.nlm.nih.gov/traces/sra73/SRR/007947/SRR8138239
SRR8138241	SRP167281	Sorghum bicolor L.	SRX4959281	PRJNA503076	SAMN10351509	PRE0146_5L_D_YoungestLeaf	Sorghum bicolor	5 leaf stage	leaf	Sampled in Daytime			https://sra-download.ncbi.nlm.nih.gov/traces/sra73/SRR/007947/SRR8138241
SRR8138264	SRP167281	Sorghum bicolor L.	SRX4959258	PRJNA503076	SAMN10351541	PRE0295_5L_D_YoungestLeaf	Sorghum bicolor	5 leaf stage	leaf	Sampled in Daytime			https://sra-download.ncbi.nlm.nih.gov/traces/sra73/SRR/007947/SRR8138264
SRR8138303	SRP167281	Sorghum bicolor L.	SRX4959219	PRJNA503076	SAMN10351545	PRE0295_5L_N_YoungestLeaf	Sorghum bicolor	5 leaf stage	leaf	Sampled in Nighttime			https://sra-download.ncbi.nlm.nih.gov/traces/sra73/SRR/007947/SRR8138303
SRR8138315	SRP167281	Sorghum bicolor L.	SRX4959207	PRJNA503076	SAMN10351605	Grass1_5L_D_YoungestLeaf	Sorghum bicolor	5 leaf stage	leaf	Sampled in Daytime			https://sra-downloadb.be-md.ncbi.nlm.nih.gov/sos2/sra-pub-run-15/SRR8138315/SRR8138315.1
SRR8138319	SRP167281	Sorghum bicolor L.	SRX4959203	PRJNA503076	SAMN10351609	Grass1_5L_N_YoungestLeaf	Sorghum bicolor	5 leaf stage	leaf	Sampled in Nighttime			https://sra-download.ncbi.nlm.nih.gov/traces/sra73/SRR/007947/SRR8138319
SRR8138325	SRP167281	Sorghum bicolor L.	SRX4959197	PRJNA503076	SAMN10351445	PRE0023_5L_D_YoungestLeaf	Sorghum bicolor	5 leaf stage	leaf	Sampled in Daytime			https://sra-download.ncbi.nlm.nih.gov/traces/sra73/SRR/007947/SRR8138325
SRR8138329	SRP167281	Sorghum bicolor L.	SRX4959193	PRJNA503076	SAMN10351449	PRE0023_5L_N_YoungestLeaf	Sorghum bicolor	5 leaf stage	leaf	Sampled in Nighttime			https://sra-download.ncbi.nlm.nih.gov/traces/sra73/SRR/007947/SRR8138329
SRR8138344	SRP167281	Sorghum bicolor L.	SRX4959178	PRJNA503076	SAMN10351577	PRE1441_5L_N_YoungestLeaf	Sorghum bicolor	5 leaf stage	leaf	Sampled in Nighttime			https://sra-download.ncbi.nlm.nih.gov/traces/sra73/SRR/007947/SRR8138344
SRR8138222	SRP167281	Sorghum bicolor L.	SRX4959300	PRJNA503076	SAMN10351479	PRE0028_5L_D_Stem-and-SAM	Sorghum bicolor	5 leaf stage	stem and sam	Sampled in Daytime			https://sra-downloadb.be-md.ncbi.nlm.nih.gov/sos2/sra-pub-run-15/SRR8138222/SRR8138222.1
SRR8138243	SRP167281	Sorghum bicolor L.	SRX4959279	PRJNA503076	SAMN10351511	PRE0146_5L_D_Stem-and-SAM	Sorghum bicolor	5 leaf stage	stem and sam	Sampled in Daytime			https://sra-download.ncbi.nlm.nih.gov/traces/sra73/SRR/007947/SRR8138243
SRR8138258	SRP167281	Sorghum bicolor L.	SRX4959264	PRJNA503076	SAMN10351543	PRE0295_5L_D_Stem-and-SAM	Sorghum bicolor	5 leaf stage	stem and sam	Sampled in Daytime			https://sra-download.ncbi.nlm.nih.gov/traces/sra73/SRR/007947/SRR8138258
SRR8138313	SRP167281	Sorghum bicolor L.	SRX4959209	PRJNA503076	SAMN10351607	Grass1_5L_D_Stem-and-SAM	Sorghum bicolor	5 leaf stage	stem and sam	Sampled in Daytime			https://sra-downloadb.be-md.ncbi.nlm.nih.gov/sos2/sra-pub-run-15/SRR8138313/SRR8138313.1
SRR8138323	SRP167281	Sorghum bicolor L.	SRX4959199	PRJNA503076	SAMN10351447	PRE0023_5L_D_Stem-and-SAM	Sorghum bicolor	5 leaf stage	stem and sam	Sampled in Daytime			https://sra-download.ncbi.nlm.nih.gov/traces/sra73/SRR/007947/SRR8138323
SRR8138346	SRP167281	Sorghum bicolor L.	SRX4959176	PRJNA503076	SAMN10351575	PRE1441_5L_D_Stem-and-SAM	Sorghum bicolor	5 leaf stage	stem and sam	Sampled in Daytime			https://sra-download.ncbi.nlm.nih.gov/traces/sra73/SRR/007947/SRR8138346
SRR8138221	SRP167281	Sorghum bicolor L.	SRX4959301	PRJNA503076	SAMN10351478	PRE0028_5L_D_Leaf3Base	Sorghum bicolor	5 leaf stage	leaf	Sampled in Daytime			https://sra-downloadb.be-md.ncbi.nlm.nih.gov/sos2/sra-pub-run-15/SRR8138221/SRR8138221.1
SRR8138225	SRP167281	Sorghum bicolor L.	SRX4959297	PRJNA503076	SAMN10351482	PRE0028_5L_N_Leaf3Base	Sorghum bicolor	5 leaf stage	leaf	Sampled in Nighttime			https://sra-download.ncbi.nlm.nih.gov/traces/sra73/SRR/007947/SRR8138225
SRR8138228	SRP167281	Sorghum bicolor L.	SRX4959294	PRJNA503076	SAMN10351574	PRE1441_5L_D_Leaf3Base	Sorghum bicolor	5 leaf stage	leaf	Sampled in Daytime			https://sra-download.ncbi.nlm.nih.gov/traces/sra73/SRR/007947/SRR8138228
SRR8138238	SRP167281	Sorghum bicolor L.	SRX4959284	PRJNA503076	SAMN10351514	PRE0146_5L_N_Leaf3Base	Sorghum bicolor	5 leaf stage	leaf	Sampled in Nighttime			https://sra-download.ncbi.nlm.nih.gov/traces/sra73/SRR/007947/SRR8138238
SRR8138240	SRP167281	Sorghum bicolor L.	SRX4959282	PRJNA503076	SAMN10351510	PRE0146_5L_D_Leaf3Base	Sorghum bicolor	5 leaf stage	leaf	Sampled in Daytime			https://sra-download.ncbi.nlm.nih.gov/traces/sra73/SRR/007947/SRR8138240
SRR8138265	SRP167281	Sorghum bicolor L.	SRX4959257	PRJNA503076	SAMN10351542	PRE0295_5L_D_Leaf3Base	Sorghum bicolor	5 leaf stage	leaf	Sampled in Daytime			https://sra-downloadb.be-md.ncbi.nlm.nih.gov/sos2/sra-pub-run-15/SRR8138265/SRR8138265.1
SRR8138302	SRP167281	Sorghum bicolor L.	SRX4959220	PRJNA503076	SAMN10351546	PRE0295_5L_N_Leaf3Base	Sorghum bicolor	5 leaf stage	leaf	Sampled in Nighttime			https://sra-download.ncbi.nlm.nih.gov/traces/sra73/SRR/007947/SRR8138302
SRR8138314	SRP167281	Sorghum bicolor L.	SRX4959208	PRJNA503076	SAMN10351606	Grass1_5L_D_Leaf3Base	Sorghum bicolor	5 leaf stage	leaf	Sampled in Daytime			https://sra-download.ncbi.nlm.nih.gov/traces/sra73/SRR/007947/SRR8138314
SRR8138318	SRP167281	Sorghum bicolor L.	SRX4959204	PRJNA503076	SAMN10351610	Grass1_5L_N_Leaf3Base	Sorghum bicolor	5 leaf stage	leaf	Sampled in Nighttime			https://sra-download.ncbi.nlm.nih.gov/traces/sra73/SRR/007947/SRR8138318
SRR8138324	SRP167281	Sorghum bicolor L.	SRX4959198	PRJNA503076	SAMN10351446	PRE0023_5L_D_Leaf3Base	Sorghum bicolor	5 leaf stage	leaf	Sampled in Daytime			https://sra-downloadb.be-md.ncbi.nlm.nih.gov/sos2/sra-pub-run-15/SRR8138324/SRR8138324.1
SRR8138345	SRP167281	Sorghum bicolor L.	SRX4959177	PRJNA503076	SAMN10351578	PRE1441_5L_N_Leaf3Base	Sorghum bicolor	5 leaf stage	leaf	Sampled in Nighttime			https://sra-download.ncbi.nlm.nih.gov/traces/sra73/SRR/007947/SRR8138345
SRR8138328	SRP167281	Sorghum bicolor L.	SRX4959194	PRJNA503076	SAMN10351450	PRE0023_5L_N_BaseLeaf3	Sorghum bicolor	5 leaf stage	leaf	Sampled in Nighttime			https://sra-downloadb.be-md.ncbi.nlm.nih.gov/sos2/sra-pub-run-15/SRR8138328/SRR8138328.1
SRR8138219	SRP167281	Sorghum bicolor L.	SRX4959303	PRJNA503076	SAMN10351476	PRE0028_3L_N_Stem-and-SAM	Sorghum bicolor	3 leaf stage	stem and sam	Sampled in Nighttime			https://sra-downloadb.be-md.ncbi.nlm.nih.gov/sos2/sra-pub-run-15/SRR8138219/SRR8138219.1
SRR8138230	SRP167281	Sorghum bicolor L.	SRX4959292	PRJNA503076	SAMN10351572	PRE1441_3L_N_Stem-and-SAM	Sorghum bicolor	3 leaf stage	stem and sam	Sampled in Nighttime			https://sra-download.ncbi.nlm.nih.gov/traces/sra73/SRR/007947/SRR8138230
SRR8138233	SRP167281	Sorghum bicolor L.	SRX4959289	PRJNA503076	SAMN10351569	PRE1441_3L_D_Stem-and-SAM	Sorghum bicolor	3 leaf stage	stem and sam	Sampled in Daytime			https://sra-download.ncbi.nlm.nih.gov/traces/sra73/SRR/007947/SRR8138233
SRR8138245	SRP167281	Sorghum bicolor L.	SRX4959277	PRJNA503076	SAMN10351505	PRE0146_3L_D_Stem-and-SAM	Sorghum bicolor	3 leaf stage	stem and sam	Sampled in Daytime			https://sra-downloadb.be-md.ncbi.nlm.nih.gov/sos2/sra-pub-run-15/SRR8138245/SRR8138245.1
SRR8138246	SRP167281	Sorghum bicolor L.	SRX4959276	PRJNA503076	SAMN10351508	PRE0146_3L_N_Stem-and-SAM	Sorghum bicolor	3 leaf stage	stem and sam	Sampled in Nighttime			https://sra-download.ncbi.nlm.nih.gov/traces/sra73/SRR/007947/SRR8138246
SRR8138260	SRP167281	Sorghum bicolor L.	SRX4959262	PRJNA503076	SAMN10351537	PRE0295_3L_D_Stem-and-SAM	Sorghum bicolor	3 leaf stage	stem and sam	Sampled in Daytime			https://sra-download.ncbi.nlm.nih.gov/traces/sra73/SRR/007947/SRR8138260
SRR8138267	SRP167281	Sorghum bicolor L.	SRX4959255	PRJNA503076	SAMN10351540	PRE0295_3L_N_Stem-and-SAM	Sorghum bicolor	3 leaf stage	stem and sam	Sampled in Nighttime			https://sra-download.ncbi.nlm.nih.gov/traces/sra73/SRR/007947/SRR8138267
SRR8138273	SRP167281	Sorghum bicolor L.	SRX4959249	PRJNA503076	SAMN10351604	Grass1_3L_N_Stem-and-SAM	Sorghum bicolor	3 leaf stage	stem and sam	Sampled in Nighttime			https://sra-downloadb.be-md.ncbi.nlm.nih.gov/sos2/sra-pub-run-15/SRR8138273/SRR8138273.1
SRR8138275	SRP167281	Sorghum bicolor L.	SRX4959247	PRJNA503076	SAMN10351441	PRE0023_3L_D_Stem-and-SAM	Sorghum bicolor	3 leaf stage	stem and sam	Sampled in Daytime			https://sra-downloadb.be-md.ncbi.nlm.nih.gov/sos2/sra-pub-run-15/SRR8138275/SRR8138275.1
SRR8138278	SRP167281	Sorghum bicolor L.	SRX4959244	PRJNA503076	SAMN10351601	Grass1_3L_D_Stem-and-SAM	Sorghum bicolor	3 leaf stage	stem and sam	Sampled in Daytime			https://sra-download.ncbi.nlm.nih.gov/traces/sra73/SRR/007947/SRR8138278
SRR8138362	SRP167281	Sorghum bicolor L.	SRX4959160	PRJNA503076	SAMN10351444	PRE0023_3L_N_Stem-and-SAM	Sorghum bicolor	3 leaf stage	stem and sam	Sampled in Nighttime			https://sra-download.ncbi.nlm.nih.gov/traces/sra73/SRR/007947/SRR8138362
SRR8138383	SRP167281	Sorghum bicolor L.	SRX4959139	PRJNA503076	SAMN10351473	PRE0028_3L_D_Stem-and-SAM	Sorghum bicolor	3 leaf stage	stem and sam	Sampled in Daytime			https://sra-downloadb.be-md.ncbi.nlm.nih.gov/sos2/sra-pub-run-15/SRR8138383/SRR8138383.1
SRR8138232	SRP167281	Sorghum bicolor L.	SRX4959290	PRJNA503076	SAMN10351570	PRE1441_3L_N_Leaf	Sorghum bicolor	3 leaf stage	leaf	Sampled in Nighttime			https://sra-download.ncbi.nlm.nih.gov/traces/sra73/SRR/007947/SRR8138232
SRR8138235	SRP167281	Sorghum bicolor L.	SRX4959287	PRJNA503076	SAMN10351567	PRE1441_3L_D_Leaf	Sorghum bicolor	3 leaf stage	leaf	Sampled in Daytime			https://sra-downloadb.be-md.ncbi.nlm.nih.gov/sos2/sra-pub-run-15/SRR8138235/SRR8138235.1
SRR8138244	SRP167281	Sorghum bicolor L.	SRX4959278	PRJNA503076	SAMN10351506	PRE0146_3L_N_Leaf	Sorghum bicolor	3 leaf stage	leaf	Sampled in Nighttime			https://sra-download.ncbi.nlm.nih.gov/traces/sra73/SRR/007947/SRR8138244
SRR8138261	SRP167281	Sorghum bicolor L.	SRX4959261	PRJNA503076	SAMN10351538	PRE0295_3L_N_Leaf	Sorghum bicolor	3 leaf stage	leaf	Sampled in Nighttime			https://sra-download.ncbi.nlm.nih.gov/traces/sra73/SRR/007947/SRR8138261
SRR8138262	SRP167281	Sorghum bicolor L.	SRX4959260	PRJNA503076	SAMN10351535	PRE0295_3L_D_Leaf	Sorghum bicolor	3 leaf stage	leaf	Sampled in Daytime			https://sra-download.ncbi.nlm.nih.gov/traces/sra73/SRR/007947/SRR8138262
SRR8138274	SRP167281	Sorghum bicolor L.	SRX4959248	PRJNA503076	SAMN10351442	PRE0023_3L_N_Leaf	Sorghum bicolor	3 leaf stage	leaf	Sampled in Nighttime			https://sra-download.ncbi.nlm.nih.gov/traces/sra73/SRR/007947/SRR8138274
SRR8138276	SRP167281	Sorghum bicolor L.	SRX4959246	PRJNA503076	SAMN10351599	Grass1_3L_D_Leaf	Sorghum bicolor	3 leaf stage	leaf	Sampled in Daytime			https://sra-download.ncbi.nlm.nih.gov/traces/sra73/SRR/007947/SRR8138276
SRR8138279	SRP167281	Sorghum bicolor L.	SRX4959243	PRJNA503076	SAMN10351602	Grass1_3L_N_Leaf	Sorghum bicolor	3 leaf stage	leaf	Sampled in Nighttime			https://sra-downloadb.be-md.ncbi.nlm.nih.gov/sos2/sra-pub-run-15/SRR8138279/SRR8138279.1
SRR8138284	SRP167281	Sorghum bicolor L.	SRX4959238	PRJNA503076	SAMN10351503	PRE0146_3L_D_Leaf	Sorghum bicolor	3 leaf stage	leaf	Sampled in Daytime			https://sra-downloadb.be-md.ncbi.nlm.nih.gov/sos2/sra-pub-run-15/SRR8138284/SRR8138284.1
SRR8138351	SRP167281	Sorghum bicolor L.	SRX4959171	PRJNA503076	SAMN10351439	PRE0023_3L_D_Leaf	Sorghum bicolor	3 leaf stage	leaf	Sampled in Daytime			https://sra-download.ncbi.nlm.nih.gov/traces/sra73/SRR/007947/SRR8138351
SRR8138381	SRP167281	Sorghum bicolor L.	SRX4959141	PRJNA503076	SAMN10351471	PRE0028_3L_D_Leaf	Sorghum bicolor	3 leaf stage	leaf	Sampled in Daytime			https://sra-download.ncbi.nlm.nih.gov/traces/sra73/SRR/007947/SRR8138381
SRR8138382	SRP167281	Sorghum bicolor L.	SRX4959140	PRJNA503076	SAMN10351474	PRE0028_3L_N_Leaf	Sorghum bicolor	3 leaf stage	leaf	Sampled in Nighttime			https://sra-download.ncbi.nlm.nih.gov/traces/sra73/SRR/007947/SRR8138382
SRR8138218	SRP167281	Sorghum bicolor L.	SRX4959304	PRJNA503076	SAMN10351475	PRE0028_3L_N_GrowingPointBase	Sorghum bicolor	3 leaf stage	GrowingPointBase	Sampled in Nighttime			https://sra-download.ncbi.nlm.nih.gov/traces/sra73/SRR/007947/SRR8138218
SRR8138231	SRP167281	Sorghum bicolor L.	SRX4959291	PRJNA503076	SAMN10351571	PRE1441_3L_N_GrowingPointBase	Sorghum bicolor	3 leaf stage	GrowingPointBase	Sampled in Nighttime			https://sra-download.ncbi.nlm.nih.gov/traces/sra73/SRR/007947/SRR8138231
SRR8138234	SRP167281	Sorghum bicolor L.	SRX4959288	PRJNA503076	SAMN10351568	PRE1441_3L_D_GrowingPointBase	Sorghum bicolor	3 leaf stage	GrowingPointBase	Sampled in Daytime			https://sra-downloadb.be-md.ncbi.nlm.nih.gov/sos2/sra-pub-run-15/SRR8138234/SRR8138234.1
SRR8138247	SRP167281	Sorghum bicolor L.	SRX4959275	PRJNA503076	SAMN10351507	PRE0146_3L_N_GrowingPointBase	Sorghum bicolor	3 leaf stage	GrowingPointBase	Sampled in Nighttime			https://sra-download.ncbi.nlm.nih.gov/traces/sra73/SRR/007947/SRR8138247
SRR8138263	SRP167281	Sorghum bicolor L.	SRX4959259	PRJNA503076	SAMN10351536	PRE0295_3L_D_GrowingPointBase	Sorghum bicolor	3 leaf stage	GrowingPointBase	Sampled in Daytime			https://sra-download.ncbi.nlm.nih.gov/traces/sra73/SRR/007947/SRR8138263
SRR8138266	SRP167281	Sorghum bicolor L.	SRX4959256	PRJNA503076	SAMN10351539	PRE0295_3L_N_GrowingPointBase	Sorghum bicolor	3 leaf stage	GrowingPointBase	Sampled in Nighttime			https://sra-download.ncbi.nlm.nih.gov/traces/sra73/SRR/007947/SRR8138266
SRR8138272	SRP167281	Sorghum bicolor L.	SRX4959250	PRJNA503076	SAMN10351603	Grass1_3L_N_GrowingPointBase	Sorghum bicolor	3 leaf stage	GrowingPointBase	Sampled in Nighttime			https://sra-downloadb.be-md.ncbi.nlm.nih.gov/sos2/sra-pub-run-15/SRR8138272/SRR8138272.1
SRR8138277	SRP167281	Sorghum bicolor L.	SRX4959245	PRJNA503076	SAMN10351600	Grass1_3L_D_GrowingPointBase	Sorghum bicolor	3 leaf stage	GrowingPointBase	Sampled in Daytime			https://sra-download.ncbi.nlm.nih.gov/traces/sra73/SRR/007947/SRR8138277
SRR8138285	SRP167281	Sorghum bicolor L.	SRX4959237	PRJNA503076	SAMN10351504	PRE0146_3L_D_GrowingPointBase	Sorghum bicolor	3 leaf stage	GrowingPointBase	Sampled in Daytime			https://sra-download.ncbi.nlm.nih.gov/traces/sra73/SRR/007947/SRR8138285
SRR8138350	SRP167281	Sorghum bicolor L.	SRX4959172	PRJNA503076	SAMN10351440	PRE0023_3L_D_GrowingPointBase	Sorghum bicolor	3 leaf stage	GrowingPointBase	Sampled in Daytime			https://sra-download.ncbi.nlm.nih.gov/traces/sra73/SRR/007947/SRR8138350
SRR8138363	SRP167281	Sorghum bicolor L.	SRX4959159	PRJNA503076	SAMN10351443	PRE0023_3L_N_GrowingPointBase	Sorghum bicolor	3 leaf stage	GrowingPointBase	Sampled in Nighttime			https://sra-download.ncbi.nlm.nih.gov/traces/sra73/SRR/007947/SRR8138363
SRR8138380	SRP167281	Sorghum bicolor L.	SRX4959142	PRJNA503076	SAMN10351472	PRE0028_3L_D_GrowingPointBase	Sorghum bicolor	3 leaf stage	GrowingPointBase	Sampled in Daytime			https://sra-download.ncbi.nlm.nih.gov/traces/sra73/SRR/007947/SRR8138380
SRR8382561	SRP174982	Sorghum bicolor L.	SRX5192512	PRJNA512440	SAMN10667514	Root_100/100	Sorghum bicolor	Seedling stage	root	Stressed condition of homogeneous salinity			https://sra-downloadb.be-md.ncbi.nlm.nih.gov/sos2/sra-pub-run-15/SRR8382561/SRR8382561.1
SRR8382562	SRP174982	Sorghum bicolor L.	SRX5192511	PRJNA512440	SAMN10667512	Root_0-0/200	Sorghum bicolor	Seedling stage	root	Stressed condition of no salinity			https://sra-downloadb.be-md.ncbi.nlm.nih.gov/sos2/sra-pub-run-15/SRR8382562/SRR8382562.1
SRR8382563	SRP174982	Sorghum bicolor L.	SRX5192510	PRJNA512440	SAMN10667513	Root_200-0/200	Sorghum bicolor	Seedling stage	root	Stressed condition of heterogeneous salinity			https://sra-downloadb.be-md.ncbi.nlm.nih.gov/sos2/sra-pub-run-15/SRR8382563/SRR8382563.1
SRR8382565	SRP174982	Sorghum bicolor L.	SRX5192508	PRJNA512440	SAMN10667511	Root_CK	Sorghum bicolor	Seedling stage	root	Normal condition of root			https://sra-downloadb.be-md.ncbi.nlm.nih.gov/sos2/sra-pub-run-15/SRR8382565/SRR8382565.1
SRR8382564	SRP174982	Sorghum bicolor L.	SRX5192509	PRJNA512440	SAMN10667510	Leaf_100/100	Sorghum bicolor	Seedling stage	leaf	Stressed condition of homogeneous salinity			https://sra-downloadb.be-md.ncbi.nlm.nih.gov/sos2/sra-pub-run-15/SRR8382564/SRR8382564.1
SRR8382566	SRP174982	Sorghum bicolor L.	SRX5192507	PRJNA512440	SAMN10667508	Leaf_CK	Sorghum bicolor	Seedling stage	leaf	Normal condition of leaf			https://sra-downloadb.be-md.ncbi.nlm.nih.gov/sos2/sra-pub-run-15/SRR8382566/SRR8382566.1
SRR8382567	SRP174982	Sorghum bicolor L.	SRX5192506	PRJNA512440	SAMN10667509	Leaf_0/200	Sorghum bicolor	Seedling stage	leaf	Stressed condition of heterogeneous salinity			https://sra-downloadb.be-md.ncbi.nlm.nih.gov/sos2/sra-pub-run-15/SRR8382567/SRR8382567.1
SRR8612686	SRP186650	Sorghum bicolor L.	SRX5411906	PRJNA523862	SAMN10990213	4c342cf2-36d0-11e9-a2da-000e1e0af2dc	Sorghum bicolor	Seedlings	seedling	Heat-treated sample after 6 hrs			https://sra-download.ncbi.nlm.nih.gov/traces/sra77/SRR/008410/SRR8612686
SRR8612687	SRP186650	Sorghum bicolor L.	SRX5411905	PRJNA523862	SAMN10990209	4e0cc64c-36d0-11e9-a2da-000e1e0af2dc	Sorghum bicolor	Seedlings	seedling	Control sample after 6 hrs			https://sra-downloadb.be-md.ncbi.nlm.nih.gov/sos2/sra-pub-run-15/SRR8612687/SRR8612687.1
SRR8612688	SRP186650	Sorghum bicolor L.	SRX5411904	PRJNA523862	SAMN10990212	4ccee1f2-36d0-11e9-a2da-000e1e0af2dc	Sorghum bicolor	Seedlings	seedling	Salt-treated sample after 1 hr			https://sra-download.ncbi.nlm.nih.gov/traces/sra77/SRR/008410/SRR8612688
SRR8612689	SRP186650	Sorghum bicolor L.	SRX5411903	PRJNA523862	SAMN10990215	4b6af152-36d0-11e9-a2da-000e1e0af2dc	Sorghum bicolor	Seedlings	seedling	Control sample after 1 hr			https://sra-download.ncbi.nlm.nih.gov/traces/sra77/SRR/008410/SRR8612689
SRR8612690	SRP186650	Sorghum bicolor L.	SRX5411902	PRJNA523862	SAMN10990213	4c342cf2-36d0-11e9-a2da-000e1e0af2dc	Sorghum bicolor	Seedlings	seedling	Heat-treated sample after 6 hrs			https://sra-downloadb.be-md.ncbi.nlm.nih.gov/sos2/sra-pub-run-15/SRR8612690/SRR8612690.1
SRR8612691	SRP186650	Sorghum bicolor L.	SRX5411901	PRJNA523862	SAMN10990214	4bcda63a-36d0-11e9-a2da-000e1e0af2dc	Sorghum bicolor	Seedlings	seedling	Drought-treated sample after 6 hrs			https://sra-downloadb.be-md.ncbi.nlm.nih.gov/sos2/sra-pub-run-15/SRR8612691/SRR8612691.1
SRR8612692	SRP186650	Sorghum bicolor L.	SRX5411900	PRJNA523862	SAMN10990208	4e7bb6ec-36d0-11e9-a2da-000e1e0af2dc	Sorghum bicolor	Seedlings	seedling	Drought-treated sample after 1 hr			https://sra-download.ncbi.nlm.nih.gov/traces/sra77/SRR/008410/SRR8612692
SRR8612693	SRP186650	Sorghum bicolor L.	SRX5411899	PRJNA523862	SAMN10990214	4bcda63a-36d0-11e9-a2da-000e1e0af2dc	Sorghum bicolor	Seedlings	seedling	Drought-treated sample after 6 hrs			https://sra-download.ncbi.nlm.nih.gov/traces/sra77/SRR/008410/SRR8612693
SRR8612694	SRP186650	Sorghum bicolor L.	SRX5411898	PRJNA523862	SAMN10990210	4da164e2-36d0-11e9-a2da-000e1e0af2dc	Sorghum bicolor	Seedlings	seedling	Heat-treated sample after 1 hr			https://sra-downloadb.be-md.ncbi.nlm.nih.gov/sos2/sra-pub-run-15/SRR8612694/SRR8612694.1
SRR8612695	SRP186650	Sorghum bicolor L.	SRX5411897	PRJNA523862	SAMN10990209	4e0cc64c-36d0-11e9-a2da-000e1e0af2dc	Sorghum bicolor	Seedlings	seedling	Control sample after 6 hrs			https://sra-downloadb.be-md.ncbi.nlm.nih.gov/sos2/sra-pub-run-15/SRR8612695/SRR8612695.1
SRR8612696	SRP186650	Sorghum bicolor L.	SRX5411896	PRJNA523862	SAMN10990215	4b6af152-36d0-11e9-a2da-000e1e0af2dc	Sorghum bicolor	Seedlings	seedling	Control sample after 1 hr			https://sra-download.ncbi.nlm.nih.gov/traces/sra77/SRR/008410/SRR8612696
SRR8612697	SRP186650	Sorghum bicolor L.	SRX5411895	PRJNA523862	SAMN10990211	4d37de46-36d0-11e9-a2da-000e1e0af2dc	Sorghum bicolor	Seedlings	seedling	Salt-treated sample after 6 hrs			https://sra-downloadb.be-md.ncbi.nlm.nih.gov/sos2/sra-pub-run-15/SRR8612697/SRR8612697.1
SRR8612698	SRP186650	Sorghum bicolor L.	SRX5411894	PRJNA523862	SAMN10990209	4e0cc64c-36d0-11e9-a2da-000e1e0af2dc	Sorghum bicolor	Seedlings	seedling	Control sample after 6 hrs			https://sra-downloadb.be-md.ncbi.nlm.nih.gov/sos2/sra-pub-run-15/SRR8612698/SRR8612698.1
SRR8612699	SRP186650	Sorghum bicolor L.	SRX5411893	PRJNA523862	SAMN10990214	4bcda63a-36d0-11e9-a2da-000e1e0af2dc	Sorghum bicolor	Seedlings	seedling	Drought-treated sample after 6 hrs			https://sra-downloadb.be-md.ncbi.nlm.nih.gov/sos2/sra-pub-run-15/SRR8612699/SRR8612699.1
SRR8612700	SRP186650	Sorghum bicolor L.	SRX5411892	PRJNA523862	SAMN10990212	4ccee1f2-36d0-11e9-a2da-000e1e0af2dc	Sorghum bicolor	Seedlings	seedling	Salt-treated sample after 1 hr			https://sra-downloadb.be-md.ncbi.nlm.nih.gov/sos2/sra-pub-run-15/SRR8612700/SRR8612700.1
SRR8612701	SRP186650	Sorghum bicolor L.	SRX5411891	PRJNA523862	SAMN10990210	4da164e2-36d0-11e9-a2da-000e1e0af2dc	Sorghum bicolor	Seedlings	seedling	Heat-treated sample after 1 hr			https://sra-downloadb.be-md.ncbi.nlm.nih.gov/sos2/sra-pub-run-15/SRR8612701/SRR8612701.1
SRR8612702	SRP186650	Sorghum bicolor L.	SRX5411890	PRJNA523862	SAMN10990211	4d37de46-36d0-11e9-a2da-000e1e0af2dc	Sorghum bicolor	Seedlings	seedling	Salt-treated sample after 6 hrs			https://sra-download.ncbi.nlm.nih.gov/traces/sra77/SRR/008410/SRR8612702
SRR8612703	SRP186650	Sorghum bicolor L.	SRX5411889	PRJNA523862	SAMN10990212	4ccee1f2-36d0-11e9-a2da-000e1e0af2dc	Sorghum bicolor	Seedlings	seedling	Salt-treated sample after 1 hr			https://sra-downloadb.be-md.ncbi.nlm.nih.gov/sos2/sra-pub-run-15/SRR8612703/SRR8612703.1
SRR8612704	SRP186650	Sorghum bicolor L.	SRX5411888	PRJNA523862	SAMN10990215	4b6af152-36d0-11e9-a2da-000e1e0af2dc	Sorghum bicolor	Seedlings	seedling	Control sample after 1 hr			https://sra-downloadb.be-md.ncbi.nlm.nih.gov/sos2/sra-pub-run-15/SRR8612704/SRR8612704.1
SRR8612705	SRP186650	Sorghum bicolor L.	SRX5411887	PRJNA523862	SAMN10990211	4d37de46-36d0-11e9-a2da-000e1e0af2dc	Sorghum bicolor	Seedlings	seedling	Salt-treated sample after 6 hrs			https://sra-download.ncbi.nlm.nih.gov/traces/sra77/SRR/008410/SRR8612705
SRR8612706	SRP186650	Sorghum bicolor L.	SRX5411886	PRJNA523862	SAMN10990208	4e7bb6ec-36d0-11e9-a2da-000e1e0af2dc	Sorghum bicolor	Seedlings	seedling	Drought-treated sample after 1 hr			https://sra-downloadb.be-md.ncbi.nlm.nih.gov/sos2/sra-pub-run-15/SRR8612706/SRR8612706.1
SRR8612707	SRP186650	Sorghum bicolor L.	SRX5411885	PRJNA523862	SAMN10990210	4da164e2-36d0-11e9-a2da-000e1e0af2dc	Sorghum bicolor	Seedlings	seedling	Heat-treated sample after 1 hr			https://sra-downloadb.be-md.ncbi.nlm.nih.gov/sos2/sra-pub-run-15/SRR8612707/SRR8612707.1
SRR8612708	SRP186650	Sorghum bicolor L.	SRX5411884	PRJNA523862	SAMN10990213	4c342cf2-36d0-11e9-a2da-000e1e0af2dc	Sorghum bicolor	Seedlings	seedling	Heat-treated sample after 6 hrs			https://sra-downloadb.be-md.ncbi.nlm.nih.gov/sos2/sra-pub-run-15/SRR8612708/SRR8612708.1
SRR8612709	SRP186650	Sorghum bicolor L.	SRX5411883	PRJNA523862	SAMN10990208	4e7bb6ec-36d0-11e9-a2da-000e1e0af2dc	Sorghum bicolor	Seedlings	seedling	Drought-treated sample after 1 hr			https://sra-downloadb.be-md.ncbi.nlm.nih.gov/sos2/sra-pub-run-15/SRR8612709/SRR8612709.1
SRR9043671	SRP197645	Sorghum bicolor L.	SRX5820219	PRJNA542394	SAMN11621147	SRN39	Sorghum bicolor	25 days after planting	root	no treatment			https://sra-download.ncbi.nlm.nih.gov/traces/sra39/SRR/008831/SRR9043671
SRR9043672	SRP197645	Sorghum bicolor L.	SRX5820218	PRJNA542394	SAMN11621147	SRN39	Sorghum bicolor	25 days after planting	root	no treatment			https://sra-download.ncbi.nlm.nih.gov/traces/sra42/SRR/008831/SRR9043672
SRR9043673	SRP197645	Sorghum bicolor L.	SRX5820217	PRJNA542394	SAMN11621146	ShanquiRed	Sorghum bicolor	25 days after planting	root	no treatment			https://sra-download.ncbi.nlm.nih.gov/traces/sra1/SRR/008831/SRR9043673
SRR9043674	SRP197645	Sorghum bicolor L.	SRX5820216	PRJNA542394	SAMN11621146	ShanquiRed	Sorghum bicolor	25 days after planting	root	no treatment			https://sra-download.ncbi.nlm.nih.gov/traces/sra1/SRR/008831/SRR9043674
SRR9043675	SRP197645	Sorghum bicolor L.	SRX5820215	PRJNA542394	SAMN11621146	ShanquiRed	Sorghum bicolor	25 days after planting	root	no treatment			https://sra-download.ncbi.nlm.nih.gov/traces/sra41/SRR/008831/SRR9043675
SRR9043676	SRP197645	Sorghum bicolor L.	SRX5820214	PRJNA542394	SAMN11621146	ShanquiRed	Sorghum bicolor	25 days after planting	root	no treatment			https://sra-download.ncbi.nlm.nih.gov/traces/sra73/SRR/008831/SRR9043676
SRR9043677	SRP197645	Sorghum bicolor L.	SRX5820213	PRJNA542394	SAMN11621147	SRN39	Sorghum bicolor	25 days after planting	root	no treatment			https://sra-download.ncbi.nlm.nih.gov/traces/sra54/SRR/008831/SRR9043677
SRR9043678	SRP197645	Sorghum bicolor L.	SRX5820212	PRJNA542394	SAMN11621146	ShanquiRed	Sorghum bicolor	25 days after planting	root	no treatment			https://sra-download.ncbi.nlm.nih.gov/traces/sra41/SRR/008831/SRR9043678
SRR9043679	SRP197645	Sorghum bicolor L.	SRX5820211	PRJNA542394	SAMN11621147	SRN39	Sorghum bicolor	25 days after planting	root	no treatment			https://sra-download.ncbi.nlm.nih.gov/traces/sra1/SRR/008831/SRR9043679
SRR9043680	SRP197645	Sorghum bicolor L.	SRX5820210	PRJNA542394	SAMN11621147	SRN39	Sorghum bicolor	25 days after planting	root	no treatment			https://sra-download.ncbi.nlm.nih.gov/traces/sra19/SRR/008831/SRR9043680
SRR9586579	SRP211756	Sorghum bicolor L.	SRX6352457	PRJNA550261	SAMN12123093	msd2_s5_SS_biol3_tech1	Sorghum bicolor	Stage 5 SS	meristem	no treatment			https://sra-download.ncbi.nlm.nih.gov/traces/sra25/SRR/009361/SRR9586579
SRR9586580	SRP211756	Sorghum bicolor L.	SRX6352456	PRJNA550261	SAMN12123092	msd2_s5_SS_biol2_tech3	Sorghum bicolor	Stage 5 SS	meristem	no treatment			https://sra-download.ncbi.nlm.nih.gov/traces/sra56/SRR/009361/SRR9586580
SRR9586581	SRP211756	Sorghum bicolor L.	SRX6352455	PRJNA550261	SAMN12123095	msd2_s5_SS_biol3_tech3	Sorghum bicolor	Stage 5 SS	meristem	no treatment			https://sra-download.ncbi.nlm.nih.gov/traces/sra41/SRR/009361/SRR9586581
SRR9586582	SRP211756	Sorghum bicolor L.	SRX6352454	PRJNA550261	SAMN12123094	msd2_s5_SS_biol3_tech2	Sorghum bicolor	Stage 5 SS	meristem	no treatment			https://sra-download.ncbi.nlm.nih.gov/traces/sra47/SRR/009361/SRR9586582
SRR9586607	SRP211756	Sorghum bicolor L.	SRX6352429	PRJNA550261	SAMN12123088	msd2_s5_SS_biol1_tech2	Sorghum bicolor	Stage 5 SS	meristem	no treatment			https://sra-downloadb.be-md.ncbi.nlm.nih.gov/sos2/sra-pub-run-15/SRR9586607/SRR9586607.1
SRR9586608	SRP211756	Sorghum bicolor L.	SRX6352428	PRJNA550261	SAMN12123089	msd2_s5_SS_biol1_tech3	Sorghum bicolor	Stage 5 SS	meristem	no treatment			https://sra-download.ncbi.nlm.nih.gov/traces/sra64/SRR/009361/SRR9586608
SRR9586610	SRP211756	Sorghum bicolor L.	SRX6352426	PRJNA550261	SAMN12123087	msd2_s5_SS_biol1_tech1	Sorghum bicolor	Stage 5 SS	meristem	no treatment			https://sra-download.ncbi.nlm.nih.gov/traces/sra42/SRR/009361/SRR9586610
SRR9586611	SRP211756	Sorghum bicolor L.	SRX6352425	PRJNA550261	SAMN12123090	msd2_s5_SS_biol2_tech1	Sorghum bicolor	Stage 5 SS	meristem	no treatment			https://sra-download.ncbi.nlm.nih.gov/traces/sra16/SRR/009361/SRR9586611
SRR9586612	SRP211756	Sorghum bicolor L.	SRX6352424	PRJNA550261	SAMN12123091	msd2_s5_SS_biol2_tech2	Sorghum bicolor	Stage 5 SS	meristem	no treatment			https://sra-downloadb.be-md.ncbi.nlm.nih.gov/sos2/sra-pub-run-15/SRR9586612/SRR9586612.1
SRR9586593	SRP211756	Sorghum bicolor L.	SRX6352443	PRJNA550261	SAMN12123079	msd2_s5_PS_biol1_tech2	Sorghum bicolor	Stage 5 PS	meristem	no treatment			https://sra-download.ncbi.nlm.nih.gov/traces/sra77/SRR/009361/SRR9586593
SRR9586594	SRP211756	Sorghum bicolor L.	SRX6352442	PRJNA550261	SAMN12123078	msd2_s5_PS_biol1_tech1	Sorghum bicolor	Stage 5 PS	meristem	no treatment			https://sra-downloadb.be-md.ncbi.nlm.nih.gov/sos2/sra-pub-run-15/SRR9586594/SRR9586594.1
SRR9586601	SRP211756	Sorghum bicolor L.	SRX6352435	PRJNA550261	SAMN12123081	msd2_s5_PS_biol2_tech1	Sorghum bicolor	Stage 5 PS	meristem	no treatment			https://sra-download.ncbi.nlm.nih.gov/traces/sra47/SRR/009361/SRR9586601
SRR9586602	SRP211756	Sorghum bicolor L.	SRX6352434	PRJNA550261	SAMN12123080	msd2_s5_PS_biol1_tech3	Sorghum bicolor	Stage 5 PS	meristem	no treatment			https://sra-download.ncbi.nlm.nih.gov/traces/sra76/SRR/009361/SRR9586602
SRR9586603	SRP211756	Sorghum bicolor L.	SRX6352433	PRJNA550261	SAMN12123084	msd2_s5_PS_biol3_tech1	Sorghum bicolor	Stage 5 PS	meristem	no treatment			https://sra-download.ncbi.nlm.nih.gov/traces/sra55/SRR/009361/SRR9586603
SRR9586604	SRP211756	Sorghum bicolor L.	SRX6352432	PRJNA550261	SAMN12123085	msd2_s5_PS_biol3_tech2	Sorghum bicolor	Stage 5 PS	meristem	no treatment			https://sra-downloadb.be-md.ncbi.nlm.nih.gov/sos2/sra-pub-run-15/SRR9586604/SRR9586604.1
SRR9586605	SRP211756	Sorghum bicolor L.	SRX6352431	PRJNA550261	SAMN12123082	msd2_s5_PS_biol2_tech2	Sorghum bicolor	Stage 5 PS	meristem	no treatment			https://sra-download.ncbi.nlm.nih.gov/traces/sra50/SRR/009361/SRR9586605
SRR9586606	SRP211756	Sorghum bicolor L.	SRX6352430	PRJNA550261	SAMN12123083	msd2_s5_PS_biol2_tech3	Sorghum bicolor	Stage 5 PS	meristem	no treatment			https://sra-download.ncbi.nlm.nih.gov/traces/sra65/SRR/009361/SRR9586606
SRR9586609	SRP211756	Sorghum bicolor L.	SRX6352427	PRJNA550261	SAMN12123086	msd2_s5_PS_biol3_tech3	Sorghum bicolor	Stage 5 PS	meristem	no treatment			https://sra-downloadb.be-md.ncbi.nlm.nih.gov/sos2/sra-pub-run-15/SRR9586609/SRR9586609.1
SRR9586595	SRP211756	Sorghum bicolor L.	SRX6352441	PRJNA550261	SAMN12123077	msd2_s4_SS_biol3_tech3	Sorghum bicolor	Stage 4 SS	meristem	no treatment			https://sra-download.ncbi.nlm.nih.gov/traces/sra65/SRR/009361/SRR9586595
SRR9586596	SRP211756	Sorghum bicolor L.	SRX6352440	PRJNA550261	SAMN12123076	msd2_s4_SS_biol3_tech2	Sorghum bicolor	Stage 4 SS	meristem	no treatment			https://sra-download.ncbi.nlm.nih.gov/traces/sra25/SRR/009361/SRR9586596
SRR9586597	SRP211756	Sorghum bicolor L.	SRX6352439	PRJNA550261	SAMN12123075	msd2_s4_SS_biol3_tech1	Sorghum bicolor	Stage 4 SS	meristem	no treatment			https://sra-download.ncbi.nlm.nih.gov/traces/sra38/SRR/009361/SRR9586597
SRR9586598	SRP211756	Sorghum bicolor L.	SRX6352438	PRJNA550261	SAMN12123074	msd2_s4_SS_biol2_tech3	Sorghum bicolor	Stage 4 SS	meristem	no treatment			https://sra-download.ncbi.nlm.nih.gov/traces/sra41/SRR/009361/SRR9586598
SRR9586599	SRP211756	Sorghum bicolor L.	SRX6352437	PRJNA550261	SAMN12123073	msd2_s4_SS_biol2_tech2	Sorghum bicolor	Stage 4 SS	meristem	no treatment			https://sra-download.ncbi.nlm.nih.gov/traces/sra2/SRR/009361/SRR9586599
SRR9586600	SRP211756	Sorghum bicolor L.	SRX6352436	PRJNA550261	SAMN12123072	msd2_s4_SS_biol2_tech1	Sorghum bicolor	Stage 4 SS	meristem	no treatment			https://sra-download.ncbi.nlm.nih.gov/traces/sra48/SRR/009361/SRR9586600
SRR9586620	SRP211756	Sorghum bicolor L.	SRX6352416	PRJNA550261	SAMN12123069	msd2_s4_SS_biol1_tech1	Sorghum bicolor	Stage 4 SS	meristem	no treatment			https://sra-download.ncbi.nlm.nih.gov/traces/sra5/SRR/009361/SRR9586620
SRR9586621	SRP211756	Sorghum bicolor L.	SRX6352415	PRJNA550261	SAMN12123070	msd2_s4_SS_biol1_tech2	Sorghum bicolor	Stage 4 SS	meristem	no treatment			https://sra-download.ncbi.nlm.nih.gov/traces/sra66/SRR/009361/SRR9586621
SRR9586622	SRP211756	Sorghum bicolor L.	SRX6352414	PRJNA550261	SAMN12123071	msd2_s4_SS_biol1_tech3	Sorghum bicolor	Stage 4 SS	meristem	no treatment			https://sra-download.ncbi.nlm.nih.gov/traces/sra25/SRR/009361/SRR9586622
SRR9586583	SRP211756	Sorghum bicolor L.	SRX6352453	PRJNA550261	SAMN12123061	msd2_s4_PS_biol1_tech2	Sorghum bicolor	Stage 4 PS	meristem	no treatment			https://sra-download.ncbi.nlm.nih.gov/traces/sra45/SRR/009361/SRR9586583
SRR9586584	SRP211756	Sorghum bicolor L.	SRX6352452	PRJNA550261	SAMN12123060	msd2_s4_PS_biol1_tech1	Sorghum bicolor	Stage 4 PS	meristem	no treatment			https://sra-download.ncbi.nlm.nih.gov/traces/sra73/SRR/009361/SRR9586584
SRR9586613	SRP211756	Sorghum bicolor L.	SRX6352423	PRJNA550261	SAMN12123062	msd2_s4_PS_biol1_tech3	Sorghum bicolor	Stage 4 PS	meristem	no treatment			https://sra-downloadb.be-md.ncbi.nlm.nih.gov/sos2/sra-pub-run-15/SRR9586613/SRR9586613.1
SRR9586614	SRP211756	Sorghum bicolor L.	SRX6352422	PRJNA550261	SAMN12123063	msd2_s4_PS_biol2_tech1	Sorghum bicolor	Stage 4 PS	meristem	no treatment			https://sra-downloadb.be-md.ncbi.nlm.nih.gov/sos2/sra-pub-run-15/SRR9586614/SRR9586614.1
SRR9586615	SRP211756	Sorghum bicolor L.	SRX6352421	PRJNA550261	SAMN12123064	msd2_s4_PS_biol2_tech2	Sorghum bicolor	Stage 4 PS	meristem	no treatment			https://sra-download.ncbi.nlm.nih.gov/traces/sra73/SRR/009361/SRR9586615
SRR9586616	SRP211756	Sorghum bicolor L.	SRX6352420	PRJNA550261	SAMN12123065	msd2_s4_PS_biol2_tech3	Sorghum bicolor	Stage 4 PS	meristem	no treatment			https://sra-downloadb.be-md.ncbi.nlm.nih.gov/sos2/sra-pub-run-15/SRR9586616/SRR9586616.1
SRR9586617	SRP211756	Sorghum bicolor L.	SRX6352419	PRJNA550261	SAMN12123066	msd2_s4_PS_biol3_tech1	Sorghum bicolor	Stage 4 PS	meristem	no treatment			https://sra-download.ncbi.nlm.nih.gov/traces/sra0/SRR/009361/SRR9586617
SRR9586618	SRP211756	Sorghum bicolor L.	SRX6352418	PRJNA550261	SAMN12123067	msd2_s4_PS_biol3_tech2	Sorghum bicolor	Stage 4 PS	meristem	no treatment			https://sra-downloadb.be-md.ncbi.nlm.nih.gov/sos2/sra-pub-run-15/SRR9586618/SRR9586618.1
SRR9586619	SRP211756	Sorghum bicolor L.	SRX6352417	PRJNA550261	SAMN12123068	msd2_s4_PS_biol3_tech3	Sorghum bicolor	Stage 4 PS	meristem	no treatment			https://sra-download.ncbi.nlm.nih.gov/traces/sra76/SRR/009361/SRR9586619
SRR9586577	SRP211756	Sorghum bicolor L.	SRX6352459	PRJNA550261	SAMN12123051	msd2_s3_biol1_tech1	Sorghum bicolor	Stage 3	meristem	no treatment			https://sra-downloadb.be-md.ncbi.nlm.nih.gov/sos2/sra-pub-run-15/SRR9586577/SRR9586577.1
SRR9586585	SRP211756	Sorghum bicolor L.	SRX6352451	PRJNA550261	SAMN12123057	msd2_s3_biol3_tech1	Sorghum bicolor	Stage 3	meristem	no treatment			https://sra-downloadb.be-md.ncbi.nlm.nih.gov/sos2/sra-pub-run-15/SRR9586585/SRR9586585.1
SRR9586586	SRP211756	Sorghum bicolor L.	SRX6352450	PRJNA550261	SAMN12123056	msd2_s3_biol2_tech3	Sorghum bicolor	Stage 3	meristem	no treatment			https://sra-downloadb.be-md.ncbi.nlm.nih.gov/sos2/sra-pub-run-15/SRR9586586/SRR9586586.1
SRR9586587	SRP211756	Sorghum bicolor L.	SRX6352449	PRJNA550261	SAMN12123059	msd2_s3_biol3_tech3	Sorghum bicolor	Stage 3	meristem	no treatment			https://sra-downloadb.be-md.ncbi.nlm.nih.gov/sos2/sra-pub-run-15/SRR9586587/SRR9586587.1
SRR9586588	SRP211756	Sorghum bicolor L.	SRX6352448	PRJNA550261	SAMN12123058	msd2_s3_biol3_tech2	Sorghum bicolor	Stage 3	meristem	no treatment			https://sra-download.ncbi.nlm.nih.gov/traces/sra35/SRR/009361/SRR9586588
SRR9586589	SRP211756	Sorghum bicolor L.	SRX6352447	PRJNA550261	SAMN12123053	msd2_s3_biol1_tech3	Sorghum bicolor	Stage 3	meristem	no treatment			https://sra-downloadb.be-md.ncbi.nlm.nih.gov/sos2/sra-pub-run-15/SRR9586589/SRR9586589.1
SRR9586590	SRP211756	Sorghum bicolor L.	SRX6352446	PRJNA550261	SAMN12123052	msd2_s3_biol1_tech2	Sorghum bicolor	Stage 3	meristem	no treatment			https://sra-download.ncbi.nlm.nih.gov/traces/sra0/SRR/009361/SRR9586590
SRR9586591	SRP211756	Sorghum bicolor L.	SRX6352445	PRJNA550261	SAMN12123055	msd2_s3_biol2_tech2	Sorghum bicolor	Stage 3	meristem	no treatment			https://sra-downloadb.be-md.ncbi.nlm.nih.gov/sos2/sra-pub-run-15/SRR9586591/SRR9586591.1
SRR9586592	SRP211756	Sorghum bicolor L.	SRX6352444	PRJNA550261	SAMN12123054	msd2_s3_biol2_tech1	Sorghum bicolor	Stage 3	meristem	no treatment			https://sra-downloadb.be-md.ncbi.nlm.nih.gov/sos2/sra-pub-run-15/SRR9586592/SRR9586592.1
SRR9586569	SRP211756	Sorghum bicolor L.	SRX6352467	PRJNA550261	SAMN12123049	msd2_s1_biol3_tech2	Sorghum bicolor	Stage 1	meristem	no treatment			https://sra-downloadb.be-md.ncbi.nlm.nih.gov/sos2/sra-pub-run-15/SRR9586569/SRR9586569.1
SRR9586570	SRP211756	Sorghum bicolor L.	SRX6352466	PRJNA550261	SAMN12123048	msd2_s1_biol3_tech1	Sorghum bicolor	Stage 1	meristem	no treatment			https://sra-downloadb.be-md.ncbi.nlm.nih.gov/sos2/sra-pub-run-15/SRR9586570/SRR9586570.1
SRR9586571	SRP211756	Sorghum bicolor L.	SRX6352465	PRJNA550261	SAMN12123047	msd2_s1_biol2_tech3	Sorghum bicolor	Stage 1	meristem	no treatment			https://sra-download.ncbi.nlm.nih.gov/traces/sra48/SRR/009361/SRR9586571
SRR9586572	SRP211756	Sorghum bicolor L.	SRX6352464	PRJNA550261	SAMN12123046	msd2_s1_biol2_tech2	Sorghum bicolor	Stage 1	meristem	no treatment			https://sra-download.ncbi.nlm.nih.gov/traces/sra74/SRR/009361/SRR9586572
SRR9586573	SRP211756	Sorghum bicolor L.	SRX6352463	PRJNA550261	SAMN12123045	msd2_s1_biol2_tech1	Sorghum bicolor	Stage 1	meristem	no treatment			https://sra-downloadb.be-md.ncbi.nlm.nih.gov/sos2/sra-pub-run-15/SRR9586573/SRR9586573.1
SRR9586574	SRP211756	Sorghum bicolor L.	SRX6352462	PRJNA550261	SAMN12123044	msd2_s1_biol1_tech3	Sorghum bicolor	Stage 1	meristem	no treatment			https://sra-downloadb.be-md.ncbi.nlm.nih.gov/sos2/sra-pub-run-15/SRR9586574/SRR9586574.1
SRR9586575	SRP211756	Sorghum bicolor L.	SRX6352461	PRJNA550261	SAMN12123043	msd2_s1_biol1_tech2	Sorghum bicolor	Stage 1	meristem	no treatment			https://sra-download.ncbi.nlm.nih.gov/traces/sra5/SRR/009361/SRR9586575
SRR9586576	SRP211756	Sorghum bicolor L.	SRX6352460	PRJNA550261	SAMN12123042	msd2_s1_biol1_tech1	Sorghum bicolor	Stage 1	meristem	no treatment			https://sra-downloadb.be-md.ncbi.nlm.nih.gov/sos2/sra-pub-run-15/SRR9586576/SRR9586576.1
SRR9586578	SRP211756	Sorghum bicolor L.	SRX6352458	PRJNA550261	SAMN12123050	msd2_s1_biol3_tech3	Sorghum bicolor	Stage 1	meristem	no treatment			https://sra-downloadb.be-md.ncbi.nlm.nih.gov/sos2/sra-pub-run-15/SRR9586578/SRR9586578.1
SRR9735386	SRP216062	Sorghum bicolor L.	SRX6492356	PRJNA556240	SAMN12344365	Tx7000Sorg	Sorghum bicolor	post-flowering	leaf	no treatment			https://sra-download.ncbi.nlm.nih.gov/traces/sra63/SRR/009507/SRR9735386
SRR9735387	SRP216062	Sorghum bicolor L.	SRX6492355	PRJNA556240	SAMN12344365	Tx7000Sorg	Sorghum bicolor	post-flowering	leaf	no treatment			https://sra-downloadb.be-md.ncbi.nlm.nih.gov/sos2/sra-pub-run-15/SRR9735387/SRR9735387.1
SRR9735388	SRP216062	Sorghum bicolor L.	SRX6492354	PRJNA556240	SAMN12344365	Tx7000Sorg	Sorghum bicolor	post-flowering	leaf	no treatment			https://sra-download.ncbi.nlm.nih.gov/traces/sra69/SRR/009507/SRR9735388
SRR9735389	SRP216062	Sorghum bicolor L.	SRX6492353	PRJNA556240	SAMN12344364	SC56Sorg	Sorghum bicolor	post-flowering	leaf	no treatment			https://sra-download.ncbi.nlm.nih.gov/traces/sra32/SRR/009507/SRR9735389
SRR9735390	SRP216062	Sorghum bicolor L.	SRX6492352	PRJNA556240	SAMN12344364	SC56Sorg	Sorghum bicolor	post-flowering	leaf	no treatment			https://sra-download.ncbi.nlm.nih.gov/traces/sra3/SRR/009507/SRR9735390
SRR9735391	SRP216062	Sorghum bicolor L.	SRX6492351	PRJNA556240	SAMN12344364	SC56Sorg	Sorghum bicolor	post-flowering	leaf	no treatment			https://sra-download.ncbi.nlm.nih.gov/traces/sra50/SRR/009507/SRR9735391
SRR9735392	SRP216062	Sorghum bicolor L.	SRX6492350	PRJNA556240	SAMN12344364	SC56Sorg	Sorghum bicolor	post-flowering	leaf	no treatment			https://sra-downloadb.be-md.ncbi.nlm.nih.gov/sos2/sra-pub-run-15/SRR9735392/SRR9735392.1
SRR9735393	SRP216062	Sorghum bicolor L.	SRX6492349	PRJNA556240	SAMN12344365	Tx7000Sorg	Sorghum bicolor	post-flowering	leaf	no treatment			https://sra-download.ncbi.nlm.nih.gov/traces/sra60/SRR/009507/SRR9735393
SRR9735394	SRP216062	Sorghum bicolor L.	SRX6492348	PRJNA556240	SAMN12344365	Tx7000Sorg	Sorghum bicolor	post-flowering	leaf	no treatment			https://sra-download.ncbi.nlm.nih.gov/traces/sra48/SRR/009507/SRR9735394
SRR9735395	SRP216062	Sorghum bicolor L.	SRX6492347	PRJNA556240	SAMN12344364	SC56Sorg	Sorghum bicolor	post-flowering	leaf	no treatment			https://sra-download.ncbi.nlm.nih.gov/traces/sra58/SRR/009507/SRR9735395
SRR9735396	SRP216062	Sorghum bicolor L.	SRX6492346	PRJNA556240	SAMN12344364	SC56Sorg	Sorghum bicolor	post-flowering	leaf	no treatment			https://sra-downloadb.be-md.ncbi.nlm.nih.gov/sos2/sra-pub-run-15/SRR9735396/SRR9735396.1
SRR5460753	SRP104378	Cucumis sativus L.	SRX2748762	PRJNA380322	SAMN06640661	LS-RNA	Cucumis sativus	two true leaves	shoot	low-temperature short-photoperiod		30377155	https://sra-downloadb.be-md.ncbi.nlm.nih.gov/sos2/sra-pub-run-7/SRR5460753/SRR5460753.1
SRR5461296	SRP104378	Cucumis sativus L.	SRX2749280	PRJNA380322	SAMN06643014	LS-RNA-replicate2	Cucumis sativus	two true leaves	shoot	low-temperature short-photoperiod		30377155	https://sra-downloadb.be-md.ncbi.nlm.nih.gov/sos2/sra-pub-run-7/SRR5461296/SRR5461296.1
SRR5461309	SRP104378	Cucumis sativus L.	SRX2749288	PRJNA380322	SAMN06643015	LS-RNA-replicate3	Cucumis sativus	two true leaves	shoot	low-temperature short-photoperiod		30377155	https://sra-downloadb.be-md.ncbi.nlm.nih.gov/sos2/sra-pub-run-7/SRR5461309/SRR5461309.1
SRR5462513	SRP104378	Cucumis sativus L.	SRX2750375	PRJNA380322	SAMN06640663	HS-RNA	Cucumis sativus	two true leaves	shoot	high-temperature short-photoperiod		30377155	https://sra-downloadb.be-md.ncbi.nlm.nih.gov/sos2/sra-pub-run-7/SRR5462513/SRR5462513.1
SRR5462516	SRP104378	Cucumis sativus L.	SRX2750377	PRJNA380322	SAMN06643018	HS-RNA-replicate2	Cucumis sativus	two true leaves	shoot	high-temperature short-photoperiod		30377155	https://sra-downloadb.be-md.ncbi.nlm.nih.gov/sos2/sra-pub-run-7/SRR5462516/SRR5462516.1
SRR5462554	SRP104378	Cucumis sativus L.	SRX2750414	PRJNA380322	SAMN06643019	HS-RNA-replicate3	Cucumis sativus	two true leaves	shoot	high-temperature short-photoperiod		30377155	https://sra-downloadb.be-md.ncbi.nlm.nih.gov/sos2/sra-pub-run-7/SRR5462554/SRR5462554.1
SRR6837824	SRP104378	Cucumis sativus L.	SRX3793689	PRJNA380322	SAMN06640662	LL-RNA	Cucumis sativus	two true leaves	shoot	low-temperature long-photoperiod		30377155	https://sra-downloadb.be-md.ncbi.nlm.nih.gov/sos2/sra-pub-run-13/SRR6837824/SRR6837824.1
SRR6837841	SRP104378	Cucumis sativus L.	SRX3793707	PRJNA380322	SAMN06643016	LL-RNA-replicate2	Cucumis sativus	two true leaves	shoot	low-temperature long-photoperiod		30377155	https://sra-downloadb.be-md.ncbi.nlm.nih.gov/sos2/sra-pub-run-13/SRR6837841/SRR6837841.1
SRR6837842	SRP104378	Cucumis sativus L.	SRX3793706	PRJNA380322	SAMN06643017	LL-RNA-replicate3	Cucumis sativus	two true leaves	shoot	low-temperature long-photoperiod		30377155	https://sra-downloadb.be-md.ncbi.nlm.nih.gov/sos2/sra-pub-run-13/SRR6837842/SRR6837842.1
SRR6837906	SRP104378	Cucumis sativus L.	SRX3793773	PRJNA380322	SAMN06640664	HL-RNA	Cucumis sativus	two true leaves	shoot	high-temperature long-photoperiod		30377155	https://sra-downloadb.be-md.ncbi.nlm.nih.gov/sos2/sra-pub-run-13/SRR6837906/SRR6837906.1
SRR6837907	SRP104378	Cucumis sativus L.	SRX3793772	PRJNA380322	SAMN06643020	HL-RNA-replicate2	Cucumis sativus	two true leaves	shoot	high-temperature long-photoperiod		30377155	https://sra-downloadb.be-md.ncbi.nlm.nih.gov/sos2/sra-pub-run-13/SRR6837907/SRR6837907.1
SRR6837908	SRP104378	Cucumis sativus L.	SRX3793771	PRJNA380322	SAMN06643021	HL-RNA-replicate3	Cucumis sativus	two true leaves	shoot	high-temperature long-photoperiod		30377155	https://sra-downloadb.be-md.ncbi.nlm.nih.gov/sos2/sra-pub-run-13/SRR6837908/SRR6837908.1
SRR7187360	SRP148504	Cucumis sativus L.	SRX4104134	PRJNA472169	SAMN09228089	T09	Cucumis sativus	Two leaves and one heart	leaf	infection 96-2		31850001	https://sra-download.ncbi.nlm.nih.gov/traces/sra69/SRR/007018/SRR7187360
SRR7187361	SRP148504	Cucumis sativus L.	SRX4104133	PRJNA472169	SAMN09228090	T10	Cucumis sativus	Two leaves and one heart	leaf	infection 192-2		31850001	https://sra-downloadb.be-md.ncbi.nlm.nih.gov/sos2/sra-pub-run-15/SRR7187361/SRR7187361.1
SRR7187362	SRP148504	Cucumis sativus L.	SRX4104132	PRJNA472169	SAMN09228085	T05	Cucumis sativus	Two leaves and one heart	leaf	infection 192-1		31850001	https://sra-downloadb.be-md.ncbi.nlm.nih.gov/sos2/sra-pub-run-15/SRR7187362/SRR7187362.1
SRR7187363	SRP148504	Cucumis sativus L.	SRX4104131	PRJNA472169	SAMN09228086	T06	Cucumis sativus	Two leaves and one heart	leaf	control 2		31850001	https://sra-downloadb.be-md.ncbi.nlm.nih.gov/sos2/sra-pub-run-15/SRR7187363/SRR7187363.1
SRR7187364	SRP148504	Cucumis sativus L.	SRX4104130	PRJNA472169	SAMN09228087	T07	Cucumis sativus	Two leaves and one heart	leaf	infection 24-2		31850001	https://sra-download.ncbi.nlm.nih.gov/traces/sra69/SRR/007018/SRR7187364
SRR7187365	SRP148504	Cucumis sativus L.	SRX4104129	PRJNA472169	SAMN09228088	T08	Cucumis sativus	Two leaves and one heart	leaf	infection 48-2		31850001	https://sra-download.ncbi.nlm.nih.gov/traces/sra69/SRR/007018/SRR7187365
SRR7187366	SRP148504	Cucumis sativus L.	SRX4104128	PRJNA472169	SAMN09228081	T01	Cucumis sativus	Two leaves and one heart	leaf	control 1		31850001	https://sra-download.ncbi.nlm.nih.gov/traces/sra69/SRR/007018/SRR7187366
SRR7187367	SRP148504	Cucumis sativus L.	SRX4104127	PRJNA472169	SAMN09228082	T02	Cucumis sativus	Two leaves and one heart	leaf	infection 24-1		31850001	https://sra-download.ncbi.nlm.nih.gov/traces/sra69/SRR/007018/SRR7187367
SRR7187368	SRP148504	Cucumis sativus L.	SRX4104126	PRJNA472169	SAMN09228083	T03	Cucumis sativus	Two leaves and one heart	leaf	infection 48-1		31850001	https://sra-download.ncbi.nlm.nih.gov/traces/sra69/SRR/007018/SRR7187368
SRR7187369	SRP148504	Cucumis sativus L.	SRX4104125	PRJNA472169	SAMN09228084	T04	Cucumis sativus	Two leaves and one heart	leaf	infection 96-1		31850001	https://sra-download.ncbi.nlm.nih.gov/traces/sra69/SRR/007018/SRR7187369
SRR7187370	SRP148504	Cucumis sativus L.	SRX4104124	PRJNA472169	SAMN09228091	T11	Cucumis sativus	Two leaves and one heart	leaf	control 3		31850001	https://sra-downloadb.be-md.ncbi.nlm.nih.gov/sos2/sra-pub-run-15/SRR7187370/SRR7187370.1
SRR7187371	SRP148504	Cucumis sativus L.	SRX4104123	PRJNA472169	SAMN09228092	T12	Cucumis sativus	Two leaves and one heart	leaf	infection 24-3		31850001	https://sra-downloadb.be-md.ncbi.nlm.nih.gov/sos2/sra-pub-run-15/SRR7187371/SRR7187371.1
SRR7187372	SRP148504	Cucumis sativus L.	SRX4104122	PRJNA472169	SAMN09228093	T13	Cucumis sativus	Two leaves and one heart	leaf	infection 48-3		31850001	https://sra-download.ncbi.nlm.nih.gov/traces/sra69/SRR/007018/SRR7187372
SRR7187373	SRP148504	Cucumis sativus L.	SRX4104121	PRJNA472169	SAMN09228094	T14	Cucumis sativus	Two leaves and one heart	leaf	infection 96-3		31850001	https://sra-download.ncbi.nlm.nih.gov/traces/sra69/SRR/007018/SRR7187373
SRR7187374	SRP148504	Cucumis sativus L.	SRX4104120	PRJNA472169	SAMN09228095	T15	Cucumis sativus	Two leaves and one heart	leaf	infection 192-3		31850001	https://sra-download.ncbi.nlm.nih.gov/traces/sra69/SRR/007018/SRR7187374
SRR6650083	SRP131730	Cucumis sativus L.	SRX3627722	PRJNA431940	SAMN08426776	NCG122-1	Cucumis sativus	the 6th day before flowering	ovary	no treatment			https://sra-downloadb.be-md.ncbi.nlm.nih.gov/sos1/sra-pub-run-2/SRR6650083/SRR6650083.1
SRR6650086	SRP131730	Cucumis sativus L.	SRX3627719	PRJNA431940	SAMN08426774	NCG121-1	Cucumis sativus	the 6th day before flowering	ovary	no treatment			https://sra-downloadb.be-md.ncbi.nlm.nih.gov/sos2/sra-pub-run-13/SRR6650086/SRR6650086.1
SRR6650087	SRP131730	Cucumis sativus L.	SRX3627718	PRJNA431940	SAMN08426774	NCG121-1	Cucumis sativus	the 6th day before flowering	ovary	no treatment			https://sra-downloadb.be-md.ncbi.nlm.nih.gov/sos1/sra-pub-run-2/SRR6650087/SRR6650087.1
SRR6650089	SRP131730	Cucumis sativus L.	SRX3627716	PRJNA431940	SAMN08426774	NCG121-1	Cucumis sativus	the 6th day before flowering	ovary	no treatment			https://sra-downloadb.be-md.ncbi.nlm.nih.gov/sos1/sra-pub-run-2/SRR6650089/SRR6650089.1
SRR6650092	SRP131730	Cucumis sativus L.	SRX3627713	PRJNA431940	SAMN08426776	NCG122-1	Cucumis sativus	the 6th day before flowering	ovary	no treatment			https://sra-downloadb.be-md.ncbi.nlm.nih.gov/sos1/sra-pub-run-2/SRR6650092/SRR6650092.1
SRR6650093	SRP131730	Cucumis sativus L.	SRX3627712	PRJNA431940	SAMN08426776	NCG122-1	Cucumis sativus	the 6th day before flowering	ovary	no treatment			https://sra-downloadb.be-md.ncbi.nlm.nih.gov/sos1/sra-pub-run-2/SRR6650093/SRR6650093.1
SRR5273768	SRP100402	Cucumis sativus L.	SRX2577781	PRJNA376073	SAMN06349935	The transcriptome of cucumber treated with GA	Cucumis sativus	stage of first true leaf which was approximately 2.5 cm in diameter	shoot	no treatment			https://sra-downloadb.be-md.ncbi.nlm.nih.gov/sos2/sra-pub-run-9/SRR5273768/SRR5273768.1
SRR5273769	SRP100402	Cucumis sativus L.	SRX2577782	PRJNA376073	SAMN06349935	The transcriptome of cucumber treated with GA	Cucumis sativus	stage of first true leaf which was approximately 2.5 cm in diameter	shoot	no treatment			https://sra-downloadb.be-md.ncbi.nlm.nih.gov/sos2/sra-pub-run-9/SRR5273769/SRR5273769.1
SRR5273770	SRP100402	Cucumis sativus L.	SRX2577783	PRJNA376073	SAMN06349935	The transcriptome of cucumber treated with GA	Cucumis sativus	stage of first true leaf which was approximately 2.5 cm in diameter	shoot	no treatment			https://sra-downloadb.be-md.ncbi.nlm.nih.gov/sos2/sra-pub-run-9/SRR5273770/SRR5273770.1
SRR5273771	SRP100402	Cucumis sativus L.	SRX2577784	PRJNA376073	SAMN06349935	The transcriptome of cucumber treated with GA	Cucumis sativus	stage of first true leaf which was approximately 2.5 cm in diameter	shoot	no treatment			https://sra-downloadb.be-md.ncbi.nlm.nih.gov/sos2/sra-pub-run-9/SRR5273771/SRR5273771.1
SRR5273772	SRP100402	Cucumis sativus L.	SRX2577785	PRJNA376073	SAMN06349935	The transcriptome of cucumber treated with GA	Cucumis sativus	stage of first true leaf which was approximately 2.5 cm in diameter	shoot	no treatment			https://sra-downloadb.be-md.ncbi.nlm.nih.gov/sos2/sra-pub-run-9/SRR5273772/SRR5273772.1
SRR5273773	SRP100402	Cucumis sativus L.	SRX2577786	PRJNA376073	SAMN06349935	The transcriptome of cucumber treated with GA	Cucumis sativus	stage of first true leaf which was approximately 2.5 cm in diameter	shoot	no treatment			https://sra-downloadb.be-md.ncbi.nlm.nih.gov/sos2/sra-pub-run-9/SRR5273773/SRR5273773.1
SRR5312605	SRP101381	Cucumis sativus L.	SRX2612430	PRJNA359788	SAMN06198176	B10 shoot apex	Cucumis sativus	shoot apex	shoot	no treatment		30719568	https://sra-downloadb.be-md.ncbi.nlm.nih.gov/sos2/sra-pub-run-7/SRR5312605/SRR5312605.1
SRR6821835	SRP134279	Cucumis sativus L.	SRX3778681	PRJNA437579	SAMN08668100	Cucumber_NaCl_R3	Cucumis sativus	Seedlings after 24 hours 75 mM NaCl treatment	root	no treatment		31290978	https://sra-downloadb.be-md.ncbi.nlm.nih.gov/sos2/sra-pub-run-13/SRR6821835/SRR6821835.1
SRR6821836	SRP134279	Cucumis sativus L.	SRX3778680	PRJNA437579	SAMN08668099	Cucumber_NaCl_R2	Cucumis sativus	Seedlings after 24 hours 75 mM NaCl treatment	root	no treatment		31290978	https://sra-downloadb.be-md.ncbi.nlm.nih.gov/sos2/sra-pub-run-13/SRR6821836/SRR6821836.1
SRR6821837	SRP134279	Cucumis sativus L.	SRX3778679	PRJNA437579	SAMN08668098	Cucumber_NaCl_R1	Cucumis sativus	Seedlings after 24 hours 75 mM NaCl treatment	root	no treatment		31290978	https://sra-downloadb.be-md.ncbi.nlm.nih.gov/sos2/sra-pub-run-13/SRR6821837/SRR6821837.1
SRR6821841	SRP134279	Cucumis sativus L.	SRX3778675	PRJNA437579	SAMN08668094	Cucumber_Control_R3	Cucumis sativus	Seedlings after 24 hours 75 mM NaCl treatment	root	no treatment		31290978	https://sra-downloadb.be-md.ncbi.nlm.nih.gov/sos2/sra-pub-run-13/SRR6821841/SRR6821841.1
SRR6821842	SRP134279	Cucumis sativus L.	SRX3778674	PRJNA437579	SAMN08668093	Cucumber_Control_R2	Cucumis sativus	Seedlings after 24 hours 75 mM NaCl treatment	root	no treatment		31290978	https://sra-downloadb.be-md.ncbi.nlm.nih.gov/sos2/sra-pub-run-13/SRR6821842/SRR6821842.1
SRR6821843	SRP134279	Cucumis sativus L.	SRX3778673	PRJNA437579	SAMN08668092	Cucumber_Control_R1	Cucumis sativus	Seedlings after 24 hours 75 mM NaCl treatment	root	no treatment		31290978	https://sra-downloadb.be-md.ncbi.nlm.nih.gov/sos2/sra-pub-run-13/SRR6821843/SRR6821843.1
SRR3310308	SRP072538	Cucumis sativus L.	SRX1669082	PRJNA316747	SAMN04589924	NI	Cucumis sativus	seedling	root	non-inoculated under normal temperature			https://sra-downloadb.be-md.ncbi.nlm.nih.gov/sos1/sra-pub-run-1/SRR3310308/SRR3310308.1
SRR3310309	SRP072538	Cucumis sativus L.	SRX1669083	PRJNA316747	SAMN04589925	NI+C	Cucumis sativus	seedling	root	non-inoculated under low temperature stress			https://sra-downloadb.be-md.ncbi.nlm.nih.gov/sos2/sra-pub-run-7/SRR3310309/SRR3310309.1
SRR3310310	SRP072538	Cucumis sativus L.	SRX1669084	PRJNA316747	SAMN04589926	AMF	Cucumis sativus	seedling	root	inoculated under normal temperature			https://sra-downloadb.be-md.ncbi.nlm.nih.gov/sos1/sra-pub-run-1/SRR3310310/SRR3310310.1
SRR3310311	SRP072538	Cucumis sativus L.	SRX1669085	PRJNA316747	SAMN04589927	AMF+C	Cucumis sativus	seedling	root	inoculated under low temperature stress			https://sra-downloadb.be-md.ncbi.nlm.nih.gov/sos1/sra-pub-run-1/SRR3310311/SRR3310311.1
SRR8146464	SRP167673	Cucumis sativus L.	SRX4967059	PRJNA503520	SAMN10364478	S1	Cucumis sativus	one-leave-one-bud	leaf and stem	no treatment			https://sra-download.ncbi.nlm.nih.gov/traces/sra34/SRR/007955/SRR8146464
SRR8146467	SRP167673	Cucumis sativus L.	SRX4967056	PRJNA503520	SAMN10364475	B1	Cucumis sativus	one-leave-one-bud	leaf and stem	no treatment			https://sra-download.ncbi.nlm.nih.gov/traces/sra34/SRR/007955/SRR8146467
SRR6650082	SRP131730	Cucumis sativus L.	SRX3627723	PRJNA431940	SAMN08426777	NCG122-2	Cucumis sativus	on the day of flowering	pericarp	no treatment			https://sra-downloadb.be-md.ncbi.nlm.nih.gov/sos1/sra-pub-run-2/SRR6650082/SRR6650082.1
SRR6650084	SRP131730	Cucumis sativus L.	SRX3627721	PRJNA431940	SAMN08426777	NCG122-2	Cucumis sativus	on the day of flowering	pericarp	no treatment			https://sra-downloadb.be-md.ncbi.nlm.nih.gov/sos1/sra-pub-run-2/SRR6650084/SRR6650084.1
SRR6650085	SRP131730	Cucumis sativus L.	SRX3627720	PRJNA431940	SAMN08426777	NCG122-2	Cucumis sativus	on the day of flowering	pericarp	no treatment			https://sra-downloadb.be-md.ncbi.nlm.nih.gov/sos1/sra-pub-run-2/SRR6650085/SRR6650085.1
SRR6650088	SRP131730	Cucumis sativus L.	SRX3627717	PRJNA431940	SAMN08426775	NCG121-2	Cucumis sativus	on the day of flowering	pericarp	no treatment			https://sra-downloadb.be-md.ncbi.nlm.nih.gov/sos1/sra-pub-run-2/SRR6650088/SRR6650088.1
SRR6650090	SRP131730	Cucumis sativus L.	SRX3627715	PRJNA431940	SAMN08426775	NCG121-2	Cucumis sativus	on the day of flowering	pericarp	no treatment			https://sra-downloadb.be-md.ncbi.nlm.nih.gov/sos1/sra-pub-run-2/SRR6650090/SRR6650090.1
SRR6650091	SRP131730	Cucumis sativus L.	SRX3627714	PRJNA431940	SAMN08426775	NCG121-2	Cucumis sativus	on the day of flowering	pericarp	no treatment			https://sra-downloadb.be-md.ncbi.nlm.nih.gov/sos2/sra-pub-run-13/SRR6650091/SRR6650091.1
SRR6418021	SRP127536	Cucumis sativus L.	SRX3511037	PRJNA427452	SAMN08238440	T01	Cucumis sativus	Meiosis	flower	no treatment		29692544	https://sra-downloadb.be-md.ncbi.nlm.nih.gov/sos1/sra-pub-run-2/SRR6418021/SRR6418021.1
SRR6418022	SRP127536	Cucumis sativus L.	SRX3511036	PRJNA427452	SAMN08238441	T02	Cucumis sativus	Meiosis	flower	no treatment		29692544	https://sra-downloadb.be-md.ncbi.nlm.nih.gov/sos1/sra-pub-run-2/SRR6418022/SRR6418022.1
SRR5460672	SRP104360	Cucumis sativus L.	SRX2748687	PRJNA382994	SAMN06768517	MSC16_norm	Cucumis sativus	fully expanded first true leaf	shoot	no treatment		29330162	https://sra-downloadb.be-md.ncbi.nlm.nih.gov/sos2/sra-pub-run-7/SRR5460672/SRR5460672.1
SRR5460673	SRP104360	Cucumis sativus L.	SRX2748688	PRJNA382994	SAMN06768516	MSC12_norm	Cucumis sativus	fully expanded first true leaf	shoot	no treatment		29330162	https://sra-downloadb.be-md.ncbi.nlm.nih.gov/sos2/sra-pub-run-7/SRR5460673/SRR5460673.1
SRR5460674	SRP104360	Cucumis sativus L.	SRX2748689	PRJNA382994	SAMN06768515	MSC3_norm	Cucumis sativus	fully expanded first true leaf	shoot	no treatment		29330162	https://sra-downloadb.be-md.ncbi.nlm.nih.gov/sos2/sra-pub-run-7/SRR5460674/SRR5460674.1
SRR5460675	SRP104360	Cucumis sativus L.	SRX2748690	PRJNA382994	SAMN06768514	B_norm	Cucumis sativus	fully expanded first true leaf	shoot	no treatment		29330162	https://sra-downloadb.be-md.ncbi.nlm.nih.gov/sos2/sra-pub-run-7/SRR5460675/SRR5460675.1
SRR5460676	SRP104360	Cucumis sativus L.	SRX2748691	PRJNA382994	SAMN06768513	M16S2	Cucumis sativus	fully expanded first true leaf	shoot	no treatment		29330162	https://sra-downloadb.be-md.ncbi.nlm.nih.gov/sos2/sra-pub-run-7/SRR5460676/SRR5460676.1
SRR5460677	SRP104360	Cucumis sativus L.	SRX2748692	PRJNA382994	SAMN06768512	M16S1	Cucumis sativus	fully expanded first true leaf	shoot	no treatment		29330162	https://sra-downloadb.be-md.ncbi.nlm.nih.gov/sos2/sra-pub-run-7/SRR5460677/SRR5460677.1
SRR5460678	SRP104360	Cucumis sativus L.	SRX2748693	PRJNA382994	SAMN06768511	M12S2	Cucumis sativus	fully expanded first true leaf	shoot	no treatment		29330162	https://sra-downloadb.be-md.ncbi.nlm.nih.gov/sos1/sra-pub-run-1/SRR5460678/SRR5460678.1
SRR5460679	SRP104360	Cucumis sativus L.	SRX2748694	PRJNA382994	SAMN06768510	M12S1	Cucumis sativus	fully expanded first true leaf	shoot	no treatment		29330162	https://sra-downloadb.be-md.ncbi.nlm.nih.gov/sos2/sra-pub-run-7/SRR5460679/SRR5460679.1
SRR5460680	SRP104360	Cucumis sativus L.	SRX2748695	PRJNA382994	SAMN06768509	M3S2	Cucumis sativus	fully expanded first true leaf	shoot	no treatment		29330162	https://sra-downloadb.be-md.ncbi.nlm.nih.gov/sos2/sra-pub-run-7/SRR5460680/SRR5460680.1
SRR5460681	SRP104360	Cucumis sativus L.	SRX2748696	PRJNA382994	SAMN06768508	M3S1	Cucumis sativus	fully expanded first true leaf	shoot	no treatment		29330162	https://sra-downloadb.be-md.ncbi.nlm.nih.gov/sos2/sra-pub-run-7/SRR5460681/SRR5460681.1
SRR5460682	SRP104360	Cucumis sativus L.	SRX2748697	PRJNA382994	SAMN06768507	BS2	Cucumis sativus	fully expanded first true leaf	shoot	no treatment		29330162	https://sra-downloadb.be-md.ncbi.nlm.nih.gov/sos2/sra-pub-run-7/SRR5460682/SRR5460682.1
SRR5460683	SRP104360	Cucumis sativus L.	SRX2748698	PRJNA382994	SAMN06768506	BS1	Cucumis sativus	fully expanded first true leaf	shoot	no treatment		29330162	https://sra-downloadb.be-md.ncbi.nlm.nih.gov/sos2/sra-pub-run-7/SRR5460683/SRR5460683.1
SRR8372181	SRP174527	Cucumis sativus L.	SRX5182273	PRJNA511946	SAMN10653468	Salt-stressed cucumber roots replication 2	Cucumis sativus	Four leaves	root	salt stress		31390991	https://sra-downloadb.be-md.ncbi.nlm.nih.gov/sos1/sra-pub-run-2/SRR8372181/SRR8372181.1
SRR8372182	SRP174527	Cucumis sativus L.	SRX5182272	PRJNA511946	SAMN10653467	Salt-stressed cucumber roots replication 1	Cucumis sativus	Four leaves	root	salt stress		31390991	https://sra-downloadb.be-md.ncbi.nlm.nih.gov/sos1/sra-pub-run-2/SRR8372182/SRR8372182.1
SRR8372183	SRP174527	Cucumis sativus L.	SRX5182271	PRJNA511946	SAMN10653474	Control cucumber roots replication 3	Cucumis sativus	Four leaves	root	control		31390991	https://sra-downloadb.be-md.ncbi.nlm.nih.gov/sos1/sra-pub-run-2/SRR8372183/SRR8372183.1
SRR8372184	SRP174527	Cucumis sativus L.	SRX5182270	PRJNA511946	SAMN10653469	Salt-stressed cucumber roots replication 3	Cucumis sativus	Four leaves	root	salt stress		31390991	https://sra-downloadb.be-md.ncbi.nlm.nih.gov/sos1/sra-pub-run-2/SRR8372184/SRR8372184.1
SRR8372185	SRP174527	Cucumis sativus L.	SRX5182269	PRJNA511946	SAMN10653476	Control cucumber roots replication 1	Cucumis sativus	Four leaves	root	control		31390991	https://sra-downloadb.be-md.ncbi.nlm.nih.gov/sos1/sra-pub-run-2/SRR8372185/SRR8372185.1
SRR8372186	SRP174527	Cucumis sativus L.	SRX5182268	PRJNA511946	SAMN10653475	Control cucumber roots replication 2	Cucumis sativus	Four leaves	root	control		31390991	https://sra-downloadb.be-md.ncbi.nlm.nih.gov/sos1/sra-pub-run-2/SRR8372186/SRR8372186.1
SRR6957094	SRP137949	Cucumis sativus L.	SRX3900049	PRJNA449130	SAMN08887778	CK-R1	Cucumis sativus	Four leaves	root	control		31029105	https://sra-downloadb.be-md.ncbi.nlm.nih.gov/sos2/sra-pub-run-13/SRR6957094/SRR6957094.1
SRR6957095	SRP137949	Cucumis sativus L.	SRX3900048	PRJNA449130	SAMN08887779	Na-R1	Cucumis sativus	Four leaves	root	salt stress		31029105	https://sra-downloadb.be-md.ncbi.nlm.nih.gov/sos2/sra-pub-run-13/SRR6957095/SRR6957095.1
SRR6957092	SRP137949	Cucumis sativus L.	SRX3900051	PRJNA449130	SAMN08887776	CK-L1	Cucumis sativus	Four leaves	leaf	control		31029105	https://sra-downloadb.be-md.ncbi.nlm.nih.gov/sos2/sra-pub-run-13/SRR6957092/SRR6957092.1
SRR6957093	SRP137949	Cucumis sativus L.	SRX3900050	PRJNA449130	SAMN08887777	Na-L1	Cucumis sativus	Four leaves	leaf	salt stress		31029105	https://sra-downloadb.be-md.ncbi.nlm.nih.gov/sos2/sra-pub-run-13/SRR6957093/SRR6957093.1
SRR1197969	SRP013979	Cucumis sativus L.	SRX494437	PRJNA169904	SAMN02689755	454-3 16d peel	Cucumis sativus	Developing fruit	Peel	no treatment		23031452	https://sra-downloadb.be-md.ncbi.nlm.nih.gov/sos1/sra-pub-run-2/SRR1197969/SRR1197969.1
SRR1197970	SRP013979	Cucumis sativus L.	SRX494438	PRJNA169904	SAMN02689756	454-2 8d peel	Cucumis sativus	Developing fruit	Peel	no treatment		23031452	https://sra-downloadb.be-md.ncbi.nlm.nih.gov/sos1/sra-pub-run-2/SRR1197970/SRR1197970.1
SRR1197971	SRP013979	Cucumis sativus L.	SRX494439	PRJNA169904	SAMN02689757	454-2 16d peel	Cucumis sativus	Developing fruit	Peel	no treatment		23031452	https://sra-downloadb.be-md.ncbi.nlm.nih.gov/sos1/sra-pub-run-2/SRR1197971/SRR1197971.1
SRR10113569	SRP221558	Cucumis sativus L.	SRX6843110	PRJNA565105	SAMN12734547	G_3	Cucumis sativus var. sativus	Commodity maturity	pericarp	no treatment		31850038	https://sra-download.ncbi.nlm.nih.gov/traces/sra66/SRR/009876/SRR10113569
SRR10113570	SRP221558	Cucumis sativus L.	SRX6843109	PRJNA565105	SAMN12734545	G_1	Cucumis sativus var. sativus	Commodity maturity	pericarp	no treatment		31850038	https://sra-download.ncbi.nlm.nih.gov/traces/sra38/SRR/009876/SRR10113570
SRR10113592	SRP221561	Cucumis sativus L.	SRX6843133	PRJNA565099	SAMN12734512	FG_3	Cucumis sativus var. sativus	Commodity maturity	pericarp	no treatment		31850038	https://sra-download.ncbi.nlm.nih.gov/traces/sra25/SRR/009876/SRR10113592
SRR10113593	SRP221561	Cucumis sativus L.	SRX6843132	PRJNA565099	SAMN12734513	SR_1	Cucumis sativus var. sativus	Commodity maturity	pericarp	no treatment		31850038	https://sra-download.ncbi.nlm.nih.gov/traces/sra66/SRR/009876/SRR10113593
SRR10113594	SRP221561	Cucumis sativus L.	SRX6843131	PRJNA565099	SAMN12734516	SR_3	Cucumis sativus var. sativus	Commodity maturity	pericarp	no treatment		31850038	https://sra-download.ncbi.nlm.nih.gov/traces/sra23/SRR/009876/SRR10113594
SRR10113591	SRP221561	Cucumis sativus L.	SRX6843134	PRJNA565099	SAMN12734456	FG_1	Cucumis sativus var. sativus	Commodity maturity	fruit	failed grfated		31850038	https://sra-download.ncbi.nlm.nih.gov/traces/sra20/SRR/009876/SRR10113591
SRR7415474	SRP151164	Cucumis sativus L.	SRX4286438	PRJNA475903	SAMN09405570	CK-3	Cucumis sativus	before treatment	leaf	no treatment			https://sra-download.ncbi.nlm.nih.gov/traces/sra65/SRR/007241/SRR7415474
SRR7415479	SRP151164	Cucumis sativus L.	SRX4286433	PRJNA475903	SAMN09405568	CK-1	Cucumis sativus	before treatment	leaf	no treatment			https://sra-downloadb.be-md.ncbi.nlm.nih.gov/sos2/sra-pub-run-15/SRR7415479/SRR7415479.1
SRR7415480	SRP151164	Cucumis sativus L.	SRX4286432	PRJNA475903	SAMN09405569	CK-2	Cucumis sativus	before treatment	leaf	no treatment			https://sra-download.ncbi.nlm.nih.gov/traces/sra65/SRR/007241/SRR7415480
SRR8335027	SRP173761	Cucumis sativus L.	SRX5146440	PRJNA510532	SAMN10606780	D01	Cucumis sativus	Adult stage	leaf	Csat 8 1		30962939	https://sra-download.ncbi.nlm.nih.gov/traces/sra76/SRR/008139/SRR8335027
SRR8669771	SRP187555	Cucumis sativus L.	SRX5465717	PRJNA523714	SAMN10987471	A3319	Cucumis sativus	60 days old	stem	48 hour No N control leaves			https://sra-download.ncbi.nlm.nih.gov/traces/sra78/SRR/008466/SRR8669771
SRR8669776	SRP187555	Cucumis sativus L.	SRX5465712	PRJNA523714	SAMN10987470	A3318	Cucumis sativus	60 days old	stem	48 hour No N control leaves			https://sra-downloadb.be-md.ncbi.nlm.nih.gov/sos2/sra-pub-run-15/SRR8669776/SRR8669776.1
SRR8669777	SRP187555	Cucumis sativus L.	SRX5465711	PRJNA523714	SAMN10987469	A3317	Cucumis sativus	60 days old	stem	48 hour No N control leaves			https://sra-downloadb.be-md.ncbi.nlm.nih.gov/sos2/sra-pub-run-15/SRR8669777/SRR8669777.1
SRR8669729	SRP187555	Cucumis sativus L.	SRX5465759	PRJNA523714	SAMN10987434	A3282	Cucumis sativus	60 days old	root	8 hour NO N roots			https://sra-download.ncbi.nlm.nih.gov/traces/sra78/SRR/008466/SRR8669729
SRR8669730	SRP187555	Cucumis sativus L.	SRX5465758	PRJNA523714	SAMN10987433	A3281	Cucumis sativus	60 days old	root	8 hour NO N roots			https://sra-download.ncbi.nlm.nih.gov/traces/sra78/SRR/008466/SRR8669730
SRR8669732	SRP187555	Cucumis sativus L.	SRX5465756	PRJNA523714	SAMN10987435	A3283	Cucumis sativus	60 days old	root	8 hour NO N roots			https://sra-downloadb.be-md.ncbi.nlm.nih.gov/sos2/sra-pub-run-15/SRR8669732/SRR8669732.1
SRR8669737	SRP187555	Cucumis sativus L.	SRX5465751	PRJNA523714	SAMN10987450	A3298	Cucumis sativus	60 days old	root	8 hour No N control roots			https://sra-downloadb.be-md.ncbi.nlm.nih.gov/sos2/sra-pub-run-15/SRR8669737/SRR8669737.1
SRR8669738	SRP187555	Cucumis sativus L.	SRX5465750	PRJNA523714	SAMN10987449	A3297	Cucumis sativus	60 days old	root	8 hour No N control roots			https://sra-download.ncbi.nlm.nih.gov/traces/sra78/SRR/008466/SRR8669738
SRR8669739	SRP187555	Cucumis sativus L.	SRX5465749	PRJNA523714	SAMN10987448	A3296	Cucumis sativus	60 days old	root	8 hour No N control roots			https://sra-download.ncbi.nlm.nih.gov/traces/sra78/SRR/008466/SRR8669739
SRR8669743	SRP187555	Cucumis sativus L.	SRX5465745	PRJNA523714	SAMN10987419	A3267	Cucumis sativus	60 days old	root	2 hour N roots			https://sra-downloadb.be-md.ncbi.nlm.nih.gov/sos2/sra-pub-run-15/SRR8669743/SRR8669743.1
SRR8669744	SRP187555	Cucumis sativus L.	SRX5465744	PRJNA523714	SAMN10987420	A3268	Cucumis sativus	60 days old	root	2 hour N roots			https://sra-download.ncbi.nlm.nih.gov/traces/sra78/SRR/008466/SRR8669744
SRR8669746	SRP187555	Cucumis sativus L.	SRX5465742	PRJNA523714	SAMN10987418	A3266	Cucumis sativus	60 days old	root	2 hour N roots			https://sra-downloadb.be-md.ncbi.nlm.nih.gov/sos2/sra-pub-run-15/SRR8669746/SRR8669746.1
SRR8669748	SRP187555	Cucumis sativus L.	SRX5465740	PRJNA523714	SAMN10987424	A3272	Cucumis sativus	60 days old	root	2 hour No N control roots			https://sra-download.ncbi.nlm.nih.gov/traces/sra78/SRR/008466/SRR8669748
SRR8669751	SRP187555	Cucumis sativus L.	SRX5465737	PRJNA523714	SAMN10987425	A3273	Cucumis sativus	60 days old	root	2 hour No N control roots			https://sra-download.ncbi.nlm.nih.gov/traces/sra78/SRR/008466/SRR8669751
SRR8669752	SRP187555	Cucumis sativus L.	SRX5465736	PRJNA523714	SAMN10987426	A3274	Cucumis sativus	60 days old	root	2 hour No N control roots			https://sra-download.ncbi.nlm.nih.gov/traces/sra78/SRR/008466/SRR8669752
SRR8669758	SRP187555	Cucumis sativus L.	SRX5465730	PRJNA523714	SAMN10987442	A3290	Cucumis sativus	60 days old	root	8 hour N roots			https://sra-downloadb.be-md.ncbi.nlm.nih.gov/sos2/sra-pub-run-15/SRR8669758/SRR8669758.1
SRR8669759	SRP187555	Cucumis sativus L.	SRX5465729	PRJNA523714	SAMN10987443	A3291	Cucumis sativus	60 days old	root	8 hour N roots			https://sra-download.ncbi.nlm.nih.gov/traces/sra78/SRR/008466/SRR8669759
SRR8669760	SRP187555	Cucumis sativus L.	SRX5465728	PRJNA523714	SAMN10987444	A3292	Cucumis sativus	60 days old	root	8 hour N roots			https://sra-download.ncbi.nlm.nih.gov/traces/sra78/SRR/008466/SRR8669760
SRR8669774	SRP187555	Cucumis sativus L.	SRX5465714	PRJNA523714	SAMN10987468	A3316	Cucumis sativus	60 days old	root	48 hour N roots			https://sra-download.ncbi.nlm.nih.gov/traces/sra78/SRR/008466/SRR8669774
SRR8669775	SRP187555	Cucumis sativus L.	SRX5465713	PRJNA523714	SAMN10987467	A3315	Cucumis sativus	60 days old	root	48 hour N roots			https://sra-download.ncbi.nlm.nih.gov/traces/sra78/SRR/008466/SRR8669775
SRR8669790	SRP187555	Cucumis sativus L.	SRX5465698	PRJNA523714	SAMN10987400	A3248	Cucumis sativus	60 days old	root	N control rootss			https://sra-download.ncbi.nlm.nih.gov/traces/sra78/SRR/008466/SRR8669790
SRR8669792	SRP187555	Cucumis sativus L.	SRX5465696	PRJNA523714	SAMN10987402	A3250	Cucumis sativus	60 days old	root	N control rootss			https://sra-download.ncbi.nlm.nih.gov/traces/sra78/SRR/008466/SRR8669792
SRR8669793	SRP187555	Cucumis sativus L.	SRX5465695	PRJNA523714	SAMN10987401	A3249	Cucumis sativus	60 days old	root	N control rootss			https://sra-download.ncbi.nlm.nih.gov/traces/sra78/SRR/008466/SRR8669793
SRR8669799	SRP187555	Cucumis sativus L.	SRX5465689	PRJNA523714	SAMN10987466	A3314	Cucumis sativus	60 days old	root	48 hour N roots			https://sra-download.ncbi.nlm.nih.gov/traces/sra78/SRR/008466/SRR8669799
SRR8669804	SRP187555	Cucumis sativus L.	SRX5465684	PRJNA523714	SAMN10987459	A3307	Cucumis sativus	60 days old	root	48 hour NO N roots			https://sra-downloadb.be-md.ncbi.nlm.nih.gov/sos2/sra-pub-run-15/SRR8669804/SRR8669804.1
SRR8669806	SRP187555	Cucumis sativus L.	SRX5465682	PRJNA523714	SAMN10987457	A3305	Cucumis sativus	60 days old	root	48 hour NO N roots			https://sra-download.ncbi.nlm.nih.gov/traces/sra78/SRR/008466/SRR8669806
SRR8669807	SRP187555	Cucumis sativus L.	SRX5465681	PRJNA523714	SAMN10987458	A3306	Cucumis sativus	60 days old	root	48 hour NO N roots			https://sra-download.ncbi.nlm.nih.gov/traces/sra78/SRR/008466/SRR8669807
SRR8669820	SRP187555	Cucumis sativus L.	SRX5465668	PRJNA523714	SAMN10987410	A3258	Cucumis sativus	60 days old	root	2 hour NO N roots			https://sra-download.ncbi.nlm.nih.gov/traces/sra78/SRR/008466/SRR8669820
SRR8669821	SRP187555	Cucumis sativus L.	SRX5465667	PRJNA523714	SAMN10987409	A3257	Cucumis sativus	60 days old	root	2 hour NO N roots			https://sra-download.ncbi.nlm.nih.gov/traces/sra78/SRR/008466/SRR8669821
SRR8669827	SRP187555	Cucumis sativus L.	SRX5465661	PRJNA523714	SAMN10987411	A3259	Cucumis sativus	60 days old	root	2 hour NO N roots			https://sra-download.ncbi.nlm.nih.gov/traces/sra78/SRR/008466/SRR8669827
SRR8669725	SRP187555	Cucumis sativus L.	SRX5465763	PRJNA523714	SAMN10987430	A3278	Cucumis sativus	60 days old	leaf	8 hour NO N leaves			https://sra-download.ncbi.nlm.nih.gov/traces/sra78/SRR/008466/SRR8669725
SRR8669727	SRP187555	Cucumis sativus L.	SRX5465761	PRJNA523714	SAMN10987432	A3280	Cucumis sativus	60 days old	leaf	8 hour NO N leaves			https://sra-download.ncbi.nlm.nih.gov/traces/sra78/SRR/008466/SRR8669727
SRR8669728	SRP187555	Cucumis sativus L.	SRX5465760	PRJNA523714	SAMN10987431	A3279	Cucumis sativus	60 days old	leaf	8 hour NO N leaves			https://sra-download.ncbi.nlm.nih.gov/traces/sra78/SRR/008466/SRR8669728
SRR8669733	SRP187555	Cucumis sativus L.	SRX5465755	PRJNA523714	SAMN10987454	A3302	Cucumis sativus	60 days old	leaf	448 hour NO N leaves			https://sra-download.ncbi.nlm.nih.gov/traces/sra78/SRR/008466/SRR8669733
SRR8669740	SRP187555	Cucumis sativus L.	SRX5465748	PRJNA523714	SAMN10987447	A3295	Cucumis sativus	60 days old	leaf	8 hour No N control leaves			https://sra-download.ncbi.nlm.nih.gov/traces/sra78/SRR/008466/SRR8669740
SRR8669741	SRP187555	Cucumis sativus L.	SRX5465747	PRJNA523714	SAMN10987456	A3304	Cucumis sativus	60 days old	leaf	48 hour NO N leaves			https://sra-download.ncbi.nlm.nih.gov/traces/sra78/SRR/008466/SRR8669741
SRR8669742	SRP187555	Cucumis sativus L.	SRX5465746	PRJNA523714	SAMN10987455	A3303	Cucumis sativus	60 days old	leaf	48 hour NO N leaves			https://sra-downloadb.be-md.ncbi.nlm.nih.gov/sos2/sra-pub-run-15/SRR8669742/SRR8669742.1
SRR8669745	SRP187555	Cucumis sativus L.	SRX5465743	PRJNA523714	SAMN10987417	A3265	Cucumis sativus	60 days old	leaf	2 hour N leaves			https://sra-downloadb.be-md.ncbi.nlm.nih.gov/sos2/sra-pub-run-15/SRR8669745/SRR8669745.1
SRR8669747	SRP187555	Cucumis sativus L.	SRX5465741	PRJNA523714	SAMN10987423	A3271	Cucumis sativus	60 days old	leaf	2 hour No N control leaves			https://sra-download.ncbi.nlm.nih.gov/traces/sra78/SRR/008466/SRR8669747
SRR8669749	SRP187555	Cucumis sativus L.	SRX5465739	PRJNA523714	SAMN10987421	A3269	Cucumis sativus	60 days old	leaf	2 hour No N control leaves			https://sra-download.ncbi.nlm.nih.gov/traces/sra78/SRR/008466/SRR8669749
SRR8669750	SRP187555	Cucumis sativus L.	SRX5465738	PRJNA523714	SAMN10987422	A3270	Cucumis sativus	60 days old	leaf	2 hour No N control leaves			https://sra-download.ncbi.nlm.nih.gov/traces/sra78/SRR/008466/SRR8669750
SRR8669755	SRP187555	Cucumis sativus L.	SRX5465733	PRJNA523714	SAMN10987439	A3287	Cucumis sativus	60 days old	leaf	8 hour N leaves			https://sra-download.ncbi.nlm.nih.gov/traces/sra78/SRR/008466/SRR8669755
SRR8669756	SRP187555	Cucumis sativus L.	SRX5465732	PRJNA523714	SAMN10987440	A3288	Cucumis sativus	60 days old	leaf	8 hour N leaves			https://sra-downloadb.be-md.ncbi.nlm.nih.gov/sos2/sra-pub-run-15/SRR8669756/SRR8669756.1
SRR8669757	SRP187555	Cucumis sativus L.	SRX5465731	PRJNA523714	SAMN10987441	A3289	Cucumis sativus	60 days old	leaf	8 hour N leaves			https://sra-download.ncbi.nlm.nih.gov/traces/sra78/SRR/008466/SRR8669757
SRR8669761	SRP187555	Cucumis sativus L.	SRX5465727	PRJNA523714	SAMN10987445	A3293	Cucumis sativus	60 days old	leaf	8 hour No N control leaves			https://sra-download.ncbi.nlm.nih.gov/traces/sra78/SRR/008466/SRR8669761
SRR8669762	SRP187555	Cucumis sativus L.	SRX5465726	PRJNA523714	SAMN10987446	A3294	Cucumis sativus	60 days old	leaf	8 hour No N control leaves			https://sra-downloadb.be-md.ncbi.nlm.nih.gov/sos2/sra-pub-run-15/SRR8669762/SRR8669762.1
SRR8669770	SRP187555	Cucumis sativus L.	SRX5465718	PRJNA523714	SAMN10987472	A3320	Cucumis sativus	60 days old	leaf	48 hour No N control roots			https://sra-download.ncbi.nlm.nih.gov/traces/sra78/SRR/008466/SRR8669770
SRR8669772	SRP187555	Cucumis sativus L.	SRX5465716	PRJNA523714	SAMN10987474	A3322	Cucumis sativus	60 days old	leaf	48 hour No N control roots			https://sra-download.ncbi.nlm.nih.gov/traces/sra78/SRR/008466/SRR8669772
SRR8669773	SRP187555	Cucumis sativus L.	SRX5465715	PRJNA523714	SAMN10987473	A3321	Cucumis sativus	60 days old	leaf	48 hour No N control roots			https://sra-download.ncbi.nlm.nih.gov/traces/sra78/SRR/008466/SRR8669773
SRR8669788	SRP187555	Cucumis sativus L.	SRX5465700	PRJNA523714	SAMN10987398	A3246	Cucumis sativus	60 days old	leaf	N control leaves			https://sra-download.ncbi.nlm.nih.gov/traces/sra78/SRR/008466/SRR8669788
SRR8669789	SRP187555	Cucumis sativus L.	SRX5465699	PRJNA523714	SAMN10987397	A3245	Cucumis sativus	60 days old	leaf	N control leaves			https://sra-download.ncbi.nlm.nih.gov/traces/sra78/SRR/008466/SRR8669789
SRR8669791	SRP187555	Cucumis sativus L.	SRX5465697	PRJNA523714	SAMN10987399	A3247	Cucumis sativus	60 days old	leaf	N control leaves			https://sra-download.ncbi.nlm.nih.gov/traces/sra78/SRR/008466/SRR8669791
SRR8669796	SRP187555	Cucumis sativus L.	SRX5465692	PRJNA523714	SAMN10987406	A3254	Cucumis sativus	60 days old	leaf	2 hour NO N leaves			https://sra-download.ncbi.nlm.nih.gov/traces/sra78/SRR/008466/SRR8669796
SRR8669798	SRP187555	Cucumis sativus L.	SRX5465690	PRJNA523714	SAMN10987465	A3313	Cucumis sativus	60 days old	leaf	48 hour N leaves			https://sra-download.ncbi.nlm.nih.gov/traces/sra78/SRR/008466/SRR8669798
SRR8669800	SRP187555	Cucumis sativus L.	SRX5465688	PRJNA523714	SAMN10987463	A3311	Cucumis sativus	60 days old	leaf	48 hour N leaves			https://sra-download.ncbi.nlm.nih.gov/traces/sra78/SRR/008466/SRR8669800
SRR8669801	SRP187555	Cucumis sativus L.	SRX5465687	PRJNA523714	SAMN10987464	A3312	Cucumis sativus	60 days old	leaf	48 hour N leaves			https://sra-downloadb.be-md.ncbi.nlm.nih.gov/sos2/sra-pub-run-15/SRR8669801/SRR8669801.1
SRR8669818	SRP187555	Cucumis sativus L.	SRX5465670	PRJNA523714	SAMN10987416	A3264	Cucumis sativus	60 days old	leaf	2 hour N leaves			https://sra-download.ncbi.nlm.nih.gov/traces/sra78/SRR/008466/SRR8669818
SRR8669819	SRP187555	Cucumis sativus L.	SRX5465669	PRJNA523714	SAMN10987415	A3263	Cucumis sativus	60 days old	leaf	2 hour N leaves			https://sra-downloadb.be-md.ncbi.nlm.nih.gov/sos2/sra-pub-run-15/SRR8669819/SRR8669819.1
SRR8669822	SRP187555	Cucumis sativus L.	SRX5465666	PRJNA523714	SAMN10987408	A3256	Cucumis sativus	60 days old	leaf	2 hour NO N leaves			https://sra-downloadb.be-md.ncbi.nlm.nih.gov/sos2/sra-pub-run-15/SRR8669822/SRR8669822.1
SRR8669823	SRP187555	Cucumis sativus L.	SRX5465665	PRJNA523714	SAMN10987407	A3255	Cucumis sativus	60 days old	leaf	2 hour NO N leaves			https://sra-download.ncbi.nlm.nih.gov/traces/sra78/SRR/008466/SRR8669823
SRR8662466	SRP187388	Cucumis sativus L.	SRX5459238	PRJNA524275	SAMN11020273	B13	Cucumis sativus	50 days	root	50 NaCl treatment for 24 h		31665509	https://sra-download.ncbi.nlm.nih.gov/traces/sra78/SRR/008459/SRR8662466
SRR8662467	SRP187388	Cucumis sativus L.	SRX5459237	PRJNA524275	SAMN11020285	L4	Cucumis sativus	50 days	root	No salt treatment		31665509	https://sra-download.ncbi.nlm.nih.gov/traces/sra78/SRR/008459/SRR8662467
SRR8662468	SRP187388	Cucumis sativus L.	SRX5459236	PRJNA524275	SAMN11020286	L5	Cucumis sativus	50 days	root	No salt treatment		31665509	https://sra-download.ncbi.nlm.nih.gov/traces/sra78/SRR/008459/SRR8662468
SRR8662469	SRP187388	Cucumis sativus L.	SRX5459235	PRJNA524275	SAMN11020287	L6	Cucumis sativus	50 days	root	No salt treatment		31665509	https://sra-download.ncbi.nlm.nih.gov/traces/sra78/SRR/008459/SRR8662469
SRR8662470	SRP187388	Cucumis sativus L.	SRX5459234	PRJNA524275	SAMN11020280	B20	Cucumis sativus	50 days	root	50 NaCl treatment for 24 h		31665509	https://sra-download.ncbi.nlm.nih.gov/traces/sra78/SRR/008459/SRR8662470
SRR8662471	SRP187388	Cucumis sativus L.	SRX5459233	PRJNA524275	SAMN11020281	B21	Cucumis sativus	50 days	root	50 NaCl treatment for 24 h		31665509	https://sra-downloadb.be-md.ncbi.nlm.nih.gov/sos2/sra-pub-run-15/SRR8662471/SRR8662471.1
SRR8662472	SRP187388	Cucumis sativus L.	SRX5459232	PRJNA524275	SAMN11020272	B12	Cucumis sativus	50 days	root	50 NaCl treatment for 12 h		31665509	https://sra-download.ncbi.nlm.nih.gov/traces/sra78/SRR/008459/SRR8662472
SRR8662473	SRP187388	Cucumis sativus L.	SRX5459231	PRJNA524275	SAMN11020283	L2	Cucumis sativus	50 days	root	No salt treatment		31665509	https://sra-download.ncbi.nlm.nih.gov/traces/sra78/SRR/008459/SRR8662473
SRR8662474	SRP187388	Cucumis sativus L.	SRX5459230	PRJNA524275	SAMN11020266	B6	Cucumis sativus	50 days	root	50 NaCl treatment for 12 h		31665509	https://sra-downloadb.be-md.ncbi.nlm.nih.gov/sos2/sra-pub-run-15/SRR8662474/SRR8662474.1
SRR8662475	SRP187388	Cucumis sativus L.	SRX5459229	PRJNA524275	SAMN11020267	B7	Cucumis sativus	50 days	root	No salt treatment		31665509	https://sra-downloadb.be-md.ncbi.nlm.nih.gov/sos2/sra-pub-run-15/SRR8662475/SRR8662475.1
SRR8662476	SRP187388	Cucumis sativus L.	SRX5459228	PRJNA524275	SAMN11020264	B4	Cucumis sativus	50 days	root	50 NaCl treatment for 12 h		31665509	https://sra-downloadb.be-md.ncbi.nlm.nih.gov/sos2/sra-pub-run-15/SRR8662476/SRR8662476.1
SRR8662477	SRP187388	Cucumis sativus L.	SRX5459227	PRJNA524275	SAMN11020265	B5	Cucumis sativus	50 days	root	50 NaCl treatment for 12 h		31665509	https://sra-download.ncbi.nlm.nih.gov/traces/sra78/SRR/008459/SRR8662477
SRR8662478	SRP187388	Cucumis sativus L.	SRX5459226	PRJNA524275	SAMN11020262	B2	Cucumis sativus	50 days	root	No salt treatment		31665509	https://sra-downloadb.be-md.ncbi.nlm.nih.gov/sos2/sra-pub-run-15/SRR8662478/SRR8662478.1
SRR8662479	SRP187388	Cucumis sativus L.	SRX5459225	PRJNA524275	SAMN11020263	B3	Cucumis sativus	50 days	root	No salt treatment		31665509	https://sra-downloadb.be-md.ncbi.nlm.nih.gov/sos2/sra-pub-run-15/SRR8662479/SRR8662479.1
SRR8662481	SRP187388	Cucumis sativus L.	SRX5459223	PRJNA524275	SAMN11020261	B1	Cucumis sativus	50 days	root	No salt treatment		31665509	https://sra-downloadb.be-md.ncbi.nlm.nih.gov/sos2/sra-pub-run-15/SRR8662481/SRR8662481.1
SRR8662482	SRP187388	Cucumis sativus L.	SRX5459222	PRJNA524275	SAMN11020268	B8	Cucumis sativus	50 days	root	No salt treatment		31665509	https://sra-downloadb.be-md.ncbi.nlm.nih.gov/sos2/sra-pub-run-15/SRR8662482/SRR8662482.1
SRR8662483	SRP187388	Cucumis sativus L.	SRX5459221	PRJNA524275	SAMN11020269	B9	Cucumis sativus	50 days	root	No salt treatment		31665509	https://sra-downloadb.be-md.ncbi.nlm.nih.gov/sos2/sra-pub-run-15/SRR8662483/SRR8662483.1
SRR8662484	SRP187388	Cucumis sativus L.	SRX5459220	PRJNA524275	SAMN11020279	B19	Cucumis sativus	50 days	root	50 NaCl treatment for 24 h		31665509	https://sra-downloadb.be-md.ncbi.nlm.nih.gov/sos2/sra-pub-run-15/SRR8662484/SRR8662484.1
SRR8662485	SRP187388	Cucumis sativus L.	SRX5459219	PRJNA524275	SAMN11020278	B18-1	Cucumis sativus	50 days	root	No salt treatment		31665509	https://sra-downloadb.be-md.ncbi.nlm.nih.gov/sos2/sra-pub-run-15/SRR8662485/SRR8662485.1
SRR8662486	SRP187388	Cucumis sativus L.	SRX5459218	PRJNA524275	SAMN11020284	L3	Cucumis sativus	50 days	root	No salt treatment		31665509	https://sra-downloadb.be-md.ncbi.nlm.nih.gov/sos2/sra-pub-run-15/SRR8662486/SRR8662486.1
SRR8662487	SRP187388	Cucumis sativus L.	SRX5459217	PRJNA524275	SAMN11020275	B15	Cucumis sativus	50 days	root	50 NaCl treatment for 24 h		31665509	https://sra-download.ncbi.nlm.nih.gov/traces/sra78/SRR/008459/SRR8662487
SRR8662488	SRP187388	Cucumis sativus L.	SRX5459216	PRJNA524275	SAMN11020274	B14	Cucumis sativus	50 days	root	50 NaCl treatment for 24 h		31665509	https://sra-downloadb.be-md.ncbi.nlm.nih.gov/sos2/sra-pub-run-15/SRR8662488/SRR8662488.1
SRR8662489	SRP187388	Cucumis sativus L.	SRX5459215	PRJNA524275	SAMN11020277	B17	Cucumis sativus	50 days	root	No salt treatment		31665509	https://sra-download.ncbi.nlm.nih.gov/traces/sra78/SRR/008459/SRR8662489
SRR8662490	SRP187388	Cucumis sativus L.	SRX5459214	PRJNA524275	SAMN11020276	B16	Cucumis sativus	50 days	root	No salt treatment		31665509	https://sra-downloadb.be-md.ncbi.nlm.nih.gov/sos2/sra-pub-run-15/SRR8662490/SRR8662490.1
SRR8662491	SRP187388	Cucumis sativus L.	SRX5459213	PRJNA524275	SAMN11020271	B11	Cucumis sativus	50 days	root	50 NaCl treatment for 12 h		31665509	https://sra-download.ncbi.nlm.nih.gov/traces/sra78/SRR/008459/SRR8662491
SRR8662492	SRP187388	Cucumis sativus L.	SRX5459212	PRJNA524275	SAMN11020270	B10	Cucumis sativus	50 days	root	50 NaCl treatment for 12 h		31665509	https://sra-downloadb.be-md.ncbi.nlm.nih.gov/sos2/sra-pub-run-15/SRR8662492/SRR8662492.1
SRR8662513	SRP187388	Cucumis sativus L.	SRX5459191	PRJNA524275	SAMN11020282	L1	Cucumis sativus	50 days	root	No salt treatment		31665509	https://sra-downloadb.be-md.ncbi.nlm.nih.gov/sos2/sra-pub-run-15/SRR8662513/SRR8662513.1
SRR8662480	SRP187388	Cucumis sativus L.	SRX5459224	PRJNA524275	SAMN11020260	A21	Cucumis sativus	50 days	leaf	50 NaCl treatment for 24 h		31665509	https://sra-download.ncbi.nlm.nih.gov/traces/sra78/SRR/008459/SRR8662480
SRR8662493	SRP187388	Cucumis sativus L.	SRX5459211	PRJNA524275	SAMN11020259	A20	Cucumis sativus	50 days	leaf	50 NaCl treatment for 24 h		31665509	https://sra-download.ncbi.nlm.nih.gov/traces/sra78/SRR/008459/SRR8662493
SRR8662494	SRP187388	Cucumis sativus L.	SRX5459210	PRJNA524275	SAMN11020258	A19	Cucumis sativus	50 days	leaf	50 NaCl treatment for 24 h		31665509	https://sra-downloadb.be-md.ncbi.nlm.nih.gov/sos2/sra-pub-run-15/SRR8662494/SRR8662494.1
SRR8662495	SRP187388	Cucumis sativus L.	SRX5459209	PRJNA524275	SAMN11020257	A18-1	Cucumis sativus	50 days	leaf	No salt treatment		31665509	https://sra-downloadb.be-md.ncbi.nlm.nih.gov/sos2/sra-pub-run-15/SRR8662495/SRR8662495.1
SRR8662496	SRP187388	Cucumis sativus L.	SRX5459208	PRJNA524275	SAMN11020256	A17	Cucumis sativus	50 days	leaf	No salt treatment		31665509	https://sra-download.ncbi.nlm.nih.gov/traces/sra78/SRR/008459/SRR8662496
SRR8662497	SRP187388	Cucumis sativus L.	SRX5459207	PRJNA524275	SAMN11020255	A16	Cucumis sativus	50 days	leaf	No salt treatment		31665509	https://sra-download.ncbi.nlm.nih.gov/traces/sra78/SRR/008459/SRR8662497
SRR8662498	SRP187388	Cucumis sativus L.	SRX5459206	PRJNA524275	SAMN11020254	A15	Cucumis sativus	50 days	leaf	50 NaCl treatment for 24 h		31665509	https://sra-downloadb.be-md.ncbi.nlm.nih.gov/sos2/sra-pub-run-15/SRR8662498/SRR8662498.1
SRR8662499	SRP187388	Cucumis sativus L.	SRX5459205	PRJNA524275	SAMN11020253	A14	Cucumis sativus	50 days	leaf	50 NaCl treatment for 24 h		31665509	https://sra-downloadb.be-md.ncbi.nlm.nih.gov/sos2/sra-pub-run-15/SRR8662499/SRR8662499.1
SRR8662500	SRP187388	Cucumis sativus L.	SRX5459204	PRJNA524275	SAMN11020252	A13	Cucumis sativus	50 days	leaf	50 NaCl treatment for 24 h		31665509	https://sra-downloadb.be-md.ncbi.nlm.nih.gov/sos2/sra-pub-run-15/SRR8662500/SRR8662500.1
SRR8662501	SRP187388	Cucumis sativus L.	SRX5459203	PRJNA524275	SAMN11020251	A12	Cucumis sativus	50 days	leaf	50 NaCl treatment for 12 h		31665509	https://sra-download.ncbi.nlm.nih.gov/traces/sra78/SRR/008459/SRR8662501
SRR8662502	SRP187388	Cucumis sativus L.	SRX5459202	PRJNA524275	SAMN11020250	A11-1	Cucumis sativus	50 days	leaf	50 NaCl treatment for 12 h		31665509	https://sra-downloadb.be-md.ncbi.nlm.nih.gov/sos2/sra-pub-run-15/SRR8662502/SRR8662502.1
SRR8662503	SRP187388	Cucumis sativus L.	SRX5459201	PRJNA524275	SAMN11020249	A10	Cucumis sativus	50 days	leaf	50 NaCl treatment for 12 h		31665509	https://sra-downloadb.be-md.ncbi.nlm.nih.gov/sos2/sra-pub-run-15/SRR8662503/SRR8662503.1
SRR8662504	SRP187388	Cucumis sativus L.	SRX5459200	PRJNA524275	SAMN11020248	A9	Cucumis sativus	50 days	leaf	No salt treatment		31665509	https://sra-downloadb.be-md.ncbi.nlm.nih.gov/sos2/sra-pub-run-15/SRR8662504/SRR8662504.1
SRR8662505	SRP187388	Cucumis sativus L.	SRX5459199	PRJNA524275	SAMN11020245	A6	Cucumis sativus	50 days	leaf	50 NaCl treatment for 12 h		31665509	https://sra-downloadb.be-md.ncbi.nlm.nih.gov/sos2/sra-pub-run-15/SRR8662505/SRR8662505.1
SRR8662506	SRP187388	Cucumis sativus L.	SRX5459198	PRJNA524275	SAMN11020244	A5	Cucumis sativus	50 days	leaf	50 NaCl treatment for 12 h		31665509	https://sra-downloadb.be-md.ncbi.nlm.nih.gov/sos2/sra-pub-run-15/SRR8662506/SRR8662506.1
SRR8662507	SRP187388	Cucumis sativus L.	SRX5459197	PRJNA524275	SAMN11020247	A8	Cucumis sativus	50 days	leaf	No salt treatment		31665509	https://sra-downloadb.be-md.ncbi.nlm.nih.gov/sos2/sra-pub-run-15/SRR8662507/SRR8662507.1
SRR8662508	SRP187388	Cucumis sativus L.	SRX5459196	PRJNA524275	SAMN11020246	A7	Cucumis sativus	50 days	leaf	No salt treatment		31665509	https://sra-downloadb.be-md.ncbi.nlm.nih.gov/sos2/sra-pub-run-15/SRR8662508/SRR8662508.1
SRR8662509	SRP187388	Cucumis sativus L.	SRX5459195	PRJNA524275	SAMN11020241	A2-1	Cucumis sativus	50 days	leaf	No salt treatment		31665509	https://sra-download.ncbi.nlm.nih.gov/traces/sra78/SRR/008459/SRR8662509
SRR8662510	SRP187388	Cucumis sativus L.	SRX5459194	PRJNA524275	SAMN11020240	A1-1	Cucumis sativus	50 days	leaf	No salt treatment		31665509	https://sra-downloadb.be-md.ncbi.nlm.nih.gov/sos2/sra-pub-run-15/SRR8662510/SRR8662510.1
SRR8662511	SRP187388	Cucumis sativus L.	SRX5459193	PRJNA524275	SAMN11020243	A4	Cucumis sativus	50 days	leaf	50 NaCl treatment for 12 h		31665509	https://sra-downloadb.be-md.ncbi.nlm.nih.gov/sos2/sra-pub-run-15/SRR8662511/SRR8662511.1
SRR8662512	SRP187388	Cucumis sativus L.	SRX5459192	PRJNA524275	SAMN11020242	A3	Cucumis sativus	50 days	leaf	No salt treatment		31665509	https://sra-downloadb.be-md.ncbi.nlm.nih.gov/sos2/sra-pub-run-15/SRR8662512/SRR8662512.1
SRR5405122	SRP102870	Cucumis sativus L.	SRX2697701	PRJNA381300	SAMN06673867	Cucumber_40DPA_ethylene_RNA-seq_2	Cucumis sativus	40 days post anthesis	fruit	ethylene treatment for 1.5h			https://sra-downloadb.be-md.ncbi.nlm.nih.gov/sos2/sra-pub-run-7/SRR5405122/SRR5405122.1
SRR5405123	SRP102870	Cucumis sativus L.	SRX2697702	PRJNA381300	SAMN06673866	Cucumber_40DPA_ethylene_RNA-seq_1	Cucumis sativus	40 days post anthesis	fruit	ethylene treatment for 1.5h			https://sra-downloadb.be-md.ncbi.nlm.nih.gov/sos2/sra-pub-run-7/SRR5405123/SRR5405123.1
SRR5405124	SRP102870	Cucumis sativus L.	SRX2697703	PRJNA381300	SAMN06673865	Cucumber_40DPA_RNA-seq_2	Cucumis sativus	40 days post anthesis	fruit	no treatment			https://sra-downloadb.be-md.ncbi.nlm.nih.gov/sos2/sra-pub-run-7/SRR5405124/SRR5405124.1
SRR5405125	SRP102870	Cucumis sativus L.	SRX2697704	PRJNA381300	SAMN06673864	Cucumber_40DPA_RNA-seq_1	Cucumis sativus	40 days post anthesis	fruit	no treatment			https://sra-downloadb.be-md.ncbi.nlm.nih.gov/sos2/sra-pub-run-7/SRR5405125/SRR5405125.1
SRR5405126	SRP102870	Cucumis sativus L.	SRX2697705	PRJNA381300	SAMN06673863	Cucumber_30DPA_RNA-seq_1	Cucumis sativus	30 days post anthesis	fruit	no treatment			https://sra-downloadb.be-md.ncbi.nlm.nih.gov/sos2/sra-pub-run-7/SRR5405126/SRR5405126.1
SRR6320535	SRP102870	Cucumis sativus L.	SRX3420356	PRJNA381300	SAMN08095296	Cucumber_30DPA_RNA-seq_2	Cucumis sativus	30 days post anthesis	fruit	no treatment			https://sra-downloadb.be-md.ncbi.nlm.nih.gov/sos2/sra-pub-run-11/SRR6320535/SRR6320535.1
SRR3156429	SRP069805	Cucumis sativus L.	SRX1567719	PRJNA307279	SAMN04457408	SA-M-12h	Cucumis sativus	26 days	shoot	-Pi 12 h			https://sra-downloadb.be-md.ncbi.nlm.nih.gov/sos2/sra-pub-run-7/SRR3156429/SRR3156429.1
SRR3156430	SRP069805	Cucumis sativus L.	SRX1567720	PRJNA307279	SAMN04457408	SA-M-12h	Cucumis sativus	26 days	shoot	-Pi 12 h			https://sra-downloadb.be-md.ncbi.nlm.nih.gov/sos1/sra-pub-run-1/SRR3156430/SRR3156430.1
SRR3156431	SRP069805	Cucumis sativus L.	SRX1567721	PRJNA307279	SAMN04457408	SA-M-12h	Cucumis sativus	26 days	shoot	-Pi 12 h			https://sra-downloadb.be-md.ncbi.nlm.nih.gov/sos1/sra-pub-run-1/SRR3156431/SRR3156431.1
SRR3156432	SRP069805	Cucumis sativus L.	SRX1567722	PRJNA307279	SAMN04457407	SA-P-12h	Cucumis sativus	26 days	shoot	+Pi 12 h			https://sra-downloadb.be-md.ncbi.nlm.nih.gov/sos2/sra-pub-run-7/SRR3156432/SRR3156432.1
SRR3156433	SRP069805	Cucumis sativus L.	SRX1567723	PRJNA307279	SAMN04457407	SA-P-12h	Cucumis sativus	26 days	shoot	+Pi 12 h			https://sra-downloadb.be-md.ncbi.nlm.nih.gov/sos1/sra-pub-run-1/SRR3156433/SRR3156433.1
SRR3156434	SRP069805	Cucumis sativus L.	SRX1567724	PRJNA307279	SAMN04457407	SA-P-12h	Cucumis sativus	26 days	shoot	+Pi 12 h			https://sra-downloadb.be-md.ncbi.nlm.nih.gov/sos1/sra-pub-run-1/SRR3156434/SRR3156434.1
SRR3156537	SRP069805	Cucumis sativus L.	SRX1567827	PRJNA307279	SAMN04457426	Cs-SA-M-24h	Cucumis sativus	26 days	shoot	-Pi 24 h			https://sra-downloadb.be-md.ncbi.nlm.nih.gov/sos1/sra-pub-run-1/SRR3156537/SRR3156537.1
SRR3156538	SRP069805	Cucumis sativus L.	SRX1567828	PRJNA307279	SAMN04457426	Cs-SA-M-24h	Cucumis sativus	26 days	shoot	-Pi 24 h			https://sra-downloadb.be-md.ncbi.nlm.nih.gov/sos2/sra-pub-run-7/SRR3156538/SRR3156538.1
SRR3156539	SRP069805	Cucumis sativus L.	SRX1567829	PRJNA307279	SAMN04457426	Cs-SA-M-24h	Cucumis sativus	26 days	shoot	-Pi 24 h			https://sra-downloadb.be-md.ncbi.nlm.nih.gov/sos2/sra-pub-run-7/SRR3156539/SRR3156539.1
SRR3156546	SRP069805	Cucumis sativus L.	SRX1567836	PRJNA307279	SAMN04457425	Cs-SA-P-24h	Cucumis sativus	26 days	shoot	+Pi 24 h			https://sra-downloadb.be-md.ncbi.nlm.nih.gov/sos2/sra-pub-run-7/SRR3156546/SRR3156546.1
SRR3156547	SRP069805	Cucumis sativus L.	SRX1567837	PRJNA307279	SAMN04457425	Cs-SA-P-24h	Cucumis sativus	26 days	shoot	+Pi 24 h			https://sra-downloadb.be-md.ncbi.nlm.nih.gov/sos1/sra-pub-run-1/SRR3156547/SRR3156547.1
SRR3156548	SRP069805	Cucumis sativus L.	SRX1567838	PRJNA307279	SAMN04457425	Cs-SA-P-24h	Cucumis sativus	26 days	shoot	+Pi 24 h			https://sra-downloadb.be-md.ncbi.nlm.nih.gov/sos1/sra-pub-run-1/SRR3156548/SRR3156548.1
SRR3156423	SRP069805	Cucumis sativus L.	SRX1567713	PRJNA307279	SAMN04457410	Root-M-12h	Cucumis sativus	26 days	root	-Pi 12 h			https://sra-downloadb.be-md.ncbi.nlm.nih.gov/sos2/sra-pub-run-7/SRR3156423/SRR3156423.1
SRR3156424	SRP069805	Cucumis sativus L.	SRX1567714	PRJNA307279	SAMN04457410	Root-M-12h	Cucumis sativus	26 days	root	-Pi 12 h			https://sra-downloadb.be-md.ncbi.nlm.nih.gov/sos1/sra-pub-run-1/SRR3156424/SRR3156424.1
SRR3156425	SRP069805	Cucumis sativus L.	SRX1567715	PRJNA307279	SAMN04457410	Root-M-12h	Cucumis sativus	26 days	root	-Pi 12 h			https://sra-downloadb.be-md.ncbi.nlm.nih.gov/sos2/sra-pub-run-7/SRR3156425/SRR3156425.1
SRR3156426	SRP069805	Cucumis sativus L.	SRX1567716	PRJNA307279	SAMN04457409	Root-P-12h	Cucumis sativus	26 days	root	+Pi 12 h			https://sra-downloadb.be-md.ncbi.nlm.nih.gov/sos2/sra-pub-run-7/SRR3156426/SRR3156426.1
SRR3156427	SRP069805	Cucumis sativus L.	SRX1567717	PRJNA307279	SAMN04457409	Root-P-12h	Cucumis sativus	26 days	root	+Pi 12 h			https://sra-downloadb.be-md.ncbi.nlm.nih.gov/sos2/sra-pub-run-7/SRR3156427/SRR3156427.1
SRR3156428	SRP069805	Cucumis sativus L.	SRX1567718	PRJNA307279	SAMN04457409	Root-P-12h	Cucumis sativus	26 days	root	+Pi 12 h			https://sra-downloadb.be-md.ncbi.nlm.nih.gov/sos2/sra-pub-run-7/SRR3156428/SRR3156428.1
SRR3156534	SRP069805	Cucumis sativus L.	SRX1567824	PRJNA307279	SAMN04457428	Cs-Root-M-24h	Cucumis sativus	26 days	root	-Pi 24 h			https://sra-downloadb.be-md.ncbi.nlm.nih.gov/sos1/sra-pub-run-1/SRR3156534/SRR3156534.1
SRR3156535	SRP069805	Cucumis sativus L.	SRX1567825	PRJNA307279	SAMN04457428	Cs-Root-M-24h	Cucumis sativus	26 days	root	-Pi 24 h			https://sra-downloadb.be-md.ncbi.nlm.nih.gov/sos2/sra-pub-run-7/SRR3156535/SRR3156535.1
SRR3156536	SRP069805	Cucumis sativus L.	SRX1567826	PRJNA307279	SAMN04457428	Cs-Root-M-24h	Cucumis sativus	26 days	root	-Pi 24 h			https://sra-downloadb.be-md.ncbi.nlm.nih.gov/sos2/sra-pub-run-7/SRR3156536/SRR3156536.1
SRR3156543	SRP069805	Cucumis sativus L.	SRX1567833	PRJNA307279	SAMN04457427	Cs-Root-P-24h	Cucumis sativus	26 days	root	+Pi 24 h			https://sra-downloadb.be-md.ncbi.nlm.nih.gov/sos2/sra-pub-run-7/SRR3156543/SRR3156543.1
SRR3156544	SRP069805	Cucumis sativus L.	SRX1567834	PRJNA307279	SAMN04457427	Cs-Root-P-24h	Cucumis sativus	26 days	root	+Pi 24 h			https://sra-downloadb.be-md.ncbi.nlm.nih.gov/sos1/sra-pub-run-1/SRR3156544/SRR3156544.1
SRR3156545	SRP069805	Cucumis sativus L.	SRX1567835	PRJNA307279	SAMN04457427	Cs-Root-P-24h	Cucumis sativus	26 days	root	+Pi 24 h			https://sra-downloadb.be-md.ncbi.nlm.nih.gov/sos2/sra-pub-run-7/SRR3156545/SRR3156545.1
SRR3156411	SRP069805	Cucumis sativus L.	SRX1567701	PRJNA307279	SAMN04457404	PS-M-12h	Cucumis sativus	26 days	Pholem sap	-Pi 12 h			https://sra-downloadb.be-md.ncbi.nlm.nih.gov/sos1/sra-pub-run-1/SRR3156411/SRR3156411.1
SRR3156412	SRP069805	Cucumis sativus L.	SRX1567702	PRJNA307279	SAMN04457404	PS-M-12h	Cucumis sativus	26 days	Pholem sap	-Pi 12 h			https://sra-downloadb.be-md.ncbi.nlm.nih.gov/sos1/sra-pub-run-1/SRR3156412/SRR3156412.1
SRR3156413	SRP069805	Cucumis sativus L.	SRX1567703	PRJNA307279	SAMN04457404	PS-M-12h	Cucumis sativus	26 days	Pholem sap	-Pi 12 h			https://sra-downloadb.be-md.ncbi.nlm.nih.gov/sos2/sra-pub-run-7/SRR3156413/SRR3156413.1
SRR3156414	SRP069805	Cucumis sativus L.	SRX1567704	PRJNA307279	SAMN04457403	PS-P-12h	Cucumis sativus	26 days	Pholem sap	+Pi 12 h			https://sra-downloadb.be-md.ncbi.nlm.nih.gov/sos2/sra-pub-run-7/SRR3156414/SRR3156414.1
SRR3156415	SRP069805	Cucumis sativus L.	SRX1567705	PRJNA307279	SAMN04457403	PS-P-12h	Cucumis sativus	26 days	Pholem sap	+Pi 12 h			https://sra-downloadb.be-md.ncbi.nlm.nih.gov/sos2/sra-pub-run-7/SRR3156415/SRR3156415.1
SRR3156416	SRP069805	Cucumis sativus L.	SRX1567706	PRJNA307279	SAMN04457403	PS-P-12h	Cucumis sativus	26 days	Pholem sap	+Pi 12 h			https://sra-downloadb.be-md.ncbi.nlm.nih.gov/sos1/sra-pub-run-1/SRR3156416/SRR3156416.1
SRR3156417	SRP069805	Cucumis sativus L.	SRX1567707	PRJNA307279	SAMN04457402	PVT-M-12h	Cucumis sativus	26 days	petiole	-Pi 12 h			https://sra-downloadb.be-md.ncbi.nlm.nih.gov/sos2/sra-pub-run-7/SRR3156417/SRR3156417.1
SRR3156418	SRP069805	Cucumis sativus L.	SRX1567708	PRJNA307279	SAMN04457402	PVT-M-12h	Cucumis sativus	26 days	petiole	-Pi 12 h			https://sra-downloadb.be-md.ncbi.nlm.nih.gov/sos1/sra-pub-run-1/SRR3156418/SRR3156418.1
SRR3156419	SRP069805	Cucumis sativus L.	SRX1567709	PRJNA307279	SAMN04457402	PVT-M-12h	Cucumis sativus	26 days	petiole	-Pi 12 h			https://sra-downloadb.be-md.ncbi.nlm.nih.gov/sos2/sra-pub-run-7/SRR3156419/SRR3156419.1
SRR3156420	SRP069805	Cucumis sativus L.	SRX1567710	PRJNA307279	SAMN04457401	PVT-P-12h	Cucumis sativus	26 days	petiole	+Pi 12 h			https://sra-downloadb.be-md.ncbi.nlm.nih.gov/sos2/sra-pub-run-7/SRR3156420/SRR3156420.1
SRR3156421	SRP069805	Cucumis sativus L.	SRX1567711	PRJNA307279	SAMN04457401	PVT-P-12h	Cucumis sativus	26 days	petiole	+Pi 12 h			https://sra-downloadb.be-md.ncbi.nlm.nih.gov/sos1/sra-pub-run-1/SRR3156421/SRR3156421.1
SRR3156422	SRP069805	Cucumis sativus L.	SRX1567712	PRJNA307279	SAMN04457401	PVT-P-12h	Cucumis sativus	26 days	petiole	+Pi 12 h			https://sra-downloadb.be-md.ncbi.nlm.nih.gov/sos2/sra-pub-run-7/SRR3156422/SRR3156422.1
SRR3156405	SRP069805	Cucumis sativus L.	SRX1567695	PRJNA307279	SAMN04457400	MV-M-12h	Cucumis sativus	26 days	major vein	-Pi 12 h			https://sra-downloadb.be-md.ncbi.nlm.nih.gov/sos2/sra-pub-run-7/SRR3156405/SRR3156405.1
SRR3156406	SRP069805	Cucumis sativus L.	SRX1567696	PRJNA307279	SAMN04457400	MV-M-12h	Cucumis sativus	26 days	major vein	-Pi 12 h			https://sra-downloadb.be-md.ncbi.nlm.nih.gov/sos1/sra-pub-run-1/SRR3156406/SRR3156406.1
SRR3156407	SRP069805	Cucumis sativus L.	SRX1567697	PRJNA307279	SAMN04457400	MV-M-12h	Cucumis sativus	26 days	major vein	-Pi 12 h			https://sra-downloadb.be-md.ncbi.nlm.nih.gov/sos2/sra-pub-run-7/SRR3156407/SRR3156407.1
SRR3156408	SRP069805	Cucumis sativus L.	SRX1567698	PRJNA307279	SAMN04457399	MV-P-12h	Cucumis sativus	26 days	major vein	+Pi 12 h			https://sra-downloadb.be-md.ncbi.nlm.nih.gov/sos1/sra-pub-run-1/SRR3156408/SRR3156408.1
SRR3156409	SRP069805	Cucumis sativus L.	SRX1567699	PRJNA307279	SAMN04457399	MV-P-12h	Cucumis sativus	26 days	major vein	+Pi 12 h			https://sra-downloadb.be-md.ncbi.nlm.nih.gov/sos1/sra-pub-run-1/SRR3156409/SRR3156409.1
SRR3156410	SRP069805	Cucumis sativus L.	SRX1567700	PRJNA307279	SAMN04457399	MV-P-12h	Cucumis sativus	26 days	major vein	+Pi 12 h			https://sra-downloadb.be-md.ncbi.nlm.nih.gov/sos2/sra-pub-run-7/SRR3156410/SRR3156410.1
SRR3156399	SRP069805	Cucumis sativus L.	SRX1567689	PRJNA307279	SAMN04457398	Lamina-M-12h	Cucumis sativus	26 days	lamina	-Pi 12 h			https://sra-downloadb.be-md.ncbi.nlm.nih.gov/sos1/sra-pub-run-1/SRR3156399/SRR3156399.1
SRR3156400	SRP069805	Cucumis sativus L.	SRX1567690	PRJNA307279	SAMN04457398	Lamina-M-12h	Cucumis sativus	26 days	lamina	-Pi 12 h			https://sra-downloadb.be-md.ncbi.nlm.nih.gov/sos1/sra-pub-run-1/SRR3156400/SRR3156400.1
SRR3156401	SRP069805	Cucumis sativus L.	SRX1567691	PRJNA307279	SAMN04457398	Lamina-M-12h	Cucumis sativus	26 days	lamina	-Pi 12 h			https://sra-downloadb.be-md.ncbi.nlm.nih.gov/sos1/sra-pub-run-1/SRR3156401/SRR3156401.1
SRR3156402	SRP069805	Cucumis sativus L.	SRX1567692	PRJNA307279	SAMN04457397	Lamina-P-12h	Cucumis sativus	26 days	lamina	+Pi 12 h			https://sra-downloadb.be-md.ncbi.nlm.nih.gov/sos1/sra-pub-run-1/SRR3156402/SRR3156402.1
SRR3156403	SRP069805	Cucumis sativus L.	SRX1567693	PRJNA307279	SAMN04457397	Lamina-P-12h	Cucumis sativus	26 days	lamina	+Pi 12 h			https://sra-downloadb.be-md.ncbi.nlm.nih.gov/sos2/sra-pub-run-7/SRR3156403/SRR3156403.1
SRR3156404	SRP069805	Cucumis sativus L.	SRX1567694	PRJNA307279	SAMN04457397	Lamina-P-12h	Cucumis sativus	26 days	lamina	+Pi 12 h			https://sra-downloadb.be-md.ncbi.nlm.nih.gov/sos1/sra-pub-run-1/SRR3156404/SRR3156404.1
SRR3156393	SRP069805	Cucumis sativus L.	SRX1567683	PRJNA307279	SAMN04457406	IVT-M-12h	Cucumis sativus	26 days	internode vascular tissue	-Pi 12 h			https://sra-downloadb.be-md.ncbi.nlm.nih.gov/sos1/sra-pub-run-1/SRR3156393/SRR3156393.1
SRR3156394	SRP069805	Cucumis sativus L.	SRX1567684	PRJNA307279	SAMN04457406	IVT-M-12h	Cucumis sativus	26 days	internode vascular tissue	-Pi 12 h			https://sra-downloadb.be-md.ncbi.nlm.nih.gov/sos1/sra-pub-run-1/SRR3156394/SRR3156394.1
SRR3156395	SRP069805	Cucumis sativus L.	SRX1567685	PRJNA307279	SAMN04457406	IVT-M-12h	Cucumis sativus	26 days	internode vascular tissue	-Pi 12 h			https://sra-downloadb.be-md.ncbi.nlm.nih.gov/sos1/sra-pub-run-1/SRR3156395/SRR3156395.1
SRR3156396	SRP069805	Cucumis sativus L.	SRX1567686	PRJNA307279	SAMN04457405	IVT-P-12h	Cucumis sativus	26 days	internode vascular tissue	+Pi 12 h			https://sra-downloadb.be-md.ncbi.nlm.nih.gov/sos2/sra-pub-run-7/SRR3156396/SRR3156396.1
SRR3156397	SRP069805	Cucumis sativus L.	SRX1567687	PRJNA307279	SAMN04457405	IVT-P-12h	Cucumis sativus	26 days	internode vascular tissue	+Pi 12 h			https://sra-downloadb.be-md.ncbi.nlm.nih.gov/sos1/sra-pub-run-1/SRR3156397/SRR3156397.1
SRR3156398	SRP069805	Cucumis sativus L.	SRX1567688	PRJNA307279	SAMN04457405	IVT-P-12h	Cucumis sativus	26 days	internode vascular tissue	+Pi 12 h			https://sra-downloadb.be-md.ncbi.nlm.nih.gov/sos2/sra-pub-run-7/SRR3156398/SRR3156398.1
SRR5405127	SRP102870	Cucumis sativus L.	SRX2697706	PRJNA381300	SAMN06673862	Cucumber_20DPA_RNA-seq_1	Cucumis sativus	20 days post anthesis	fruit	no treatment			https://sra-downloadb.be-md.ncbi.nlm.nih.gov/sos2/sra-pub-run-7/SRR5405127/SRR5405127.1
SRR6320534	SRP102870	Cucumis sativus L.	SRX3420357	PRJNA381300	SAMN08095295	Cucumber_20DPA_RNA-seq_2	Cucumis sativus	20 days post anthesis	fruit	no treatment			https://sra-downloadb.be-md.ncbi.nlm.nih.gov/sos2/sra-pub-run-11/SRR6320534/SRR6320534.1
SRR5759406	SRP110559	Cucumis sativus L.	SRX2959236	PRJNA392008	SAMN07280113	HT	Cucumis sativus	2.5- to 3-leaf stage	shoot	no treatment			https://sra-downloadb.be-md.ncbi.nlm.nih.gov/sos2/sra-pub-run-11/SRR5759406/SRR5759406.1
SRR5759440	SRP110559	Cucumis sativus L.	SRX2959228	PRJNA392008	SAMN07280114	LT	Cucumis sativus	2.5- to 3-leaf stage	shoot	no treatment			https://sra-downloadb.be-md.ncbi.nlm.nih.gov/sos2/sra-pub-run-11/SRR5759440/SRR5759440.1
SRR5826074	SRP111902	Cucumis sativus L.	SRX3003874	PRJNA394185	SAMN07350583	A2_1	Cucumis sativus	2 days poat anthesis	fruit	no treatment			https://sra-downloadb.be-md.ncbi.nlm.nih.gov/sos2/sra-pub-run-11/SRR5826074/SRR5826074.1
SRR5826075	SRP111902	Cucumis sativus L.	SRX3003875	PRJNA394185	SAMN07350584	A2_2	Cucumis sativus	2 days poat anthesis	fruit	no treatment			https://sra-downloadb.be-md.ncbi.nlm.nih.gov/sos2/sra-pub-run-11/SRR5826075/SRR5826075.1
SRR5826076	SRP111902	Cucumis sativus L.	SRX3003876	PRJNA394185	SAMN07350585	T2_1	Cucumis sativus	2 days poat anthesis	fruit	no treatment			https://sra-downloadb.be-md.ncbi.nlm.nih.gov/sos2/sra-pub-run-11/SRR5826076/SRR5826076.1
SRR5826077	SRP111902	Cucumis sativus L.	SRX3003877	PRJNA394185	SAMN07350586	T2_2	Cucumis sativus	2 days poat anthesis	fruit	no treatment			https://sra-downloadb.be-md.ncbi.nlm.nih.gov/sos2/sra-pub-run-11/SRR5826077/SRR5826077.1
SRR5826079	SRP111902	Cucumis sativus L.	SRX3003878	PRJNA394185	SAMN07350587	m-A2	Cucumis sativus	2 days poat anthesis	fruit	no treatment			https://sra-downloadb.be-md.ncbi.nlm.nih.gov/sos2/sra-pub-run-11/SRR5826079/SRR5826079.1
SRR5826084	SRP111902	Cucumis sativus L.	SRX3003879	PRJNA394185	SAMN07350588	m-T2	Cucumis sativus	2 days poat anthesis	fruit	no treatment			https://sra-downloadb.be-md.ncbi.nlm.nih.gov/sos2/sra-pub-run-11/SRR5826084/SRR5826084.1
SRR5826107	SRP111902	Cucumis sativus L.	SRX3003884	PRJNA394185	SAMN07350660	Z2_1	Cucumis sativus	2 days poat anthesis	fruit	no treatment			https://sra-downloadb.be-md.ncbi.nlm.nih.gov/sos2/sra-pub-run-11/SRR5826107/SRR5826107.1
SRR5826111	SRP111902	Cucumis sativus L.	SRX3003886	PRJNA394185	SAMN07350661	Z2_2	Cucumis sativus	2 days poat anthesis	fruit	no treatment			https://sra-downloadb.be-md.ncbi.nlm.nih.gov/sos2/sra-pub-run-11/SRR5826111/SRR5826111.1
SRR5826117	SRP111902	Cucumis sativus L.	SRX3003887	PRJNA394185	SAMN07350662	m-Z2	Cucumis sativus	2 days poat anthesis	fruit	no treatment			https://sra-downloadb.be-md.ncbi.nlm.nih.gov/sos2/sra-pub-run-11/SRR5826117/SRR5826117.1
SRR9914334	SRP217615	Cucumis sativus L.	SRX6663686	PRJNA558838	SAMN12500542	Cucumber Gy14 fruit peel 16 days post pollination RNAseq	Cucumis sativus	16dpp	fruit	no treatment		26528543	https://sra-downloadb.be-md.ncbi.nlm.nih.gov/sos2/sra-pub-run-15/SRR9914334/SRR9914334.1
SRR9914335	SRP217615	Cucumis sativus L.	SRX6663685	PRJNA558838	SAMN12500542	Cucumber Gy14 fruit peel 16 days post pollination RNAseq	Cucumis sativus	16dpp	fruit	no treatment		26528543	https://sra-download.ncbi.nlm.nih.gov/traces/sra59/SRR/009681/SRR9914335
SRR9914343	SRP217615	Cucumis sativus L.	SRX6663677	PRJNA558838	SAMN12500542	Cucumber Gy14 fruit peel 16 days post pollination RNAseq	Cucumis sativus	16dpp	fruit	no treatment		26528543	https://sra-download.ncbi.nlm.nih.gov/traces/sra25/SRR/009681/SRR9914343
SRR9914344	SRP217615	Cucumis sativus L.	SRX6663676	PRJNA558838	SAMN12500544	Cucumber Poinsett76 fruit peel 16 days post pollination RNAseq	Cucumis sativus	16dpp	fruit	no treatment		26528543	https://sra-download.ncbi.nlm.nih.gov/traces/sra23/SRR/009681/SRR9914344
SRR9914347	SRP217615	Cucumis sativus L.	SRX6663673	PRJNA558838	SAMN12500544	Cucumber Poinsett76 fruit peel 16 days post pollination RNAseq	Cucumis sativus	16dpp	fruit	no treatment		26528543	https://sra-download.ncbi.nlm.nih.gov/traces/sra25/SRR/009681/SRR9914347
SRR9914348	SRP217615	Cucumis sativus L.	SRX6663672	PRJNA558838	SAMN12500544	Cucumber Poinsett76 fruit peel 16 days post pollination RNAseq	Cucumis sativus	16dpp	fruit	no treatment		26528543	https://sra-download.ncbi.nlm.nih.gov/traces/sra70/SRR/009681/SRR9914348
SRR5405128	SRP102870	Cucumis sativus L.	SRX2697707	PRJNA381300	SAMN06673861	Cucumber_10DPA_RNA-seq_1	Cucumis sativus	10 days post anthesis	fruit	no treatment			https://sra-downloadb.be-md.ncbi.nlm.nih.gov/sos2/sra-pub-run-7/SRR5405128/SRR5405128.1
SRR6320533	SRP102870	Cucumis sativus L.	SRX3420358	PRJNA381300	SAMN08095294	Cucumber_10DPA_RNA-seq_2	Cucumis sativus	10 days post anthesis	fruit	no treatment			https://sra-downloadb.be-md.ncbi.nlm.nih.gov/sos2/sra-pub-run-11/SRR6320533/SRR6320533.1
SRR9030938	SRP197183	Cucumis sativus L.	SRX5808206	PRJNA541993	SAMN11606057	ist_replicate2	Cucumis sativus	10 days after post pollination	peel	no treatment			https://sra-download.ncbi.nlm.nih.gov/traces/sra1/SRR/008819/SRR9030938
SRR9030939	SRP197183	Cucumis sativus L.	SRX5808205	PRJNA541993	SAMN11606058	ist_replicate3	Cucumis sativus	10 days after post pollination	peel	no treatment			https://sra-download.ncbi.nlm.nih.gov/traces/sra16/SRR/008819/SRR9030939
SRR9030940	SRP197183	Cucumis sativus L.	SRX5808204	PRJNA541993	SAMN11606053	CCMC_replicate1	Cucumis sativus	10 days after post pollination	peel	no treatment			https://sra-download.ncbi.nlm.nih.gov/traces/sra39/SRR/008819/SRR9030940
SRR9030941	SRP197183	Cucumis sativus L.	SRX5808203	PRJNA541993	SAMN11606054	CCMC_replicate2	Cucumis sativus	10 days after post pollination	peel	no treatment			https://sra-download.ncbi.nlm.nih.gov/traces/sra38/SRR/008819/SRR9030941
SRR9030942	SRP197183	Cucumis sativus L.	SRX5808202	PRJNA541993	SAMN11606055	CCMC_replicate3	Cucumis sativus	10 days after post pollination	peel	no treatment			https://sra-download.ncbi.nlm.nih.gov/traces/sra2/SRR/008819/SRR9030942
SRR9030943	SRP197183	Cucumis sativus L.	SRX5808201	PRJNA541993	SAMN11606056	ist_replicate1	Cucumis sativus	10 days after post pollination	peel	no treatment			https://sra-download.ncbi.nlm.nih.gov/traces/sra70/SRR/008819/SRR9030943
SRR5647662	SRP108339	Cucumis sativus L.	SRX2885269	PRJNA388584	SAMN07179435	24hpi	Cucumis sativus	1 true leaf	leaf	no treatment			https://sra-downloadb.be-md.ncbi.nlm.nih.gov/sos2/sra-pub-run-11/SRR5647662/SRR5647662.1
SRR5647663	SRP108339	Cucumis sativus L.	SRX2885268	PRJNA388584	SAMN07179435	24hpi	Cucumis sativus	1 true leaf	leaf	no treatment			https://sra-downloadb.be-md.ncbi.nlm.nih.gov/sos2/sra-pub-run-11/SRR5647663/SRR5647663.1
SRR5647664	SRP108339	Cucumis sativus L.	SRX2885267	PRJNA388584	SAMN07179433	0hpi	Cucumis sativus	1 true leaf	leaf	no treatment			https://sra-downloadb.be-md.ncbi.nlm.nih.gov/sos2/sra-pub-run-11/SRR5647664/SRR5647664.1
SRR5647665	SRP108339	Cucumis sativus L.	SRX2885266	PRJNA388584	SAMN07179433	0hpi	Cucumis sativus	1 true leaf	leaf	no treatment			https://sra-downloadb.be-md.ncbi.nlm.nih.gov/sos2/sra-pub-run-11/SRR5647665/SRR5647665.1
SRR5647666	SRP108339	Cucumis sativus L.	SRX2885265	PRJNA388584	SAMN07179434	6hpi	Cucumis sativus	1 true leaf	leaf	no treatment			https://sra-downloadb.be-md.ncbi.nlm.nih.gov/sos2/sra-pub-run-11/SRR5647666/SRR5647666.1
SRR5647667	SRP108339	Cucumis sativus L.	SRX2885264	PRJNA388584	SAMN07179434	6hpi	Cucumis sativus	1 true leaf	leaf	no treatment			https://sra-downloadb.be-md.ncbi.nlm.nih.gov/sos2/sra-pub-run-11/SRR5647667/SRR5647667.1
SRR2042472	SRP058758	Cucumis sativus L.	SRX1039972	PRJNA285071	SAMN03734820	Vlaspik_MSU1_1dpi	Cucumis sativus	1 dpi	leaf	no treatment			https://sra-downloadb.be-md.ncbi.nlm.nih.gov/sos1/sra-pub-run-5/SRR2042472/SRR2042472.1
SRR2044698	SRP058758	Cucumis sativus L.	SRX1040076	PRJNA285071	SAMN03734820	Vlaspik_MSU1_1dpi	Cucumis sativus	1 dpi	leaf	no treatment			https://sra-downloadb.be-md.ncbi.nlm.nih.gov/sos1/sra-pub-run-5/SRR2044698/SRR2044698.1
SRR8991380	SRP194253	Cucumis sativus L.	SRX5770445	PRJNA540430	SAMN11536742	rna-seq-Mutant-HDC-repeat1	Cucumis sativus	0 days after anthesis (DAA)	fruit	no treatment		31378719	https://sra-download.ncbi.nlm.nih.gov/traces/sra42/SRR/008780/SRR8991380
SRR8991381	SRP194253	Cucumis sativus L.	SRX5770444	PRJNA540430	SAMN11536743	rna-seq-Mutant-HDC-repeat2	Cucumis sativus	0 days after anthesis (DAA)	fruit	no treatment		31378719	https://sra-download.ncbi.nlm.nih.gov/traces/sra52/SRR/008780/SRR8991381
SRR8991384	SRP194253	Cucumis sativus L.	SRX5770441	PRJNA540430	SAMN11536744	rna-seq-wt-HDC-repeat1	Cucumis sativus	0 days after anthesis (DAA)	fruit	no treatment		31378719	https://sra-download.ncbi.nlm.nih.gov/traces/sra38/SRR/008780/SRR8991384
SRR8991385	SRP194253	Cucumis sativus L.	SRX5770440	PRJNA540430	SAMN11536745	rna-seq-wt-HDC-repeat2	Cucumis sativus	0 days after anthesis (DAA)	fruit	no treatment		31378719	https://sra-download.ncbi.nlm.nih.gov/traces/sra73/SRR/008780/SRR8991385
SRR8873514	SRP191729	Cucumis sativus L.	SRX5660521	PRJNA531735	SAMN11381284	wild type-5	Cucumis sativus	NA	tendril	no treatment			https://sra-download.ncbi.nlm.nih.gov/traces/sra4/SRR/008665/SRR8873514
SRR8873515	SRP191729	Cucumis sativus L.	SRX5660520	PRJNA531735	SAMN11381285	mutant-5	Cucumis sativus	NA	tendril	no treatment			https://sra-download.ncbi.nlm.nih.gov/traces/sra47/SRR/008665/SRR8873515
SRR8873516	SRP191729	Cucumis sativus L.	SRX5660519	PRJNA531735	SAMN11381278	wild type-2	Cucumis sativus	NA	tendril	no treatment			https://sra-downloadb.be-md.ncbi.nlm.nih.gov/sos2/sra-pub-run-15/SRR8873516/SRR8873516.1
SRR8873517	SRP191729	Cucumis sativus L.	SRX5660518	PRJNA531735	SAMN11381279	mutant-2	Cucumis sativus	NA	tendril	no treatment			https://sra-downloadb.be-md.ncbi.nlm.nih.gov/sos2/sra-pub-run-15/SRR8873517/SRR8873517.1
SRR8873518	SRP191729	Cucumis sativus L.	SRX5660517	PRJNA531735	SAMN11381276	wild type-1	Cucumis sativus	NA	tendril	no treatment			https://sra-downloadb.be-md.ncbi.nlm.nih.gov/sos1/sra-pub-run-2/SRR8873518/SRR8873518.1
SRR8873519	SRP191729	Cucumis sativus L.	SRX5660516	PRJNA531735	SAMN11381277	mutant-1	Cucumis sativus	NA	tendril	no treatment			https://sra-downloadb.be-md.ncbi.nlm.nih.gov/sos2/sra-pub-run-15/SRR8873519/SRR8873519.1
SRR8873520	SRP191729	Cucumis sativus L.	SRX5660515	PRJNA531735	SAMN11381282	wild type-4	Cucumis sativus	NA	tendril	no treatment			https://sra-download.ncbi.nlm.nih.gov/traces/sra42/SRR/008665/SRR8873520
SRR8873521	SRP191729	Cucumis sativus L.	SRX5660514	PRJNA531735	SAMN11381283	mutant-4	Cucumis sativus	NA	tendril	no treatment			https://sra-downloadb.be-md.ncbi.nlm.nih.gov/sos1/sra-pub-run-2/SRR8873521/SRR8873521.1
SRR8873522	SRP191729	Cucumis sativus L.	SRX5660513	PRJNA531735	SAMN11381280	wild type-3	Cucumis sativus	NA	tendril	no treatment			https://sra-downloadb.be-md.ncbi.nlm.nih.gov/sos1/sra-pub-run-2/SRR8873522/SRR8873522.1
SRR8873523	SRP191729	Cucumis sativus L.	SRX5660512	PRJNA531735	SAMN11381281	mutant-3	Cucumis sativus	NA	tendril	no treatment			https://sra-downloadb.be-md.ncbi.nlm.nih.gov/sos2/sra-pub-run-15/SRR8873523/SRR8873523.1
SRR7620929	SRP155743	Cucumis sativus L.	SRX4485080	PRJNA483461	SAMN09739413	GSM3312832	Cucumis sativus	NA	shoot	grown in 8 h light at 20°C /16 h dark at 15°C		30442111	https://sra-download.ncbi.nlm.nih.gov/traces/sra69/SRR/007442/SRR7620929
SRR7620930	SRP155743	Cucumis sativus L.	SRX4485081	PRJNA483461	SAMN09739412	GSM3312833	Cucumis sativus	NA	shoot	grown in 8 h light at 20°C /16 h dark at 15°C		30442111	https://sra-downloadb.be-md.ncbi.nlm.nih.gov/sos2/sra-pub-run-15/SRR7620930/SRR7620930.1
SRR7620931	SRP155743	Cucumis sativus L.	SRX4485082	PRJNA483461	SAMN09739411	GSM3312834	Cucumis sativus	NA	shoot	grown in 8 h light at 20°C /16 h dark at 15°C		30442111	https://sra-downloadb.be-md.ncbi.nlm.nih.gov/sos2/sra-pub-run-15/SRR7620931/SRR7620931.1
SRR7620932	SRP155743	Cucumis sativus L.	SRX4485083	PRJNA483461	SAMN09739410	GSM3312835	Cucumis sativus	NA	shoot	grown in 16 h light at 20°C /8 h dark at 15°C		30442111	https://sra-download.ncbi.nlm.nih.gov/traces/sra69/SRR/007442/SRR7620932
SRR7620933	SRP155743	Cucumis sativus L.	SRX4485084	PRJNA483461	SAMN09739409	GSM3312836	Cucumis sativus	NA	shoot	grown in 16 h light at 20°C /8 h dark at 15°C		30442111	https://sra-downloadb.be-md.ncbi.nlm.nih.gov/sos2/sra-pub-run-15/SRR7620933/SRR7620933.1
SRR7620934	SRP155743	Cucumis sativus L.	SRX4485085	PRJNA483461	SAMN09739408	GSM3312837	Cucumis sativus	NA	shoot	grown in 16 h light at 20°C /8 h dark at 15°C		30442111	https://sra-download.ncbi.nlm.nih.gov/traces/sra69/SRR/007442/SRR7620934
SRR7620935	SRP155743	Cucumis sativus L.	SRX4485086	PRJNA483461	SAMN09739407	GSM3312838	Cucumis sativus	NA	shoot	grown in 8 h light at 28°C /16 h dark at 25°C		30442111	https://sra-download.ncbi.nlm.nih.gov/traces/sra68/SRR/007442/SRR7620935
SRR7620936	SRP155743	Cucumis sativus L.	SRX4485087	PRJNA483461	SAMN09739405	GSM3312839	Cucumis sativus	NA	shoot	grown in 8 h light at 28°C /16 h dark at 25°C		30442111	https://sra-downloadb.be-md.ncbi.nlm.nih.gov/sos2/sra-pub-run-15/SRR7620936/SRR7620936.1
SRR7620937	SRP155743	Cucumis sativus L.	SRX4485088	PRJNA483461	SAMN09739404	GSM3312840	Cucumis sativus	NA	shoot	grown in 8 h light at 28°C /16 h dark at 25°C		30442111	https://sra-downloadb.be-md.ncbi.nlm.nih.gov/sos2/sra-pub-run-15/SRR7620937/SRR7620937.1
SRR7620938	SRP155743	Cucumis sativus L.	SRX4485089	PRJNA483461	SAMN09739403	GSM3312841	Cucumis sativus	NA	shoot	grown in 16 h light at 28°C /8 h dark at 25°C		30442111	https://sra-download.ncbi.nlm.nih.gov/traces/sra69/SRR/007442/SRR7620938
SRR7620939	SRP155743	Cucumis sativus L.	SRX4485090	PRJNA483461	SAMN09739400	GSM3312842	Cucumis sativus	NA	shoot	grown in 16 h light at 28°C /8 h dark at 25°C		30442111	https://sra-download.ncbi.nlm.nih.gov/traces/sra69/SRR/007442/SRR7620939
SRR7620940	SRP155743	Cucumis sativus L.	SRX4485091	PRJNA483461	SAMN09739398	GSM3312843	Cucumis sativus	NA	shoot	grown in 16 h light at 28°C /8 h dark at 25°C		30442111	https://sra-download.ncbi.nlm.nih.gov/traces/sra69/SRR/007442/SRR7620940
SRR5312606	SRP101381	Cucumis sativus L.	SRX2612431	PRJNA359788	SAMN06198177	Gy3 shoot apex	Cucumis sativus	NA	shoot	no treatment		30719568	https://sra-downloadb.be-md.ncbi.nlm.nih.gov/sos2/sra-pub-run-11/SRR5312606/SRR5312606.1
SRR5312607	SRP101381	Cucumis sativus L.	SRX2612432	PRJNA359788	SAMN06198219	Hgy3 shoot apex	Cucumis sativus	NA	shoot	no treatment		30719568	https://sra-downloadb.be-md.ncbi.nlm.nih.gov/sos2/sra-pub-run-13/SRR5312607/SRR5312607.2
SRR5312608	SRP101381	Cucumis sativus L.	SRX2612433	PRJNA359788	SAMN06198221	859 shoot apex	Cucumis sativus	NA	shoot	no treatment		30719568	https://sra-downloadb.be-md.ncbi.nlm.nih.gov/sos2/sra-pub-run-11/SRR5312608/SRR5312608.1
SRR5312609	SRP101381	Cucumis sativus L.	SRX2612434	PRJNA359788	SAMN06198226	LH shoot apex	Cucumis sativus	NA	shoot	no treatment		30719568	https://sra-downloadb.be-md.ncbi.nlm.nih.gov/sos2/sra-pub-run-11/SRR5312609/SRR5312609.1
SRR5312612	SRP101381	Cucumis sativus L.	SRX2612437	PRJNA359788	SAMN06198229	B10 shoot apex 2	Cucumis sativus	NA	shoot	no treatment		30719568	https://sra-downloadb.be-md.ncbi.nlm.nih.gov/sos2/sra-pub-run-7/SRR5312612/SRR5312612.1
SRR5312613	SRP101381	Cucumis sativus L.	SRX2612438	PRJNA359788	SAMN06198230	B10 shoot apex 3	Cucumis sativus	NA	shoot	no treatment		30719568	https://sra-downloadb.be-md.ncbi.nlm.nih.gov/sos2/sra-pub-run-7/SRR5312613/SRR5312613.1
SRR5312614	SRP101381	Cucumis sativus L.	SRX2612439	PRJNA359788	SAMN06198244	2gg shoot apex	Cucumis sativus	NA	shoot	no treatment		30719568	https://sra-downloadb.be-md.ncbi.nlm.nih.gov/sos2/sra-pub-run-11/SRR5312614/SRR5312614.1
SRR1612525	SRP048926	Cucumis sativus L.	SRX732893	PRJNA263870	SAMN03108555	GSM1525525	Cucumis sativus	NA	phloem	no treatment			https://sra-downloadb.be-md.ncbi.nlm.nih.gov/sos1/sra-pub-run-5/SRR1612525/SRR1612525.1
SRR1612526	SRP048926	Cucumis sativus L.	SRX732894	PRJNA263870	SAMN03108562	GSM1525526	Cucumis sativus	NA	phloem	no treatment			https://sra-downloadb.be-md.ncbi.nlm.nih.gov/sos1/sra-pub-run-5/SRR1612526/SRR1612526.1
SRR1612527	SRP048926	Cucumis sativus L.	SRX732895	PRJNA263870	SAMN03108580	GSM1525527	Cucumis sativus	NA	phloem	no treatment			https://sra-downloadb.be-md.ncbi.nlm.nih.gov/sos1/sra-pub-run-5/SRR1612527/SRR1612527.1
SRR1612528	SRP048926	Cucumis sativus L.	SRX732896	PRJNA263870	SAMN03108536	GSM1525528	Cucumis sativus	NA	phloem	no treatment			https://sra-downloadb.be-md.ncbi.nlm.nih.gov/sos1/sra-pub-run-5/SRR1612528/SRR1612528.1
SRR1612529	SRP048926	Cucumis sativus L.	SRX732897	PRJNA263870	SAMN03108569	GSM1525529	Cucumis sativus	NA	phloem	no treatment			https://sra-downloadb.be-md.ncbi.nlm.nih.gov/sos1/sra-pub-run-5/SRR1612529/SRR1612529.1
SRR1612530	SRP048926	Cucumis sativus L.	SRX732898	PRJNA263870	SAMN03108550	GSM1525530	Cucumis sativus	NA	phloem	no treatment			https://sra-downloadb.be-md.ncbi.nlm.nih.gov/sos1/sra-pub-run-5/SRR1612530/SRR1612530.1
SRR6691636	SRP132495	Cucumis sativus L.	SRX3666141	PRJNA431715	SAMN08398988	GSM2947253	Cucumis sativus	NA	pericarp	no treatment			https://sra-downloadb.be-md.ncbi.nlm.nih.gov/sos1/sra-pub-run-2/SRR6691636/SRR6691636.1
SRR6691637	SRP132495	Cucumis sativus L.	SRX3666142	PRJNA431715	SAMN08398987	GSM2947254	Cucumis sativus	NA	pericarp	no treatment			https://sra-downloadb.be-md.ncbi.nlm.nih.gov/sos1/sra-pub-run-2/SRR6691637/SRR6691637.1
SRR6691638	SRP132495	Cucumis sativus L.	SRX3666143	PRJNA431715	SAMN08398986	GSM2947255	Cucumis sativus	NA	pericarp	no treatment			https://sra-downloadb.be-md.ncbi.nlm.nih.gov/sos1/sra-pub-run-2/SRR6691638/SRR6691638.1
SRR6691642	SRP132495	Cucumis sativus L.	SRX3666147	PRJNA431715	SAMN08398982	GSM2947259	Cucumis sativus	NA	pericarp	no treatment			https://sra-downloadb.be-md.ncbi.nlm.nih.gov/sos1/sra-pub-run-2/SRR6691642/SRR6691642.1
SRR6691643	SRP132495	Cucumis sativus L.	SRX3666148	PRJNA431715	SAMN08398981	GSM2947260	Cucumis sativus	NA	pericarp	no treatment			https://sra-downloadb.be-md.ncbi.nlm.nih.gov/sos1/sra-pub-run-2/SRR6691643/SRR6691643.1
SRR6691644	SRP132495	Cucumis sativus L.	SRX3666149	PRJNA431715	SAMN08398980	GSM2947261	Cucumis sativus	NA	pericarp	no treatment			https://sra-downloadb.be-md.ncbi.nlm.nih.gov/sos1/sra-pub-run-2/SRR6691644/SRR6691644.1
SRR6936846	SRP137057	Cucumis sativus L.	SRX3881544	PRJNA448682	SAMN08862946	GSM3076086	Cucumis sativus	NA	Peel	no treatment			https://sra-downloadb.be-md.ncbi.nlm.nih.gov/sos2/sra-pub-run-13/SRR6936846/SRR6936846.1
SRR6936848	SRP137057	Cucumis sativus L.	SRX3881546	PRJNA448682	SAMN08862944	GSM3076088	Cucumis sativus	NA	Peel	no treatment			https://sra-downloadb.be-md.ncbi.nlm.nih.gov/sos2/sra-pub-run-13/SRR6936848/SRR6936848.1
SRR6936850	SRP137057	Cucumis sativus L.	SRX3881548	PRJNA448682	SAMN08862950	GSM3076090	Cucumis sativus	NA	Peel	no treatment			https://sra-downloadb.be-md.ncbi.nlm.nih.gov/sos2/sra-pub-run-13/SRR6936850/SRR6936850.1
SRR8703827	SRP187993	Cucumis sativus L.	SRX5499423	PRJNA525253	SAMN11044381	1	Cucumis sativus	NA	peel	no treatment			https://sra-download.ncbi.nlm.nih.gov/traces/sra0/SRR/008499/SRR8703827
SRR8703828	SRP187993	Cucumis sativus L.	SRX5499422	PRJNA525253	SAMN11044381	1	Cucumis sativus	NA	peel	no treatment			https://sra-download.ncbi.nlm.nih.gov/traces/sra0/SRR/008499/SRR8703828
SRR8703829	SRP187993	Cucumis sativus L.	SRX5499421	PRJNA525253	SAMN11044381	1	Cucumis sativus	NA	peel	no treatment			https://sra-download.ncbi.nlm.nih.gov/traces/sra73/SRR/008499/SRR8703829
SRR8703830	SRP187993	Cucumis sativus L.	SRX5499420	PRJNA525253	SAMN11044381	1	Cucumis sativus	NA	peel	no treatment			https://sra-download.ncbi.nlm.nih.gov/traces/sra41/SRR/008499/SRR8703830
SRR8703831	SRP187993	Cucumis sativus L.	SRX5499419	PRJNA525253	SAMN11044381	1	Cucumis sativus	NA	peel	no treatment			https://sra-downloadb.be-md.ncbi.nlm.nih.gov/sos2/sra-pub-run-15/SRR8703831/SRR8703831.1
SRR8703832	SRP187993	Cucumis sativus L.	SRX5499418	PRJNA525253	SAMN11044381	1	Cucumis sativus	NA	peel	no treatment			https://sra-download.ncbi.nlm.nih.gov/traces/sra73/SRR/008499/SRR8703832
SRR8703833	SRP187993	Cucumis sativus L.	SRX5499417	PRJNA525253	SAMN11044381	1	Cucumis sativus	NA	peel	no treatment			https://sra-downloadb.be-md.ncbi.nlm.nih.gov/sos2/sra-pub-run-15/SRR8703833/SRR8703833.1
SRR8703834	SRP187993	Cucumis sativus L.	SRX5499416	PRJNA525253	SAMN11044381	1	Cucumis sativus	NA	peel	no treatment			https://sra-download.ncbi.nlm.nih.gov/traces/sra42/SRR/008499/SRR8703834
SRR8703835	SRP187993	Cucumis sativus L.	SRX5499415	PRJNA525253	SAMN11044381	1	Cucumis sativus	NA	peel	no treatment			https://sra-download.ncbi.nlm.nih.gov/traces/sra41/SRR/008499/SRR8703835
SRR8703836	SRP187993	Cucumis sativus L.	SRX5499414	PRJNA525253	SAMN11044381	1	Cucumis sativus	NA	peel	no treatment			https://sra-downloadb.be-md.ncbi.nlm.nih.gov/sos2/sra-pub-run-15/SRR8703836/SRR8703836.1
SRR8703837	SRP187993	Cucumis sativus L.	SRX5499413	PRJNA525253	SAMN11044381	1	Cucumis sativus	NA	peel	no treatment			https://sra-download.ncbi.nlm.nih.gov/traces/sra16/SRR/008499/SRR8703837
SRR8703838	SRP187993	Cucumis sativus L.	SRX5499412	PRJNA525253	SAMN11044381	1	Cucumis sativus	NA	peel	no treatment			https://sra-download.ncbi.nlm.nih.gov/traces/sra42/SRR/008499/SRR8703838
SRR8703839	SRP187993	Cucumis sativus L.	SRX5499411	PRJNA525253	SAMN11044381	1	Cucumis sativus	NA	peel	no treatment			https://sra-download.ncbi.nlm.nih.gov/traces/sra41/SRR/008499/SRR8703839
SRR8703840	SRP187993	Cucumis sativus L.	SRX5499410	PRJNA525253	SAMN11044381	1	Cucumis sativus	NA	peel	no treatment			https://sra-download.ncbi.nlm.nih.gov/traces/sra73/SRR/008499/SRR8703840
SRR8703841	SRP187993	Cucumis sativus L.	SRX5499409	PRJNA525253	SAMN11044381	1	Cucumis sativus	NA	peel	no treatment			https://sra-download.ncbi.nlm.nih.gov/traces/sra73/SRR/008499/SRR8703841
SRR8703842	SRP187993	Cucumis sativus L.	SRX5499408	PRJNA525253	SAMN11044381	1	Cucumis sativus	NA	peel	no treatment			https://sra-download.ncbi.nlm.nih.gov/traces/sra41/SRR/008499/SRR8703842
SRR8703843	SRP187993	Cucumis sativus L.	SRX5499407	PRJNA525253	SAMN11044381	1	Cucumis sativus	NA	peel	no treatment			https://sra-download.ncbi.nlm.nih.gov/traces/sra42/SRR/008499/SRR8703843
SRR8703844	SRP187993	Cucumis sativus L.	SRX5499406	PRJNA525253	SAMN11044381	1	Cucumis sativus	NA	peel	no treatment			https://sra-downloadb.be-md.ncbi.nlm.nih.gov/sos2/sra-pub-run-15/SRR8703844/SRR8703844.1
SRR11358251	SRP253481	Cucumis sativus L.	SRX7959752	PRJNA613672	SAMN14414642	GSM4423396	Cucumis sativus	NA	ovary	no treatment			https://sra-download.ncbi.nlm.nih.gov/traces/sra56/SRR/011092/SRR11358251
SRR11358252	SRP253481	Cucumis sativus L.	SRX7959753	PRJNA613672	SAMN14414641	GSM4423397	Cucumis sativus	NA	ovary	no treatment			https://sra-download.ncbi.nlm.nih.gov/traces/sra61/SRR/011092/SRR11358252
SRR11358253	SRP253481	Cucumis sativus L.	SRX7959754	PRJNA613672	SAMN14414632	GSM4423398	Cucumis sativus	NA	ovary	no treatment			https://sra-download.ncbi.nlm.nih.gov/traces/sra58/SRR/011092/SRR11358253
SRR11358254	SRP253481	Cucumis sativus L.	SRX7959755	PRJNA613672	SAMN14414631	GSM4423399	Cucumis sativus	NA	ovary	no treatment			https://sra-download.ncbi.nlm.nih.gov/traces/sra56/SRR/011092/SRR11358254
SRR11358255	SRP253481	Cucumis sativus L.	SRX7959756	PRJNA613672	SAMN14414630	GSM4423400	Cucumis sativus	NA	ovary	no treatment			https://sra-download.ncbi.nlm.nih.gov/traces/sra60/SRR/011092/SRR11358255
SRR11358256	SRP253481	Cucumis sativus L.	SRX7959757	PRJNA613672	SAMN14414629	GSM4423401	Cucumis sativus	NA	ovary	no treatment			https://sra-download.ncbi.nlm.nih.gov/traces/sra61/SRR/011092/SRR11358256
SRR11358257	SRP253481	Cucumis sativus L.	SRX7959758	PRJNA613672	SAMN14414628	GSM4423402	Cucumis sativus	NA	ovary	no treatment			https://sra-download.ncbi.nlm.nih.gov/traces/sra62/SRR/011092/SRR11358257
SRR11358258	SRP253481	Cucumis sativus L.	SRX7959759	PRJNA613672	SAMN14414627	GSM4423403	Cucumis sativus	NA	ovary	no treatment			https://sra-download.ncbi.nlm.nih.gov/traces/sra58/SRR/011092/SRR11358258
SRR11358259	SRP253481	Cucumis sativus L.	SRX7959760	PRJNA613672	SAMN14414626	GSM4423404	Cucumis sativus	NA	ovary	no treatment			https://sra-download.ncbi.nlm.nih.gov/traces/sra62/SRR/011092/SRR11358259
SRR11358260	SRP253481	Cucumis sativus L.	SRX7959761	PRJNA613672	SAMN14414625	GSM4423405	Cucumis sativus	NA	ovary	no treatment			https://sra-download.ncbi.nlm.nih.gov/traces/sra62/SRR/011092/SRR11358260
SRR11358261	SRP253481	Cucumis sativus L.	SRX7959762	PRJNA613672	SAMN14414624	GSM4423406	Cucumis sativus	NA	ovary	no treatment			https://sra-download.ncbi.nlm.nih.gov/traces/sra58/SRR/011092/SRR11358261
SRR11358262	SRP253481	Cucumis sativus L.	SRX7959763	PRJNA613672	SAMN14414623	GSM4423407	Cucumis sativus	NA	ovary	no treatment			https://sra-download.ncbi.nlm.nih.gov/traces/sra58/SRR/011092/SRR11358262
SRR11358263	SRP253481	Cucumis sativus L.	SRX7959764	PRJNA613672	SAMN14414622	GSM4423408	Cucumis sativus	NA	ovary	no treatment			https://sra-download.ncbi.nlm.nih.gov/traces/sra61/SRR/011092/SRR11358263
SRR11358264	SRP253481	Cucumis sativus L.	SRX7959765	PRJNA613672	SAMN14414621	GSM4423409	Cucumis sativus	NA	ovary	no treatment			https://sra-download.ncbi.nlm.nih.gov/traces/sra58/SRR/011092/SRR11358264
SRR11358265	SRP253481	Cucumis sativus L.	SRX7959766	PRJNA613672	SAMN14414649	GSM4423410	Cucumis sativus	NA	ovary	no treatment			https://sra-download.ncbi.nlm.nih.gov/traces/sra56/SRR/011092/SRR11358265
SRR11358266	SRP253481	Cucumis sativus L.	SRX7959767	PRJNA613672	SAMN14414648	GSM4423411	Cucumis sativus	NA	ovary	no treatment			https://sra-download.ncbi.nlm.nih.gov/traces/sra56/SRR/011092/SRR11358266
SRR11358267	SRP253481	Cucumis sativus L.	SRX7959768	PRJNA613672	SAMN14414647	GSM4423413	Cucumis sativus	NA	ovary	no treatment			https://sra-download.ncbi.nlm.nih.gov/traces/sra58/SRR/011092/SRR11358267
SRR11358268	SRP253481	Cucumis sativus L.	SRX7959769	PRJNA613672	SAMN14414646	GSM4423414	Cucumis sativus	NA	ovary	no treatment			https://sra-download.ncbi.nlm.nih.gov/traces/sra61/SRR/011092/SRR11358268
SRR6436059	SRP127912	Cucumis sativus L.	SRX3527533	PRJNA428292	SAMN08287006	GSM2910959	Cucumis sativus var. sativus	NA	ovary	no treatment			https://sra-downloadb.be-md.ncbi.nlm.nih.gov/sos2/sra-pub-run-13/SRR6436059/SRR6436059.1
SRR6436060	SRP127912	Cucumis sativus L.	SRX3527534	PRJNA428292	SAMN08287005	GSM2910960	Cucumis sativus var. sativus	NA	ovary	no treatment			https://sra-downloadb.be-md.ncbi.nlm.nih.gov/sos2/sra-pub-run-13/SRR6436060/SRR6436060.1
SRR6436061	SRP127912	Cucumis sativus L.	SRX3527535	PRJNA428292	SAMN08287004	GSM2910961	Cucumis sativus var. sativus	NA	ovary	no treatment			https://sra-downloadb.be-md.ncbi.nlm.nih.gov/sos2/sra-pub-run-13/SRR6436061/SRR6436061.1
SRR6436062	SRP127912	Cucumis sativus L.	SRX3527536	PRJNA428292	SAMN08287003	GSM2910962	Cucumis sativus var. sativus	NA	ovary	no treatment			https://sra-downloadb.be-md.ncbi.nlm.nih.gov/sos2/sra-pub-run-13/SRR6436062/SRR6436062.1
SRR6436063	SRP127912	Cucumis sativus L.	SRX3527537	PRJNA428292	SAMN08287002	GSM2910963	Cucumis sativus var. sativus	NA	ovary	no treatment			https://sra-downloadb.be-md.ncbi.nlm.nih.gov/sos2/sra-pub-run-13/SRR6436063/SRR6436063.1
SRR6436064	SRP127912	Cucumis sativus L.	SRX3527538	PRJNA428292	SAMN08287001	GSM2910964	Cucumis sativus var. sativus	NA	ovary	no treatment			https://sra-downloadb.be-md.ncbi.nlm.nih.gov/sos2/sra-pub-run-13/SRR6436064/SRR6436064.1
SRR6436065	SRP127912	Cucumis sativus L.	SRX3527539	PRJNA428292	SAMN08287000	GSM2910965	Cucumis sativus var. sativus	NA	ovary	no treatment			https://sra-downloadb.be-md.ncbi.nlm.nih.gov/sos2/sra-pub-run-13/SRR6436065/SRR6436065.1
SRR6436066	SRP127912	Cucumis sativus L.	SRX3527540	PRJNA428292	SAMN08286999	GSM2910966	Cucumis sativus var. sativus	NA	ovary	no treatment			https://sra-downloadb.be-md.ncbi.nlm.nih.gov/sos2/sra-pub-run-13/SRR6436066/SRR6436066.1
SRR6436067	SRP127912	Cucumis sativus L.	SRX3527541	PRJNA428292	SAMN08286998	GSM2910967	Cucumis sativus var. sativus	NA	ovary	no treatment			https://sra-downloadb.be-md.ncbi.nlm.nih.gov/sos2/sra-pub-run-13/SRR6436067/SRR6436067.1
SRR6436068	SRP127912	Cucumis sativus L.	SRX3527542	PRJNA428292	SAMN08286997	GSM2910968	Cucumis sativus var. sativus	NA	ovary	no treatment			https://sra-downloadb.be-md.ncbi.nlm.nih.gov/sos2/sra-pub-run-13/SRR6436068/SRR6436068.1
SRR6436069	SRP127912	Cucumis sativus L.	SRX3527543	PRJNA428292	SAMN08286996	GSM2910969	Cucumis sativus var. sativus	NA	ovary	no treatment			https://sra-downloadb.be-md.ncbi.nlm.nih.gov/sos2/sra-pub-run-13/SRR6436069/SRR6436069.1
SRR6691639	SRP132495	Cucumis sativus L.	SRX3666144	PRJNA431715	SAMN08398985	GSM2947256	Cucumis sativus	NA	ovary	no treatment			https://sra-downloadb.be-md.ncbi.nlm.nih.gov/sos1/sra-pub-run-2/SRR6691639/SRR6691639.1
SRR6691640	SRP132495	Cucumis sativus L.	SRX3666145	PRJNA431715	SAMN08398984	GSM2947257	Cucumis sativus	NA	ovary	no treatment			https://sra-downloadb.be-md.ncbi.nlm.nih.gov/sos1/sra-pub-run-2/SRR6691640/SRR6691640.1
SRR6691641	SRP132495	Cucumis sativus L.	SRX3666146	PRJNA431715	SAMN08398983	GSM2947258	Cucumis sativus	NA	ovary	no treatment			https://sra-downloadb.be-md.ncbi.nlm.nih.gov/sos1/sra-pub-run-2/SRR6691641/SRR6691641.1
SRR6691645	SRP132495	Cucumis sativus L.	SRX3666150	PRJNA431715	SAMN08398979	GSM2947262	Cucumis sativus	NA	ovary	no treatment			https://sra-downloadb.be-md.ncbi.nlm.nih.gov/sos1/sra-pub-run-2/SRR6691645/SRR6691645.1
SRR6691646	SRP132495	Cucumis sativus L.	SRX3666151	PRJNA431715	SAMN08398978	GSM2947263	Cucumis sativus	NA	ovary	no treatment			https://sra-downloadb.be-md.ncbi.nlm.nih.gov/sos1/sra-pub-run-2/SRR6691646/SRR6691646.1
SRR6691647	SRP132495	Cucumis sativus L.	SRX3666152	PRJNA431715	SAMN08398977	GSM2947264	Cucumis sativus	NA	ovary	no treatment			https://sra-downloadb.be-md.ncbi.nlm.nih.gov/sos1/sra-pub-run-2/SRR6691647/SRR6691647.1
SRR3207662	SRP071224	Cucumis sativus L.	SRX1616460	PRJNA312872	SAMN04530048	S13	Cucumis sativus	NA	male flower bud	no treatment		32041281	https://sra-downloadb.be-md.ncbi.nlm.nih.gov/sos1/sra-pub-run-1/SRR3207662/SRR3207662.1
SRR3207663	SRP071224	Cucumis sativus L.	SRX1616461	PRJNA312872	SAMN04530049	S14	Cucumis sativus	NA	Male Flower	no treatment		32041281	https://sra-downloadb.be-md.ncbi.nlm.nih.gov/sos1/sra-pub-run-1/SRR3207663/SRR3207663.1
SRR8329514	SRP173617	Cucumis sativus L.	SRX5141073	PRJNA510369	SAMN10602933	GSM3517586	Cucumis sativus	NA	bud	no treatment		31391306	https://sra-download.ncbi.nlm.nih.gov/traces/sra74/SRR/008134/SRR8329514
SRR8329515	SRP173617	Cucumis sativus L.	SRX5141074	PRJNA510369	SAMN10602932	GSM3517587	Cucumis sativus	NA	bud	no treatment		31391306	https://sra-download.ncbi.nlm.nih.gov/traces/sra74/SRR/008134/SRR8329515
SRR8329517	SRP173617	Cucumis sativus L.	SRX5141075	PRJNA510369	SAMN10602943	GSM3517588	Cucumis sativus	NA	bud	no treatment		31391306	https://sra-download.ncbi.nlm.nih.gov/traces/sra74/SRR/008134/SRR8329517
SRR8329518	SRP173617	Cucumis sativus L.	SRX5141076	PRJNA510369	SAMN10602942	GSM3517589	Cucumis sativus	NA	bud	no treatment		31391306	https://sra-download.ncbi.nlm.nih.gov/traces/sra74/SRR/008134/SRR8329518
SRR1633046	SRP049330	Gossypium barbadense L.	SRX745037	PRJNA263926	SAMN03108632	Gb15p1	Gossypium barbadense	elongation	fiber	no treatment		26116072	https://sra-downloadb.be-md.ncbi.nlm.nih.gov/sos1/sra-pub-run-5/SRR1633046/SRR1633046.1
SRR1633047	SRP049330	Gossypium barbadense L.	SRX745038	PRJNA263926	SAMN03108632	Gb15p1	Gossypium barbadense	elongation	fiber	no treatment		26116072	https://sra-downloadb.be-md.ncbi.nlm.nih.gov/sos1/sra-pub-run-5/SRR1633047/SRR1633047.1
SRR1633048	SRP049330	Gossypium barbadense L.	SRX745039	PRJNA263926	SAMN03108633	Gb15p2	Gossypium barbadense	elongation	fiber	no treatment		26116072	https://sra-downloadb.be-md.ncbi.nlm.nih.gov/sos1/sra-pub-run-5/SRR1633048/SRR1633048.1
SRR1633049	SRP049330	Gossypium barbadense L.	SRX745040	PRJNA263926	SAMN03108633	Gb15p2	Gossypium barbadense	elongation	fiber	no treatment		26116072	https://sra-downloadb.be-md.ncbi.nlm.nih.gov/sos1/sra-pub-run-5/SRR1633049/SRR1633049.1
SRR1633050	SRP049330	Gossypium barbadense L.	SRX745041	PRJNA263926	SAMN03108633	Gb15p2	Gossypium barbadense	elongation	fiber	no treatment		26116072	https://sra-downloadb.be-md.ncbi.nlm.nih.gov/sos1/sra-pub-run-5/SRR1633050/SRR1633050.1
SRR1633051	SRP049330	Gossypium barbadense L.	SRX745042	PRJNA263926	SAMN03108634	Gb15p3	Gossypium barbadense	elongation	fiber	no treatment		26116072	https://sra-downloadb.be-md.ncbi.nlm.nih.gov/sos1/sra-pub-run-5/SRR1633051/SRR1633051.1
SRR1633052	SRP049330	Gossypium barbadense L.	SRX745043	PRJNA263926	SAMN03108634	Gb15p3	Gossypium barbadense	elongation	fiber	no treatment		26116072	https://sra-downloadb.be-md.ncbi.nlm.nih.gov/sos1/sra-pub-run-5/SRR1633052/SRR1633052.1
SRR1633053	SRP049330	Gossypium barbadense L.	SRX745044	PRJNA263926	SAMN03108634	Gb15p3	Gossypium barbadense	elongation	fiber	no treatment		26116072	https://sra-downloadb.be-md.ncbi.nlm.nih.gov/sos1/sra-pub-run-5/SRR1633053/SRR1633053.1
SRR1633063	SRP049330	Gossypium barbadense L.	SRX745054	PRJNA263926	SAMN03108638	Gb28p1	Gossypium barbadense	secondary cell wall biogenesis	fiber	no treatment		26116072	https://sra-downloadb.be-md.ncbi.nlm.nih.gov/sos1/sra-pub-run-5/SRR1633063/SRR1633063.1
SRR1633064	SRP049330	Gossypium barbadense L.	SRX745055	PRJNA263926	SAMN03108638	Gb28p1	Gossypium barbadense	secondary cell wall biogenesis	fiber	no treatment		26116072	https://sra-downloadb.be-md.ncbi.nlm.nih.gov/sos1/sra-pub-run-5/SRR1633064/SRR1633064.1
SRR1633065	SRP049330	Gossypium barbadense L.	SRX745056	PRJNA263926	SAMN03108638	Gb28p1	Gossypium barbadense	secondary cell wall biogenesis	fiber	no treatment		26116072	https://sra-downloadb.be-md.ncbi.nlm.nih.gov/sos1/sra-pub-run-5/SRR1633065/SRR1633065.1
SRR1633066	SRP049330	Gossypium barbadense L.	SRX745057	PRJNA263926	SAMN03108639	Gb28p2	Gossypium barbadense	secondary cell wall biogenesis	fiber	no treatment		26116072	https://sra-downloadb.be-md.ncbi.nlm.nih.gov/sos1/sra-pub-run-5/SRR1633066/SRR1633066.1
SRR1633067	SRP049330	Gossypium barbadense L.	SRX745058	PRJNA263926	SAMN03108639	Gb28p2	Gossypium barbadense	secondary cell wall biogenesis	fiber	no treatment		26116072	https://sra-downloadb.be-md.ncbi.nlm.nih.gov/sos1/sra-pub-run-5/SRR1633067/SRR1633067.1
SRR1633068	SRP049330	Gossypium barbadense L.	SRX745059	PRJNA263926	SAMN03108639	Gb28p2	Gossypium barbadense	secondary cell wall biogenesis	fiber	no treatment		26116072	https://sra-downloadb.be-md.ncbi.nlm.nih.gov/sos1/sra-pub-run-5/SRR1633068/SRR1633068.1
SRR1633069	SRP049330	Gossypium barbadense L.	SRX745060	PRJNA263926	SAMN03108640	Gb28p3	Gossypium barbadense	secondary cell wall biogenesis	fiber	no treatment		26116072	https://sra-downloadb.be-md.ncbi.nlm.nih.gov/sos1/sra-pub-run-5/SRR1633069/SRR1633069.1
SRR1633070	SRP049330	Gossypium barbadense L.	SRX745061	PRJNA263926	SAMN03108640	Gb28p3	Gossypium barbadense	secondary cell wall biogenesis	fiber	no treatment		26116072	https://sra-downloadb.be-md.ncbi.nlm.nih.gov/sos1/sra-pub-run-5/SRR1633070/SRR1633070.1
SRR1633071	SRP049330	Gossypium barbadense L.	SRX745062	PRJNA263926	SAMN03108640	Gb28p3	Gossypium barbadense	secondary cell wall biogenesis	fiber	no treatment		26116072	https://sra-downloadb.be-md.ncbi.nlm.nih.gov/sos1/sra-pub-run-5/SRR1633071/SRR1633071.1
SRR1633081	SRP049330	Gossypium barbadense L.	SRX745072	PRJNA263926	SAMN03108644	Gb10p1	Gossypium barbadense	elongation	fiber	no treatment		26116072	https://sra-downloadb.be-md.ncbi.nlm.nih.gov/sos1/sra-pub-run-5/SRR1633081/SRR1633081.1
SRR1633082	SRP049330	Gossypium barbadense L.	SRX745073	PRJNA263926	SAMN03108644	Gb10p1	Gossypium barbadense	elongation	fiber	no treatment		26116072	https://sra-downloadb.be-md.ncbi.nlm.nih.gov/sos1/sra-pub-run-5/SRR1633082/SRR1633082.1
SRR1633083	SRP049330	Gossypium barbadense L.	SRX745074	PRJNA263926	SAMN03108644	Gb10p1	Gossypium barbadense	elongation	fiber	no treatment		26116072	https://sra-downloadb.be-md.ncbi.nlm.nih.gov/sos1/sra-pub-run-5/SRR1633083/SRR1633083.1
SRR1633084	SRP049330	Gossypium barbadense L.	SRX745075	PRJNA263926	SAMN03108645	Gb10p2	Gossypium barbadense	elongation	fiber	no treatment		26116072	https://sra-downloadb.be-md.ncbi.nlm.nih.gov/sos1/sra-pub-run-5/SRR1633084/SRR1633084.1
SRR1633085	SRP049330	Gossypium barbadense L.	SRX745076	PRJNA263926	SAMN03108645	Gb10p2	Gossypium barbadense	elongation	fiber	no treatment		26116072	https://sra-downloadb.be-md.ncbi.nlm.nih.gov/sos1/sra-pub-run-5/SRR1633085/SRR1633085.1
SRR1633086	SRP049330	Gossypium barbadense L.	SRX745077	PRJNA263926	SAMN03108645	Gb10p2	Gossypium barbadense	elongation	fiber	no treatment		26116072	https://sra-downloadb.be-md.ncbi.nlm.nih.gov/sos1/sra-pub-run-5/SRR1633086/SRR1633086.1
SRR1633087	SRP049330	Gossypium barbadense L.	SRX745078	PRJNA263926	SAMN03108646	Gb10p3	Gossypium barbadense	elongation	fiber	no treatment		26116072	https://sra-downloadb.be-md.ncbi.nlm.nih.gov/sos1/sra-pub-run-5/SRR1633087/SRR1633087.1
SRR1633088	SRP049330	Gossypium barbadense L.	SRX745079	PRJNA263926	SAMN03108646	Gb10p3	Gossypium barbadense	elongation	fiber	no treatment		26116072	https://sra-downloadb.be-md.ncbi.nlm.nih.gov/sos1/sra-pub-run-5/SRR1633088/SRR1633088.1
SRR1633089	SRP049330	Gossypium barbadense L.	SRX745080	PRJNA263926	SAMN03108646	Gb10p3	Gossypium barbadense	elongation	fiber	no treatment		26116072	https://sra-downloadb.be-md.ncbi.nlm.nih.gov/sos1/sra-pub-run-5/SRR1633089/SRR1633089.1
SRR1633099	SRP049330	Gossypium barbadense L.	SRX745090	PRJNA263926	SAMN03108650	Gb18p1	Gossypium barbadense	transition from primary to secondary cell wall biogenesis	fiber	no treatment		26116072	https://sra-downloadb.be-md.ncbi.nlm.nih.gov/sos1/sra-pub-run-5/SRR1633099/SRR1633099.1
SRR1633100	SRP049330	Gossypium barbadense L.	SRX745091	PRJNA263926	SAMN03108650	Gb18p1	Gossypium barbadense	transition from primary to secondary cell wall biogenesis	fiber	no treatment		26116072	https://sra-downloadb.be-md.ncbi.nlm.nih.gov/sos1/sra-pub-run-5/SRR1633100/SRR1633100.1
SRR1633101	SRP049330	Gossypium barbadense L.	SRX745092	PRJNA263926	SAMN03108650	Gb18p1	Gossypium barbadense	transition from primary to secondary cell wall biogenesis	fiber	no treatment		26116072	https://sra-downloadb.be-md.ncbi.nlm.nih.gov/sos1/sra-pub-run-5/SRR1633101/SRR1633101.1
SRR1633102	SRP049330	Gossypium barbadense L.	SRX745093	PRJNA263926	SAMN03108651	Gb18p2	Gossypium barbadense	transition from primary to secondary cell wall biogenesis	fiber	no treatment		26116072	https://sra-downloadb.be-md.ncbi.nlm.nih.gov/sos1/sra-pub-run-5/SRR1633102/SRR1633102.1
SRR1633103	SRP049330	Gossypium barbadense L.	SRX745094	PRJNA263926	SAMN03108651	Gb18p2	Gossypium barbadense	transition from primary to secondary cell wall biogenesis	fiber	no treatment		26116072	https://sra-downloadb.be-md.ncbi.nlm.nih.gov/sos1/sra-pub-run-5/SRR1633103/SRR1633103.1
SRR1633104	SRP049330	Gossypium barbadense L.	SRX745095	PRJNA263926	SAMN03108651	Gb18p2	Gossypium barbadense	transition from primary to secondary cell wall biogenesis	fiber	no treatment		26116072	https://sra-downloadb.be-md.ncbi.nlm.nih.gov/sos1/sra-pub-run-5/SRR1633104/SRR1633104.1
SRR1633105	SRP049330	Gossypium barbadense L.	SRX745096	PRJNA263926	SAMN03108652	Gb18p3	Gossypium barbadense	transition from primary to secondary cell wall biogenesis	fiber	no treatment		26116072	https://sra-downloadb.be-md.ncbi.nlm.nih.gov/sos1/sra-pub-run-5/SRR1633105/SRR1633105.1
SRR1633106	SRP049330	Gossypium barbadense L.	SRX745097	PRJNA263926	SAMN03108652	Gb18p3	Gossypium barbadense	transition from primary to secondary cell wall biogenesis	fiber	no treatment		26116072	https://sra-downloadb.be-md.ncbi.nlm.nih.gov/sos1/sra-pub-run-5/SRR1633106/SRR1633106.1
SRR1633107	SRP049330	Gossypium barbadense L.	SRX745098	PRJNA263926	SAMN03108652	Gb18p3	Gossypium barbadense	transition from primary to secondary cell wall biogenesis	fiber	no treatment		26116072	https://sra-downloadb.be-md.ncbi.nlm.nih.gov/sos1/sra-pub-run-5/SRR1633107/SRR1633107.1
SRR1633117	SRP049330	Gossypium barbadense L.	SRX745108	PRJNA263926	SAMN03108656	Gb21p1	Gossypium barbadense	transition from primary to secondary cell wall biogenesis	fiber	no treatment		26116072	https://sra-downloadb.be-md.ncbi.nlm.nih.gov/sos1/sra-pub-run-5/SRR1633117/SRR1633117.1
SRR1633118	SRP049330	Gossypium barbadense L.	SRX745109	PRJNA263926	SAMN03108656	Gb21p1	Gossypium barbadense	transition from primary to secondary cell wall biogenesis	fiber	no treatment		26116072	https://sra-downloadb.be-md.ncbi.nlm.nih.gov/sos1/sra-pub-run-5/SRR1633118/SRR1633118.1
SRR1633119	SRP049330	Gossypium barbadense L.	SRX745110	PRJNA263926	SAMN03108656	Gb21p1	Gossypium barbadense	transition from primary to secondary cell wall biogenesis	fiber	no treatment		26116072	https://sra-downloadb.be-md.ncbi.nlm.nih.gov/sos1/sra-pub-run-5/SRR1633119/SRR1633119.1
SRR1633120	SRP049330	Gossypium barbadense L.	SRX745111	PRJNA263926	SAMN03108657	Gb21p2	Gossypium barbadense	transition from primary to secondary cell wall biogenesis	fiber	no treatment		26116072	https://sra-downloadb.be-md.ncbi.nlm.nih.gov/sos1/sra-pub-run-5/SRR1633120/SRR1633120.1
SRR1633121	SRP049330	Gossypium barbadense L.	SRX745112	PRJNA263926	SAMN03108657	Gb21p2	Gossypium barbadense	transition from primary to secondary cell wall biogenesis	fiber	no treatment		26116072	https://sra-downloadb.be-md.ncbi.nlm.nih.gov/sos1/sra-pub-run-5/SRR1633121/SRR1633121.1
SRR1633122	SRP049330	Gossypium barbadense L.	SRX745113	PRJNA263926	SAMN03108657	Gb21p2	Gossypium barbadense	transition from primary to secondary cell wall biogenesis	fiber	no treatment		26116072	https://sra-downloadb.be-md.ncbi.nlm.nih.gov/sos1/sra-pub-run-5/SRR1633122/SRR1633122.1
SRR1633123	SRP049330	Gossypium barbadense L.	SRX745114	PRJNA263926	SAMN03108658	Gb21p3	Gossypium barbadense	transition from primary to secondary cell wall biogenesis	fiber	no treatment		26116072	https://sra-downloadb.be-md.ncbi.nlm.nih.gov/sos1/sra-pub-run-5/SRR1633123/SRR1633123.1
SRR1633124	SRP049330	Gossypium barbadense L.	SRX745115	PRJNA263926	SAMN03108658	Gb21p3	Gossypium barbadense	transition from primary to secondary cell wall biogenesis	fiber	no treatment		26116072	https://sra-downloadb.be-md.ncbi.nlm.nih.gov/sos1/sra-pub-run-5/SRR1633124/SRR1633124.1
SRR1633125	SRP049330	Gossypium barbadense L.	SRX745116	PRJNA263926	SAMN03108658	Gb21p3	Gossypium barbadense	transition from primary to secondary cell wall biogenesis	fiber	no treatment		26116072	https://sra-downloadb.be-md.ncbi.nlm.nih.gov/sos1/sra-pub-run-5/SRR1633125/SRR1633125.1
SRR1635401	SRP049330	Gossypium barbadense L.	SRX745036	PRJNA263926	SAMN03108632	Gb15p1	Gossypium barbadense	elongation	fiber	no treatment		26116072	https://sra-downloadb.be-md.ncbi.nlm.nih.gov/sos1/sra-pub-run-5/SRR1635401/SRR1635401.1
SRR1765783	SRP049434	Gossypium barbadense L.	SRX847285	PRJNA265955	SAMN03287566	H1	Gossypium barbadense	seeding	leaf	no treatment		26795254	https://sra-downloadb.be-md.ncbi.nlm.nih.gov/sos1/sra-pub-run-5/SRR1765783/SRR1765783.1
SRR1652328	SRP049496	Gossypium barbadense L.	SRX750511	PRJNA266265	SAMN03160590	Root	Gossypium barbadense	NA	root	no treatment		27067544	https://sra-downloadb.be-md.ncbi.nlm.nih.gov/sos1/sra-pub-run-2/SRR1652328/SRR1652328.1
SRR1652331	SRP049496	Gossypium barbadense L.	SRX759507	PRJNA266265	SAMN03160591	Stem	Gossypium barbadense	NA	stem	no treatment		27067544	https://sra-downloadb.be-md.ncbi.nlm.nih.gov/sos1/sra-pub-run-2/SRR1652331/SRR1652331.1
SRR1652333	SRP049496	Gossypium barbadense L.	SRX759510	PRJNA266265	SAMN03160592	Leaf	Gossypium barbadense	NA	leaf	no treatment		27067544	https://sra-downloadb.be-md.ncbi.nlm.nih.gov/sos1/sra-pub-run-2/SRR1652333/SRR1652333.1
SRR1652334	SRP049496	Gossypium barbadense L.	SRX759511	PRJNA266265	SAMN03160593	Petal	Gossypium barbadense	NA	petal	no treatment		27067544	https://sra-downloadb.be-md.ncbi.nlm.nih.gov/sos1/sra-pub-run-2/SRR1652334/SRR1652334.1
SRR1652335	SRP049496	Gossypium barbadense L.	SRX759513	PRJNA266265	SAMN03160594	Anther	Gossypium barbadense	NA	Anther	no treatment		27067544	https://sra-downloadb.be-md.ncbi.nlm.nih.gov/sos1/sra-pub-run-2/SRR1652335/SRR1652335.1
SRR1652336	SRP049496	Gossypium barbadense L.	SRX759515	PRJNA266265	SAMN03160595	Stigma	Gossypium barbadense	NA	Stigma	no treatment		27067544	https://sra-downloadb.be-md.ncbi.nlm.nih.gov/sos1/sra-pub-run-2/SRR1652336/SRR1652336.1
SRR1652337	SRP049496	Gossypium barbadense L.	SRX759516	PRJNA266265	SAMN03160596	Ovule-0DPA	Gossypium barbadense	0 DPA	ovule	no treatment		27067544	https://sra-downloadb.be-md.ncbi.nlm.nih.gov/sos1/sra-pub-run-2/SRR1652337/SRR1652337.1
SRR1652338	SRP049496	Gossypium barbadense L.	SRX759518	PRJNA266265	SAMN03160597	Fiber-10DPA	Gossypium barbadense	10 DPA	fiber	no treatment		27067544	https://sra-downloadb.be-md.ncbi.nlm.nih.gov/sos1/sra-pub-run-2/SRR1652338/SRR1652338.1
SRR1652339	SRP049496	Gossypium barbadense L.	SRX759519	PRJNA266265	SAMN03160598	Fiber-20DPA	Gossypium barbadense	20 DPA	fiber	no treatment		27067544	https://sra-downloadb.be-md.ncbi.nlm.nih.gov/sos1/sra-pub-run-2/SRR1652339/SRR1652339.1
SRR3098092	SRP049496	Gossypium barbadense L.	SRX1528111	PRJNA266265	SAMN04396800	Ovule0DPARNAseq	Gossypium barbadense	0 DPA	ovule	no treatment		27067544	https://sra-downloadb.be-md.ncbi.nlm.nih.gov/sos2/sra-pub-run-7/SRR3098092/SRR3098092.1
SRR3098093	SRP049496	Gossypium barbadense L.	SRX1528112	PRJNA266265	SAMN04396801	Fiber10DPARNAseq	Gossypium barbadense	10 DPA	fiber	no treatment		27067544	https://sra-downloadb.be-md.ncbi.nlm.nih.gov/sos2/sra-pub-run-7/SRR3098093/SRR3098093.1
SRR3098094	SRP049496	Gossypium barbadense L.	SRX1528114	PRJNA266265	SAMN04396802	Fiber20DPARNAseq	Gossypium barbadense	20 DPA	fiber	no treatment		27067544	https://sra-downloadb.be-md.ncbi.nlm.nih.gov/sos2/sra-pub-run-7/SRR3098094/SRR3098094.1
SRR3098095	SRP049496	Gossypium barbadense L.	SRX1528115	PRJNA266265	SAMN04396803	Fiber30DPARNAseq	Gossypium barbadense	30 DPA	fiber	no treatment		27067544	https://sra-downloadb.be-md.ncbi.nlm.nih.gov/sos2/sra-pub-run-7/SRR3098095/SRR3098095.1
SRR3099009	SRP049496	Gossypium barbadense L.	SRX1528115	PRJNA266265	SAMN04396803	Fiber30DPARNAseq	Gossypium barbadense	30 DPA	fiber	no treatment		27067544	https://sra-downloadb.be-md.ncbi.nlm.nih.gov/sos2/sra-pub-run-7/SRR3099009/SRR3099009.1
SRR1984969	SRP057490	Gossypium barbadense L.	SRX1001286	PRJNA281551	SAMN03491707	VSg-7 mixed ovule RNA from four developmental time-points	Gossypium barbadense	flowering time	ovule	no treatment			https://sra-downloadb.be-md.ncbi.nlm.nih.gov/sos1/sra-pub-run-5/SRR1984969/SRR1984969.1
SRR1984983	SRP057490	Gossypium barbadense L.	SRX1001288	PRJNA281551	SAMN03491708	3-79 mixed ovule RNA from four developmental time-points	Gossypium barbadense	flowering time	ovule	no treatment			https://sra-downloadb.be-md.ncbi.nlm.nih.gov/sos1/sra-pub-run-5/SRR1984983/SRR1984983.1
SRR1984984	SRP057490	Gossypium barbadense L.	SRX1001289	PRJNA281551	SAMN03491709	VSg-7 ovule at 24 hours after pollination(HAP)	Gossypium barbadense	flowering time	ovule	no treatment			https://sra-downloadb.be-md.ncbi.nlm.nih.gov/sos1/sra-pub-run-5/SRR1984984/SRR1984984.1
SRR1984985	SRP057490	Gossypium barbadense L.	SRX1001290	PRJNA281551	SAMN03491710	VSg-7 ovule at 36 hours after pollination(HAP)	Gossypium barbadense	flowering time	ovule	no treatment			https://sra-downloadb.be-md.ncbi.nlm.nih.gov/sos1/sra-pub-run-5/SRR1984985/SRR1984985.1
SRR1984987	SRP057490	Gossypium barbadense L.	SRX1001292	PRJNA281551	SAMN03491712	VSg-7 ovule at 72 hours after pollination(HAP)	Gossypium barbadense	flowering time	ovule	no treatment			https://sra-downloadb.be-md.ncbi.nlm.nih.gov/sos1/sra-pub-run-5/SRR1984987/SRR1984987.1
SRR1984989	SRP057490	Gossypium barbadense L.	SRX1001291	PRJNA281551	SAMN03491711	VSg-7 ovule at 48 hours after pollination(HAP)	Gossypium barbadense	flowering time	ovule	no treatment			https://sra-downloadb.be-md.ncbi.nlm.nih.gov/sos1/sra-pub-run-5/SRR1984989/SRR1984989.1
SRR1984990	SRP057490	Gossypium barbadense L.	SRX1001293	PRJNA281551	SAMN03491713	3-79 ovule at 24 hours after pollination(HAP)	Gossypium barbadense	flowering time	ovule	no treatment			https://sra-downloadb.be-md.ncbi.nlm.nih.gov/sos1/sra-pub-run-5/SRR1984990/SRR1984990.1
SRR1984992	SRP057490	Gossypium barbadense L.	SRX1001294	PRJNA281551	SAMN03491714	3-79 ovule at 36 hours after pollination(HAP)	Gossypium barbadense	flowering time	ovule	no treatment			https://sra-downloadb.be-md.ncbi.nlm.nih.gov/sos1/sra-pub-run-5/SRR1984992/SRR1984992.1
SRR1984994	SRP057490	Gossypium barbadense L.	SRX1001296	PRJNA281551	SAMN03491715	3-79 ovule at 48 hours after pollination(HAP)	Gossypium barbadense	flowering time	ovule	no treatment			https://sra-downloadb.be-md.ncbi.nlm.nih.gov/sos1/sra-pub-run-5/SRR1984994/SRR1984994.1
SRR1984995	SRP057490	Gossypium barbadense L.	SRX1001297	PRJNA281551	SAMN03491716	3-79 ovule at 72 hours after pollination(HAP)	Gossypium barbadense	flowering time	ovule	no treatment			https://sra-downloadb.be-md.ncbi.nlm.nih.gov/sos1/sra-pub-run-5/SRR1984995/SRR1984995.1
SRR2032431	SRP058480	Gossypium barbadense L.	SRX1032877	PRJNA284336	SAMN03701454	GSM1690253	Gossypium barbadense	seedling stage\, have two pieces of leaf	shoot	no treatment		26983497	https://sra-downloadb.be-md.ncbi.nlm.nih.gov/sos1/sra-pub-run-5/SRR2032431/SRR2032431.1
SRR2032432	SRP058480	Gossypium barbadense L.	SRX1032878	PRJNA284336	SAMN03701455	GSM1690254	Gossypium barbadense	seedling stage\, have two pieces of leaf	shoot	no treatment		26983497	https://sra-downloadb.be-md.ncbi.nlm.nih.gov/sos1/sra-pub-run-5/SRR2032432/SRR2032432.1
SRR2032433	SRP058480	Gossypium barbadense L.	SRX1032879	PRJNA284336	SAMN03701456	GSM1690255	Gossypium barbadense	seedling stage\, have two pieces of leaf	shoot	no treatment		26983497	https://sra-downloadb.be-md.ncbi.nlm.nih.gov/sos1/sra-pub-run-5/SRR2032433/SRR2032433.1
SRR2032434	SRP058480	Gossypium barbadense L.	SRX1032880	PRJNA284336	SAMN03701457	GSM1690256	Gossypium barbadense	seedling stage\, have two pieces of leaf	shoot	no treatment		26983497	https://sra-downloadb.be-md.ncbi.nlm.nih.gov/sos1/sra-pub-run-5/SRR2032434/SRR2032434.1
SRR2032435	SRP058480	Gossypium barbadense L.	SRX1032881	PRJNA284336	SAMN03701458	GSM1690257	Gossypium barbadense	seedling stage\, have two pieces of leaf	shoot	no treatment		26983497	https://sra-downloadb.be-md.ncbi.nlm.nih.gov/sos1/sra-pub-run-5/SRR2032435/SRR2032435.1
SRR2032436	SRP058480	Gossypium barbadense L.	SRX1032882	PRJNA284336	SAMN03701459	GSM1690258	Gossypium barbadense	seedling stage\, have two pieces of leaf	shoot	no treatment		26983497	https://sra-downloadb.be-md.ncbi.nlm.nih.gov/sos1/sra-pub-run-5/SRR2032436/SRR2032436.1
SRR2032437	SRP058480	Gossypium barbadense L.	SRX1032883	PRJNA284336	SAMN03701460	GSM1690259	Gossypium barbadense	pre-budding stage\,about eight pieces of leaf	shoot	no treatment		26983497	https://sra-downloadb.be-md.ncbi.nlm.nih.gov/sos1/sra-pub-run-5/SRR2032437/SRR2032437.1
SRR2032438	SRP058480	Gossypium barbadense L.	SRX1032884	PRJNA284336	SAMN03701461	GSM1690260	Gossypium barbadense	pre-budding stage\,about eight pieces of leaf	shoot	no treatment		26983497	https://sra-downloadb.be-md.ncbi.nlm.nih.gov/sos1/sra-pub-run-5/SRR2032438/SRR2032438.1
SRR2032439	SRP058480	Gossypium barbadense L.	SRX1032885	PRJNA284336	SAMN03701462	GSM1690261	Gossypium barbadense	pre-budding stage\,about eight pieces of leaf	shoot	no treatment		26983497	https://sra-downloadb.be-md.ncbi.nlm.nih.gov/sos1/sra-pub-run-5/SRR2032439/SRR2032439.1
SRR2032440	SRP058480	Gossypium barbadense L.	SRX1032886	PRJNA284336	SAMN03701463	GSM1690262	Gossypium barbadense	pre-budding stage\, about six pieces of leaf	shoot	no treatment		26983497	https://sra-downloadb.be-md.ncbi.nlm.nih.gov/sos1/sra-pub-run-5/SRR2032440/SRR2032440.1
SRR2032441	SRP058480	Gossypium barbadense L.	SRX1032887	PRJNA284336	SAMN03701464	GSM1690263	Gossypium barbadense	pre-budding stage\, about six pieces of leaf	shoot	no treatment		26983497	https://sra-downloadb.be-md.ncbi.nlm.nih.gov/sos1/sra-pub-run-5/SRR2032441/SRR2032441.1
SRR2032442	SRP058480	Gossypium barbadense L.	SRX1032888	PRJNA284336	SAMN03701465	GSM1690264	Gossypium barbadense	pre-budding stage\, about six pieces of leaf	shoot	no treatment		26983497	https://sra-downloadb.be-md.ncbi.nlm.nih.gov/sos1/sra-pub-run-5/SRR2032442/SRR2032442.1
SRR2032443	SRP058480	Gossypium barbadense L.	SRX1032889	PRJNA284336	SAMN03701466	GSM1690265	Gossypium barbadense	the budding stage\, eleven pieces of leaf	shoot	no treatment		26983497	https://sra-downloadb.be-md.ncbi.nlm.nih.gov/sos1/sra-pub-run-5/SRR2032443/SRR2032443.1
SRR2032444	SRP058480	Gossypium barbadense L.	SRX1032890	PRJNA284336	SAMN03701467	GSM1690266	Gossypium barbadense	the budding stage\, eleven pieces of leaf	shoot	no treatment		26983497	https://sra-downloadb.be-md.ncbi.nlm.nih.gov/sos1/sra-pub-run-5/SRR2032444/SRR2032444.1
SRR2032445	SRP058480	Gossypium barbadense L.	SRX1032891	PRJNA284336	SAMN03701468	GSM1690267	Gossypium barbadense	the budding stage\, eleven pieces of leaf	shoot	no treatment		26983497	https://sra-downloadb.be-md.ncbi.nlm.nih.gov/sos1/sra-pub-run-5/SRR2032445/SRR2032445.1
SRR2032446	SRP058480	Gossypium barbadense L.	SRX1032892	PRJNA284336	SAMN03701469	GSM1690268	Gossypium barbadense	the budding stage\, about nine pieces of leaf	shoot	no treatment		26983497	https://sra-downloadb.be-md.ncbi.nlm.nih.gov/sos1/sra-pub-run-5/SRR2032446/SRR2032446.1
SRR2032447	SRP058480	Gossypium barbadense L.	SRX1032893	PRJNA284336	SAMN03701470	GSM1690269	Gossypium barbadense	the budding stage\, about nine pieces of leaf	shoot	no treatment		26983497	https://sra-downloadb.be-md.ncbi.nlm.nih.gov/sos1/sra-pub-run-5/SRR2032447/SRR2032447.1
SRR2032448	SRP058480	Gossypium barbadense L.	SRX1032894	PRJNA284336	SAMN03701471	GSM1690270	Gossypium barbadense	the budding stage\, about nine pieces of leaf	shoot	no treatment		26983497	https://sra-downloadb.be-md.ncbi.nlm.nih.gov/sos1/sra-pub-run-5/SRR2032448/SRR2032448.1
SRR2243282	SRP063349	Gossypium barbadense L.	SRX1184207	PRJNA290525	SAMN03892723	25 day Leaf Pimas	Gossypium barbadense	25 days	leaf	no treatment		27721653	https://sra-downloadb.be-md.ncbi.nlm.nih.gov/sos1/sra-pub-run-5/SRR2243282/SRR2243282.1
SRR2243283	SRP063349	Gossypium barbadense L.	SRX1184209	PRJNA290525	SAMN03892723	25 day Leaf Pimas	Gossypium barbadense	25 days	leaf	no treatment		27721653	https://sra-downloadb.be-md.ncbi.nlm.nih.gov/sos1/sra-pub-run-5/SRR2243283/SRR2243283.1
SRR2243285	SRP063349	Gossypium barbadense L.	SRX1184213	PRJNA290525	SAMN03892723	25 day Leaf Pimas	Gossypium barbadense	25 days	leaf	no treatment		27721653	https://sra-downloadb.be-md.ncbi.nlm.nih.gov/sos1/sra-pub-run-5/SRR2243285/SRR2243285.1
SRR5138434	SRP095915	Gossypium barbadense L.	SRX2457473	PRJNA359724	SAMN06197288	fiber samples	Gossypium barbadense	not applicable	fiber	no treatment		28892169	https://sra-downloadb.be-md.ncbi.nlm.nih.gov/sos2/sra-pub-run-9/SRR5138434/SRR5138434.1
SRR5138455	SRP095915	Gossypium barbadense L.	SRX2457473	PRJNA359724	SAMN06197288	fiber samples	Gossypium barbadense	not applicable	fiber	no treatment		28892169	https://sra-downloadb.be-md.ncbi.nlm.nih.gov/sos2/sra-pub-run-9/SRR5138455/SRR5138455.1
SRR5138457	SRP095915	Gossypium barbadense L.	SRX2457473	PRJNA359724	SAMN06197288	fiber samples	Gossypium barbadense	not applicable	fiber	no treatment		28892169	https://sra-downloadb.be-md.ncbi.nlm.nih.gov/sos2/sra-pub-run-9/SRR5138457/SRR5138457.1
SRR5138458	SRP095915	Gossypium barbadense L.	SRX2457473	PRJNA359724	SAMN06197288	fiber samples	Gossypium barbadense	not applicable	fiber	no treatment		28892169	https://sra-downloadb.be-md.ncbi.nlm.nih.gov/sos2/sra-pub-run-9/SRR5138458/SRR5138458.1
SRR5138459	SRP095915	Gossypium barbadense L.	SRX2457473	PRJNA359724	SAMN06197288	fiber samples	Gossypium barbadense	not applicable	fiber	no treatment		28892169	https://sra-downloadb.be-md.ncbi.nlm.nih.gov/sos2/sra-pub-run-9/SRR5138459/SRR5138459.1
SRR5138460	SRP095915	Gossypium barbadense L.	SRX2457473	PRJNA359724	SAMN06197288	fiber samples	Gossypium barbadense	not applicable	fiber	no treatment		28892169	https://sra-downloadb.be-md.ncbi.nlm.nih.gov/sos2/sra-pub-run-9/SRR5138460/SRR5138460.1
SRR5138463	SRP095915	Gossypium barbadense L.	SRX2457525	PRJNA359724	SAMN06197288	fiber samples	Gossypium barbadense	not applicable	fiber	no treatment		28892169	https://sra-downloadb.be-md.ncbi.nlm.nih.gov/sos2/sra-pub-run-9/SRR5138463/SRR5138463.1
SRR5138464	SRP095915	Gossypium barbadense L.	SRX2457525	PRJNA359724	SAMN06197288	fiber samples	Gossypium barbadense	not applicable	fiber	no treatment		28892169	https://sra-downloadb.be-md.ncbi.nlm.nih.gov/sos2/sra-pub-run-9/SRR5138464/SRR5138464.1
SRR5138465	SRP095915	Gossypium barbadense L.	SRX2457525	PRJNA359724	SAMN06197288	fiber samples	Gossypium barbadense	not applicable	fiber	no treatment		28892169	https://sra-downloadb.be-md.ncbi.nlm.nih.gov/sos2/sra-pub-run-9/SRR5138465/SRR5138465.1
SRR5138466	SRP095915	Gossypium barbadense L.	SRX2457525	PRJNA359724	SAMN06197288	fiber samples	Gossypium barbadense	not applicable	fiber	no treatment		28892169	https://sra-downloadb.be-md.ncbi.nlm.nih.gov/sos2/sra-pub-run-9/SRR5138466/SRR5138466.1
SRR5138467	SRP095915	Gossypium barbadense L.	SRX2457525	PRJNA359724	SAMN06197288	fiber samples	Gossypium barbadense	not applicable	fiber	no treatment		28892169	https://sra-downloadb.be-md.ncbi.nlm.nih.gov/sos2/sra-pub-run-9/SRR5138467/SRR5138467.1
SRR5138468	SRP095915	Gossypium barbadense L.	SRX2457525	PRJNA359724	SAMN06197288	fiber samples	Gossypium barbadense	not applicable	fiber	no treatment		28892169	https://sra-downloadb.be-md.ncbi.nlm.nih.gov/sos2/sra-pub-run-9/SRR5138468/SRR5138468.1
SRR5138469	SRP095915	Gossypium barbadense L.	SRX2457526	PRJNA359724	SAMN06197288	fiber samples	Gossypium barbadense	not applicable	fiber	no treatment		28892169	https://sra-downloadb.be-md.ncbi.nlm.nih.gov/sos2/sra-pub-run-9/SRR5138469/SRR5138469.1
SRR5138470	SRP095915	Gossypium barbadense L.	SRX2457526	PRJNA359724	SAMN06197288	fiber samples	Gossypium barbadense	not applicable	fiber	no treatment		28892169	https://sra-downloadb.be-md.ncbi.nlm.nih.gov/sos2/sra-pub-run-9/SRR5138470/SRR5138470.1
SRR5138471	SRP095915	Gossypium barbadense L.	SRX2457526	PRJNA359724	SAMN06197288	fiber samples	Gossypium barbadense	not applicable	fiber	no treatment		28892169	https://sra-downloadb.be-md.ncbi.nlm.nih.gov/sos2/sra-pub-run-9/SRR5138471/SRR5138471.1
SRR5138472	SRP095915	Gossypium barbadense L.	SRX2457527	PRJNA359724	SAMN06197289	non-fiber samples	Gossypium barbadense	not applicable	non-fiber samples from root, leaf, stem, petal, anther and stigma mixture	no treatment		28892169	https://sra-downloadb.be-md.ncbi.nlm.nih.gov/sos2/sra-pub-run-9/SRR5138472/SRR5138472.1
SRR5138473	SRP095915	Gossypium barbadense L.	SRX2457527	PRJNA359724	SAMN06197289	non-fiber samples	Gossypium barbadense	not applicable	non-fiber samples from root, leaf, stem, petal, anther and stigma mixture	no treatment		28892169	https://sra-downloadb.be-md.ncbi.nlm.nih.gov/sos2/sra-pub-run-9/SRR5138473/SRR5138473.1
SRR5138474	SRP095915	Gossypium barbadense L.	SRX2457527	PRJNA359724	SAMN06197289	non-fiber samples	Gossypium barbadense	not applicable	non-fiber samples from root, leaf, stem, petal, anther and stigma mixture	no treatment		28892169	https://sra-downloadb.be-md.ncbi.nlm.nih.gov/sos2/sra-pub-run-9/SRR5138474/SRR5138474.1
SRR5138475	SRP095915	Gossypium barbadense L.	SRX2457527	PRJNA359724	SAMN06197289	non-fiber samples	Gossypium barbadense	not applicable	non-fiber samples from root, leaf, stem, petal, anther and stigma mixture	no treatment		28892169	https://sra-downloadb.be-md.ncbi.nlm.nih.gov/sos2/sra-pub-run-9/SRR5138475/SRR5138475.1
SRR5138476	SRP095915	Gossypium barbadense L.	SRX2457527	PRJNA359724	SAMN06197289	non-fiber samples	Gossypium barbadense	not applicable	non-fiber samples from root, leaf, stem, petal, anther and stigma mixture	no treatment		28892169	https://sra-downloadb.be-md.ncbi.nlm.nih.gov/sos2/sra-pub-run-9/SRR5138476/SRR5138476.1
SRR5138477	SRP095915	Gossypium barbadense L.	SRX2457527	PRJNA359724	SAMN06197289	non-fiber samples	Gossypium barbadense	not applicable	non-fiber samples from root, leaf, stem, petal, anther and stigma mixture	no treatment		28892169	https://sra-downloadb.be-md.ncbi.nlm.nih.gov/sos2/sra-pub-run-9/SRR5138477/SRR5138477.1
SRR5138478	SRP095915	Gossypium barbadense L.	SRX2457528	PRJNA359724	SAMN06197289	non-fiber samples	Gossypium barbadense	not applicable	non-fiber samples from root, leaf, stem, petal, anther and stigma mixture	no treatment		28892169	https://sra-downloadb.be-md.ncbi.nlm.nih.gov/sos2/sra-pub-run-9/SRR5138478/SRR5138478.1
SRR5138498	SRP095915	Gossypium barbadense L.	SRX2457528	PRJNA359724	SAMN06197289	non-fiber samples	Gossypium barbadense	not applicable	non-fiber samples from root, leaf, stem, petal, anther and stigma mixture	no treatment		28892169	https://sra-downloadb.be-md.ncbi.nlm.nih.gov/sos2/sra-pub-run-9/SRR5138498/SRR5138498.1
SRR5138499	SRP095915	Gossypium barbadense L.	SRX2457528	PRJNA359724	SAMN06197289	non-fiber samples	Gossypium barbadense	not applicable	non-fiber samples from root, leaf, stem, petal, anther and stigma mixture	no treatment		28892169	https://sra-downloadb.be-md.ncbi.nlm.nih.gov/sos2/sra-pub-run-9/SRR5138499/SRR5138499.1
SRR5138502	SRP095915	Gossypium barbadense L.	SRX2457528	PRJNA359724	SAMN06197289	non-fiber samples	Gossypium barbadense	not applicable	non-fiber samples from root, leaf, stem, petal, anther and stigma mixture	no treatment		28892169	https://sra-downloadb.be-md.ncbi.nlm.nih.gov/sos2/sra-pub-run-9/SRR5138502/SRR5138502.1
SRR5138504	SRP095915	Gossypium barbadense L.	SRX2457528	PRJNA359724	SAMN06197289	non-fiber samples	Gossypium barbadense	not applicable	non-fiber samples from root, leaf, stem, petal, anther and stigma mixture	no treatment		28892169	https://sra-downloadb.be-md.ncbi.nlm.nih.gov/sos2/sra-pub-run-9/SRR5138504/SRR5138504.1
SRR5138505	SRP095915	Gossypium barbadense L.	SRX2457528	PRJNA359724	SAMN06197289	non-fiber samples	Gossypium barbadense	not applicable	non-fiber samples from root, leaf, stem, petal, anther and stigma mixture	no treatment		28892169	https://sra-downloadb.be-md.ncbi.nlm.nih.gov/sos2/sra-pub-run-9/SRR5138505/SRR5138505.1
SRR5138512	SRP095915	Gossypium barbadense L.	SRX2457529	PRJNA359724	SAMN06197289	non-fiber samples	Gossypium barbadense	not applicable	non-fiber samples from root, leaf, stem, petal, anther and stigma mixture	no treatment		28892169	https://sra-downloadb.be-md.ncbi.nlm.nih.gov/sos2/sra-pub-run-9/SRR5138512/SRR5138512.1
SRR5138513	SRP095915	Gossypium barbadense L.	SRX2457529	PRJNA359724	SAMN06197289	non-fiber samples	Gossypium barbadense	not applicable	non-fiber samples from root, leaf, stem, petal, anther and stigma mixture	no treatment		28892169	https://sra-downloadb.be-md.ncbi.nlm.nih.gov/sos2/sra-pub-run-9/SRR5138513/SRR5138513.1
SRR5138522	SRP095915	Gossypium barbadense L.	SRX2457529	PRJNA359724	SAMN06197289	non-fiber samples	Gossypium barbadense	not applicable	non-fiber samples from root, leaf, stem, petal, anther and stigma mixture	no treatment		28892169	https://sra-downloadb.be-md.ncbi.nlm.nih.gov/sos2/sra-pub-run-9/SRR5138522/SRR5138522.1
SRR5277129	SRP100470	Gossypium barbadense L.	SRX2581064	PRJNA376187	SAMN06361566	GSM2497683	Gossypium barbadense	NA	fiber	no treatment		31446488	https://sra-downloadb.be-md.ncbi.nlm.nih.gov/sos2/sra-pub-run-13/SRR5277129/SRR5277129.1
SRR5277130	SRP100470	Gossypium barbadense L.	SRX2581065	PRJNA376187	SAMN06361562	GSM2497684	Gossypium barbadense	NA	fiber	no treatment		31446488	https://sra-downloadb.be-md.ncbi.nlm.nih.gov/sos2/sra-pub-run-13/SRR5277130/SRR5277130.1
SRR5277131	SRP100470	Gossypium barbadense L.	SRX2581066	PRJNA376187	SAMN06361563	GSM2497685	Gossypium barbadense	NA	fiber	no treatment		31446488	https://sra-downloadb.be-md.ncbi.nlm.nih.gov/sos2/sra-pub-run-13/SRR5277131/SRR5277131.1
SRR5277132	SRP100470	Gossypium barbadense L.	SRX2581067	PRJNA376187	SAMN06361564	GSM2497686	Gossypium barbadense	NA	fiber	no treatment		31446488	https://sra-downloadb.be-md.ncbi.nlm.nih.gov/sos2/sra-pub-run-13/SRR5277132/SRR5277132.1
SRR5280650	SRP100628	Gossypium barbadense L.	SRX2584343	PRJNA376571	SAMN06434892	GSM2501363	Gossypium barbadense	NA	hypocotyl	no treatment		30814537	https://sra-downloadb.be-md.ncbi.nlm.nih.gov/sos2/sra-pub-run-9/SRR5280650/SRR5280650.1
SRR5280651	SRP100628	Gossypium barbadense L.	SRX2584343	PRJNA376571	SAMN06434892	GSM2501363	Gossypium barbadense	NA	hypocotyl	no treatment		30814537	https://sra-downloadb.be-md.ncbi.nlm.nih.gov/sos2/sra-pub-run-9/SRR5280651/SRR5280651.1
SRR5280652	SRP100628	Gossypium barbadense L.	SRX2584344	PRJNA376571	SAMN06434891	GSM2501364	Gossypium barbadense	NA	hypocotyl	no treatment		30814537	https://sra-downloadb.be-md.ncbi.nlm.nih.gov/sos2/sra-pub-run-9/SRR5280652/SRR5280652.1
SRR5280653	SRP100628	Gossypium barbadense L.	SRX2584344	PRJNA376571	SAMN06434891	GSM2501364	Gossypium barbadense	NA	hypocotyl	no treatment		30814537	https://sra-downloadb.be-md.ncbi.nlm.nih.gov/sos2/sra-pub-run-9/SRR5280653/SRR5280653.1
SRR5280654	SRP100628	Gossypium barbadense L.	SRX2584345	PRJNA376571	SAMN06434890	GSM2501365	Gossypium barbadense	NA	hypocotyl	no treatment		30814537	https://sra-downloadb.be-md.ncbi.nlm.nih.gov/sos2/sra-pub-run-9/SRR5280654/SRR5280654.1
SRR5280655	SRP100628	Gossypium barbadense L.	SRX2584345	PRJNA376571	SAMN06434890	GSM2501365	Gossypium barbadense	NA	hypocotyl	no treatment		30814537	https://sra-downloadb.be-md.ncbi.nlm.nih.gov/sos2/sra-pub-run-9/SRR5280655/SRR5280655.1
SRR5280656	SRP100628	Gossypium barbadense L.	SRX2584346	PRJNA376571	SAMN06434901	GSM2501366	Gossypium barbadense	NA	hypocotyl	no treatment		30814537	https://sra-downloadb.be-md.ncbi.nlm.nih.gov/sos2/sra-pub-run-9/SRR5280656/SRR5280656.1
SRR5280657	SRP100628	Gossypium barbadense L.	SRX2584346	PRJNA376571	SAMN06434901	GSM2501366	Gossypium barbadense	NA	hypocotyl	no treatment		30814537	https://sra-downloadb.be-md.ncbi.nlm.nih.gov/sos2/sra-pub-run-9/SRR5280657/SRR5280657.1
SRR5280658	SRP100628	Gossypium barbadense L.	SRX2584347	PRJNA376571	SAMN06434900	GSM2501367	Gossypium barbadense	NA	hypocotyl	no treatment		30814537	https://sra-downloadb.be-md.ncbi.nlm.nih.gov/sos2/sra-pub-run-9/SRR5280658/SRR5280658.1
SRR5280659	SRP100628	Gossypium barbadense L.	SRX2584348	PRJNA376571	SAMN06434899	GSM2501368	Gossypium barbadense	NA	hypocotyl	no treatment		30814537	https://sra-downloadb.be-md.ncbi.nlm.nih.gov/sos2/sra-pub-run-9/SRR5280659/SRR5280659.1
SRR5280660	SRP100628	Gossypium barbadense L.	SRX2584349	PRJNA376571	SAMN06434898	GSM2501369	Gossypium barbadense	NA	hypocotyl	no treatment		30814537	https://sra-downloadb.be-md.ncbi.nlm.nih.gov/sos2/sra-pub-run-9/SRR5280660/SRR5280660.1
SRR5280661	SRP100628	Gossypium barbadense L.	SRX2584349	PRJNA376571	SAMN06434898	GSM2501369	Gossypium barbadense	NA	hypocotyl	no treatment		30814537	https://sra-downloadb.be-md.ncbi.nlm.nih.gov/sos2/sra-pub-run-9/SRR5280661/SRR5280661.1
SRR5280662	SRP100628	Gossypium barbadense L.	SRX2584350	PRJNA376571	SAMN06434897	GSM2501370	Gossypium barbadense	NA	hypocotyl	no treatment		30814537	https://sra-downloadb.be-md.ncbi.nlm.nih.gov/sos2/sra-pub-run-9/SRR5280662/SRR5280662.1
SRR5280663	SRP100628	Gossypium barbadense L.	SRX2584351	PRJNA376571	SAMN06434896	GSM2501371	Gossypium barbadense	NA	hypocotyl	no treatment		30814537	https://sra-downloadb.be-md.ncbi.nlm.nih.gov/sos2/sra-pub-run-9/SRR5280663/SRR5280663.1
SRR5280664	SRP100628	Gossypium barbadense L.	SRX2584352	PRJNA376571	SAMN06434895	GSM2501372	Gossypium barbadense	NA	hypocotyl	no treatment		30814537	https://sra-downloadb.be-md.ncbi.nlm.nih.gov/sos2/sra-pub-run-9/SRR5280664/SRR5280664.1
SRR5280665	SRP100628	Gossypium barbadense L.	SRX2584353	PRJNA376571	SAMN06434894	GSM2501373	Gossypium barbadense	NA	hypocotyl	no treatment		30814537	https://sra-downloadb.be-md.ncbi.nlm.nih.gov/sos2/sra-pub-run-9/SRR5280665/SRR5280665.1
SRR5280666	SRP100628	Gossypium barbadense L.	SRX2584354	PRJNA376571	SAMN06434893	GSM2501374	Gossypium barbadense	NA	hypocotyl	no treatment		30814537	https://sra-downloadb.be-md.ncbi.nlm.nih.gov/sos2/sra-pub-run-9/SRR5280666/SRR5280666.1
SRR5903852	SRP114908	Gossypium barbadense L.	SRX3065397	PRJNA397124	SAMN07449350	Tetrad	Gossypium barbadense	Florescence	anther	no treatment		29068396	https://sra-downloadb.be-md.ncbi.nlm.nih.gov/sos2/sra-pub-run-11/SRR5903852/SRR5903852.1
SRR6027257	SRP117295	Gossypium barbadense L.	SRX3177697	PRJNA406850	SAMN07632935	Gb-VIGS	Gossypium barbadense	the third true leaf	shoot	no treatment		30458710	https://sra-downloadb.be-md.ncbi.nlm.nih.gov/sos1/sra-pub-run-1/SRR6027257/SRR6027257.1
SRR8089843	SRP166405	Gossypium barbadense L.	SRX4916953	PRJNA490626	SAMN10053956	H7124_filament_3	Gossypium barbadense	not collected	fiber	no treatment		31937242	https://sra-download.ncbi.nlm.nih.gov/traces/sra72/SRR/007900/SRR8089843
SRR8089844	SRP166405	Gossypium barbadense L.	SRX4916952	PRJNA490626	SAMN10054076	H7124_ck_3h-3	Gossypium barbadense	not collected	leaf	no treatment		31937242	https://sra-downloadb.be-md.ncbi.nlm.nih.gov/sos2/sra-pub-run-15/SRR8089844/SRR8089844.1
SRR8089845	SRP166405	Gossypium barbadense L.	SRX4916951	PRJNA490626	SAMN10054075	H7124_ck_3h-2	Gossypium barbadense	not collected	leaf	no treatment		31937242	https://sra-download.ncbi.nlm.nih.gov/traces/sra72/SRR/007900/SRR8089845
SRR8089846	SRP166405	Gossypium barbadense L.	SRX4916950	PRJNA490626	SAMN10054074	H7124_ck_3h-1	Gossypium barbadense	not collected	leaf	no treatment		31937242	https://sra-download.ncbi.nlm.nih.gov/traces/sra72/SRR/007900/SRR8089846
SRR8089847	SRP166405	Gossypium barbadense L.	SRX4916949	PRJNA490626	SAMN10054073	H7124_ck_1h-3	Gossypium barbadense	not collected	leaf	no treatment		31937242	https://sra-download.ncbi.nlm.nih.gov/traces/sra72/SRR/007900/SRR8089847
SRR8089848	SRP166405	Gossypium barbadense L.	SRX4916948	PRJNA490626	SAMN10054072	H7124_ck_1h-2	Gossypium barbadense	not collected	leaf	no treatment		31937242	https://sra-downloadb.be-md.ncbi.nlm.nih.gov/sos2/sra-pub-run-15/SRR8089848/SRR8089848.1
SRR8089849	SRP166405	Gossypium barbadense L.	SRX4916947	PRJNA490626	SAMN10054071	H7124_ck_1h-1	Gossypium barbadense	not collected	leaf	no treatment		31937242	https://sra-downloadb.be-md.ncbi.nlm.nih.gov/sos2/sra-pub-run-15/SRR8089849/SRR8089849.1
SRR8089850	SRP166405	Gossypium barbadense L.	SRX4916946	PRJNA490626	SAMN10054070	H7124_0h-3	Gossypium barbadense	not collected	leaf	no treatment		31937242	https://sra-download.ncbi.nlm.nih.gov/traces/sra72/SRR/007900/SRR8089850
SRR8089851	SRP166405	Gossypium barbadense L.	SRX4916945	PRJNA490626	SAMN10054069	H7124_0h-2	Gossypium barbadense	not collected	leaf	no treatment		31937242	https://sra-download.ncbi.nlm.nih.gov/traces/sra72/SRR/007900/SRR8089851
SRR8089852	SRP166405	Gossypium barbadense L.	SRX4916944	PRJNA490626	SAMN10054138	H7124_NaCl_6h-2	Gossypium barbadense	not collected	leaf	no treatment		31937242	https://sra-download.ncbi.nlm.nih.gov/traces/sra72/SRR/007900/SRR8089852
SRR8089853	SRP166405	Gossypium barbadense L.	SRX4916943	PRJNA490626	SAMN10054078	H7124_ck_6h-2	Gossypium barbadense	not collected	leaf	no treatment		31937242	https://sra-download.ncbi.nlm.nih.gov/traces/sra72/SRR/007900/SRR8089853
SRR8089854	SRP166405	Gossypium barbadense L.	SRX4916942	PRJNA490626	SAMN10054077	H7124_ck_6h-1	Gossypium barbadense	not collected	leaf	no treatment		31937242	https://sra-download.ncbi.nlm.nih.gov/traces/sra72/SRR/007900/SRR8089854
SRR8089856	SRP166405	Gossypium barbadense L.	SRX4916940	PRJNA490626	SAMN10054137	H7124_NaCl_6h-1	Gossypium barbadense	not collected	leaf	no treatment		31937242	https://sra-download.ncbi.nlm.nih.gov/traces/sra72/SRR/007900/SRR8089856
SRR8089857	SRP166405	Gossypium barbadense L.	SRX4916939	PRJNA490626	SAMN10053951	H7124_anther_1	Gossypium barbadense	not collected	anther	no treatment		31937242	https://sra-download.ncbi.nlm.nih.gov/traces/sra72/SRR/007900/SRR8089857
SRR8089858	SRP166405	Gossypium barbadense L.	SRX4916938	PRJNA490626	SAMN10054096	H7124_4C_12h-2	Gossypium barbadense	not collected	leaf	no treatment		31937242	https://sra-download.ncbi.nlm.nih.gov/traces/sra72/SRR/007900/SRR8089858
SRR8089859	SRP166405	Gossypium barbadense L.	SRX4916937	PRJNA490626	SAMN10054142	H7124_NaCl_12h-3	Gossypium barbadense	not collected	leaf	no treatment		31937242	https://sra-download.ncbi.nlm.nih.gov/traces/sra72/SRR/007900/SRR8089859
SRR8089860	SRP166405	Gossypium barbadense L.	SRX4916936	PRJNA490626	SAMN10054095	H7124_4C_12h-1	Gossypium barbadense	not collected	leaf	no treatment		31937242	https://sra-downloadb.be-md.ncbi.nlm.nih.gov/sos2/sra-pub-run-15/SRR8089860/SRR8089860.1
SRR8089871	SRP166405	Gossypium barbadense L.	SRX4916925	PRJNA490626	SAMN10054136	H7124_NaCl_3h-3	Gossypium barbadense	not collected	leaf	no treatment		31937242	https://sra-downloadb.be-md.ncbi.nlm.nih.gov/sos2/sra-pub-run-15/SRR8089871/SRR8089871.1
SRR8089872	SRP166405	Gossypium barbadense L.	SRX4916924	PRJNA490626	SAMN10053953	H7124_anther_3	Gossypium barbadense	not collected	anther	no treatment		31937242	https://sra-download.ncbi.nlm.nih.gov/traces/sra72/SRR/007900/SRR8089872
SRR8089873	SRP166405	Gossypium barbadense L.	SRX4916923	PRJNA490626	SAMN10053952	H7124_anther_2	Gossypium barbadense	not collected	anther	no treatment		31937242	https://sra-download.ncbi.nlm.nih.gov/traces/sra72/SRR/007900/SRR8089873
SRR8089874	SRP166405	Gossypium barbadense L.	SRX4916922	PRJNA490626	SAMN10053933	H7124_stem_1	Gossypium barbadense	not collected	stem	no treatment		31937242	https://sra-download.ncbi.nlm.nih.gov/traces/sra72/SRR/007900/SRR8089874
SRR8089875	SRP166405	Gossypium barbadense L.	SRX4916921	PRJNA490626	SAMN10054135	H7124_NaCl_3h-2	Gossypium barbadense	not collected	leaf	no treatment		31937242	https://sra-download.ncbi.nlm.nih.gov/traces/sra72/SRR/007900/SRR8089875
SRR8089876	SRP166405	Gossypium barbadense L.	SRX4916920	PRJNA490626	SAMN10054101	H7124_37C_1h-1	Gossypium barbadense	not collected	leaf	no treatment		31937242	https://sra-download.ncbi.nlm.nih.gov/traces/sra72/SRR/007900/SRR8089876
SRR8089877	SRP166405	Gossypium barbadense L.	SRX4916919	PRJNA490626	SAMN10054102	H7124_37C_1h-2	Gossypium barbadense	not collected	leaf	no treatment		31937242	https://sra-download.ncbi.nlm.nih.gov/traces/sra72/SRR/007900/SRR8089877
SRR8089878	SRP166405	Gossypium barbadense L.	SRX4916918	PRJNA490626	SAMN10054099	H7124_4C_24h-2	Gossypium barbadense	not collected	leaf	no treatment		31937242	https://sra-downloadb.be-md.ncbi.nlm.nih.gov/sos2/sra-pub-run-15/SRR8089878/SRR8089878.1
SRR8089879	SRP166405	Gossypium barbadense L.	SRX4916917	PRJNA490626	SAMN10054100	H7124_4C_24h-3	Gossypium barbadense	not collected	leaf	no treatment		31937242	https://sra-download.ncbi.nlm.nih.gov/traces/sra72/SRR/007900/SRR8089879
SRR8089880	SRP166405	Gossypium barbadense L.	SRX4916916	PRJNA490626	SAMN10054105	H7124_37C_3h-2	Gossypium barbadense	not collected	leaf	no treatment		31937242	https://sra-download.ncbi.nlm.nih.gov/traces/sra72/SRR/007900/SRR8089880
SRR8089881	SRP166405	Gossypium barbadense L.	SRX4916915	PRJNA490626	SAMN10054106	H7124_37C_3h-3	Gossypium barbadense	not collected	leaf	no treatment		31937242	https://sra-download.ncbi.nlm.nih.gov/traces/sra72/SRR/007900/SRR8089881
SRR8089882	SRP166405	Gossypium barbadense L.	SRX4916914	PRJNA490626	SAMN10054103	H7124_37C_1h-3	Gossypium barbadense	not collected	leaf	no treatment		31937242	https://sra-download.ncbi.nlm.nih.gov/traces/sra72/SRR/007900/SRR8089882
SRR8089883	SRP166405	Gossypium barbadense L.	SRX4916913	PRJNA490626	SAMN10054104	H7124_37C_3h-1	Gossypium barbadense	not collected	leaf	no treatment		31937242	https://sra-downloadb.be-md.ncbi.nlm.nih.gov/sos2/sra-pub-run-15/SRR8089883/SRR8089883.1
SRR8089884	SRP166405	Gossypium barbadense L.	SRX4916912	PRJNA490626	SAMN10053957	H7124_pistil_1	Gossypium barbadense	not collected	pistil	no treatment		31937242	https://sra-downloadb.be-md.ncbi.nlm.nih.gov/sos2/sra-pub-run-15/SRR8089884/SRR8089884.1
SRR8089885	SRP166405	Gossypium barbadense L.	SRX4916911	PRJNA490626	SAMN10054107	H7124_37C_6h-1	Gossypium barbadense	not collected	leaf	no treatment		31937242	https://sra-download.ncbi.nlm.nih.gov/traces/sra72/SRR/007900/SRR8089885
SRR8089886	SRP166405	Gossypium barbadense L.	SRX4916910	PRJNA490626	SAMN10054108	H7124_37C_6h-2	Gossypium barbadense	not collected	leaf	no treatment		31937242	https://sra-downloadb.be-md.ncbi.nlm.nih.gov/sos2/sra-pub-run-15/SRR8089886/SRR8089886.1
SRR8089887	SRP166405	Gossypium barbadense L.	SRX4916909	PRJNA490626	SAMN10053968	H7124_1DPA_2	Gossypium barbadense	not collected	ovule	no treatment		31937242	https://sra-download.ncbi.nlm.nih.gov/traces/sra72/SRR/007900/SRR8089887
SRR8089888	SRP166405	Gossypium barbadense L.	SRX4916908	PRJNA490626	SAMN10053967	H7124_1DPA_1	Gossypium barbadense	not collected	ovule	no treatment		31937242	https://sra-downloadb.be-md.ncbi.nlm.nih.gov/sos2/sra-pub-run-15/SRR8089888/SRR8089888.1
SRR8089889	SRP166405	Gossypium barbadense L.	SRX4916907	PRJNA490626	SAMN10053958	H7124_pistil_2	Gossypium barbadense	not collected	pistil	no treatment		31937242	https://sra-download.ncbi.nlm.nih.gov/traces/sra72/SRR/007900/SRR8089889
SRR8089890	SRP166405	Gossypium barbadense L.	SRX4916906	PRJNA490626	SAMN10054123	H7124_PEG_6h-2	Gossypium barbadense	not collected	leaf	no treatment		31937242	https://sra-download.ncbi.nlm.nih.gov/traces/sra72/SRR/007900/SRR8089890
SRR8089891	SRP166405	Gossypium barbadense L.	SRX4916905	PRJNA490626	SAMN10054124	H7124_PEG_6h-3	Gossypium barbadense	not collected	leaf	no treatment		31937242	https://sra-download.ncbi.nlm.nih.gov/traces/sra72/SRR/007900/SRR8089891
SRR8089892	SRP166405	Gossypium barbadense L.	SRX4916904	PRJNA490626	SAMN10054125	H7124_PEG_12h-1	Gossypium barbadense	not collected	leaf	no treatment		31937242	https://sra-downloadb.be-md.ncbi.nlm.nih.gov/sos2/sra-pub-run-15/SRR8089892/SRR8089892.1
SRR8089893	SRP166405	Gossypium barbadense L.	SRX4916903	PRJNA490626	SAMN10054126	H7124_PEG_12h-2	Gossypium barbadense	not collected	leaf	no treatment		31937242	https://sra-download.ncbi.nlm.nih.gov/traces/sra72/SRR/007900/SRR8089893
SRR8089894	SRP166405	Gossypium barbadense L.	SRX4916902	PRJNA490626	SAMN10054119	H7124_PEG_3h-1	Gossypium barbadense	not collected	leaf	no treatment		31937242	https://sra-download.ncbi.nlm.nih.gov/traces/sra72/SRR/007900/SRR8089894
SRR8089898	SRP166405	Gossypium barbadense L.	SRX4916898	PRJNA490626	SAMN10053931	H7124_root_2	Gossypium barbadense	not collected	root	no treatment		31937242	https://sra-downloadb.be-md.ncbi.nlm.nih.gov/sos2/sra-pub-run-15/SRR8089898/SRR8089898.1
SRR8089899	SRP166405	Gossypium barbadense L.	SRX4916897	PRJNA490626	SAMN10053960	H7124_-3DPA_1	Gossypium barbadense	not collected	ovule	no treatment		31937242	https://sra-download.ncbi.nlm.nih.gov/traces/sra72/SRR/007900/SRR8089899
SRR8089900	SRP166405	Gossypium barbadense L.	SRX4916896	PRJNA490626	SAMN10054127	H7124_PEG_12h-3	Gossypium barbadense	not collected	leaf	no treatment		31937242	https://sra-download.ncbi.nlm.nih.gov/traces/sra72/SRR/007900/SRR8089900
SRR8089901	SRP166405	Gossypium barbadense L.	SRX4916895	PRJNA490626	SAMN10054128	H7124_PEG_24h-2	Gossypium barbadense	not collected	leaf	no treatment		31937242	https://sra-download.ncbi.nlm.nih.gov/traces/sra72/SRR/007900/SRR8089901
SRR8089904	SRP166405	Gossypium barbadense L.	SRX4916892	PRJNA490626	SAMN10053965	H7124_0DPA_2	Gossypium barbadense	not collected	ovule	no treatment		31937242	https://sra-download.ncbi.nlm.nih.gov/traces/sra72/SRR/007900/SRR8089904
SRR8089905	SRP166405	Gossypium barbadense L.	SRX4916891	PRJNA490626	SAMN10053950	H7124_bract_3	Gossypium barbadense	not collected	bract	no treatment		31937242	https://sra-download.ncbi.nlm.nih.gov/traces/sra72/SRR/007900/SRR8089905
SRR8089906	SRP166405	Gossypium barbadense L.	SRX4916890	PRJNA490626	SAMN10053964	H7124_0DPA_1	Gossypium barbadense	not collected	ovule	no treatment		31937242	https://sra-download.ncbi.nlm.nih.gov/traces/sra72/SRR/007900/SRR8089906
SRR8089907	SRP166405	Gossypium barbadense L.	SRX4916889	PRJNA490626	SAMN10053963	H7124_-1DPA_2	Gossypium barbadense	not collected	ovule	no treatment		31937242	https://sra-download.ncbi.nlm.nih.gov/traces/sra72/SRR/007900/SRR8089907
SRR8089908	SRP166405	Gossypium barbadense L.	SRX4916888	PRJNA490626	SAMN10053937	H7124_leaf_2	Gossypium barbadense	not collected	leaf	no treatment		31937242	https://sra-download.ncbi.nlm.nih.gov/traces/sra72/SRR/007900/SRR8089908
SRR8089909	SRP166405	Gossypium barbadense L.	SRX4916887	PRJNA490626	SAMN10054090	H7124_4C_3h-2	Gossypium barbadense	not collected	leaf	no treatment		31937242	https://sra-downloadb.be-md.ncbi.nlm.nih.gov/sos2/sra-pub-run-15/SRR8089909/SRR8089909.1
SRR8089910	SRP166405	Gossypium barbadense L.	SRX4916886	PRJNA490626	SAMN10054089	H7124_4C_3h-1	Gossypium barbadense	not collected	leaf	no treatment		31937242	https://sra-download.ncbi.nlm.nih.gov/traces/sra72/SRR/007900/SRR8089910
SRR8089911	SRP166405	Gossypium barbadense L.	SRX4916885	PRJNA490626	SAMN10054092	H7124_4C_6h-1	Gossypium barbadense	not collected	leaf	no treatment		31937242	https://sra-downloadb.be-md.ncbi.nlm.nih.gov/sos2/sra-pub-run-15/SRR8089911/SRR8089911.1
SRR8089912	SRP166405	Gossypium barbadense L.	SRX4916884	PRJNA490626	SAMN10054091	H7124_4C_3h-3	Gossypium barbadense	not collected	leaf	no treatment		31937242	https://sra-downloadb.be-md.ncbi.nlm.nih.gov/sos2/sra-pub-run-15/SRR8089912/SRR8089912.1
SRR8089913	SRP166405	Gossypium barbadense L.	SRX4916883	PRJNA490626	SAMN10054094	H7124_4C_6h-3	Gossypium barbadense	not collected	leaf	no treatment		31937242	https://sra-download.ncbi.nlm.nih.gov/traces/sra72/SRR/007900/SRR8089913
SRR8089914	SRP166405	Gossypium barbadense L.	SRX4916882	PRJNA490626	SAMN10054093	H7124_4C_6h-2	Gossypium barbadense	not collected	leaf	no treatment		31937242	https://sra-download.ncbi.nlm.nih.gov/traces/sra72/SRR/007900/SRR8089914
SRR8089925	SRP166405	Gossypium barbadense L.	SRX4916871	PRJNA490626	SAMN10054112	H7124_37C_12h-3	Gossypium barbadense	not collected	leaf	no treatment		31937242	https://sra-downloadb.be-md.ncbi.nlm.nih.gov/sos2/sra-pub-run-15/SRR8089925/SRR8089925.1
SRR8089926	SRP166405	Gossypium barbadense L.	SRX4916870	PRJNA490626	SAMN10054111	H7124_37C_12h-2	Gossypium barbadense	not collected	leaf	no treatment		31937242	https://sra-download.ncbi.nlm.nih.gov/traces/sra72/SRR/007900/SRR8089926
SRR8089927	SRP166405	Gossypium barbadense L.	SRX4916869	PRJNA490626	SAMN10054110	H7124_37C_12h-1	Gossypium barbadense	not collected	leaf	no treatment		31937242	https://sra-download.ncbi.nlm.nih.gov/traces/sra72/SRR/007900/SRR8089927
SRR8089928	SRP166405	Gossypium barbadense L.	SRX4916868	PRJNA490626	SAMN10054109	H7124_37C_6h-3	Gossypium barbadense	not collected	leaf	no treatment		31937242	https://sra-downloadb.be-md.ncbi.nlm.nih.gov/sos2/sra-pub-run-15/SRR8089928/SRR8089928.1
SRR8089929	SRP166405	Gossypium barbadense L.	SRX4916867	PRJNA490626	SAMN10054116	H7124_PEG_1h-1	Gossypium barbadense	not collected	leaf	no treatment		31937242	https://sra-downloadb.be-md.ncbi.nlm.nih.gov/sos2/sra-pub-run-15/SRR8089929/SRR8089929.1
SRR8089930	SRP166405	Gossypium barbadense L.	SRX4916866	PRJNA490626	SAMN10054115	H7124_37C_24h-3	Gossypium barbadense	not collected	leaf	no treatment		31937242	https://sra-download.ncbi.nlm.nih.gov/traces/sra72/SRR/007900/SRR8089930
SRR8089931	SRP166405	Gossypium barbadense L.	SRX4916865	PRJNA490626	SAMN10054114	H7124_37C_24h-2	Gossypium barbadense	not collected	leaf	no treatment		31937242	https://sra-download.ncbi.nlm.nih.gov/traces/sra72/SRR/007900/SRR8089931
SRR8089932	SRP166405	Gossypium barbadense L.	SRX4916864	PRJNA490626	SAMN10054113	H7124_37C_24h-1	Gossypium barbadense	not collected	leaf	no treatment		31937242	https://sra-download.ncbi.nlm.nih.gov/traces/sra72/SRR/007900/SRR8089932
SRR8089933	SRP166405	Gossypium barbadense L.	SRX4916863	PRJNA490626	SAMN10053962	H7124_-1DPA_1	Gossypium barbadense	not collected	ovule	no treatment		31937242	https://sra-downloadb.be-md.ncbi.nlm.nih.gov/sos2/sra-pub-run-15/SRR8089933/SRR8089933.1
SRR8089934	SRP166405	Gossypium barbadense L.	SRX4916862	PRJNA490626	SAMN10054118	H7124_PEG_1h-3	Gossypium barbadense	not collected	leaf	no treatment		31937242	https://sra-download.ncbi.nlm.nih.gov/traces/sra72/SRR/007900/SRR8089934
SRR8089935	SRP166405	Gossypium barbadense L.	SRX4916861	PRJNA490626	SAMN10054117	H7124_PEG_1h-2	Gossypium barbadense	not collected	leaf	no treatment		31937242	https://sra-download.ncbi.nlm.nih.gov/traces/sra72/SRR/007900/SRR8089935
SRR8089936	SRP166405	Gossypium barbadense L.	SRX4916860	PRJNA490626	SAMN10053961	H7124_-3DPA_2	Gossypium barbadense	not collected	ovule	no treatment		31937242	https://sra-downloadb.be-md.ncbi.nlm.nih.gov/sos2/sra-pub-run-15/SRR8089936/SRR8089936.1
SRR8089937	SRP166405	Gossypium barbadense L.	SRX4916859	PRJNA490626	SAMN10053959	H7124_pistil_3	Gossypium barbadense	not collected	pistil	no treatment		31937242	https://sra-downloadb.be-md.ncbi.nlm.nih.gov/sos2/sra-pub-run-15/SRR8089937/SRR8089937.1
SRR8089938	SRP166405	Gossypium barbadense L.	SRX4916858	PRJNA490626	SAMN10053948	H7124_bract_1	Gossypium barbadense	not collected	bract	no treatment		31937242	https://sra-download.ncbi.nlm.nih.gov/traces/sra72/SRR/007900/SRR8089938
SRR8089939	SRP166405	Gossypium barbadense L.	SRX4916857	PRJNA490626	SAMN10053947	H7124_sepal_3	Gossypium barbadense	not collected	sepal	no treatment		31937242	https://sra-download.ncbi.nlm.nih.gov/traces/sra72/SRR/007900/SRR8089939
SRR8089940	SRP166405	Gossypium barbadense L.	SRX4916856	PRJNA490626	SAMN10053942	H7124_torus_1	Gossypium barbadense	not collected	torus	no treatment		31937242	https://sra-download.ncbi.nlm.nih.gov/traces/sra72/SRR/007900/SRR8089940
SRR8089941	SRP166405	Gossypium barbadense L.	SRX4916855	PRJNA490626	SAMN10053941	H7124_pental_3	Gossypium barbadense	not collected	petal	no treatment		31937242	https://sra-download.ncbi.nlm.nih.gov/traces/sra72/SRR/007900/SRR8089941
SRR8089942	SRP166405	Gossypium barbadense L.	SRX4916854	PRJNA490626	SAMN10053940	H7124_pental_2	Gossypium barbadense	not collected	petal	no treatment		31937242	https://sra-download.ncbi.nlm.nih.gov/traces/sra72/SRR/007900/SRR8089942
SRR8089943	SRP166405	Gossypium barbadense L.	SRX4916853	PRJNA490626	SAMN10053939	H7124_pental_1	Gossypium barbadense	not collected	petal	no treatment		31937242	https://sra-download.ncbi.nlm.nih.gov/traces/sra72/SRR/007900/SRR8089943
SRR8089944	SRP166405	Gossypium barbadense L.	SRX4916852	PRJNA490626	SAMN10053946	H7124_sepal_2	Gossypium barbadense	not collected	sepal	no treatment		31937242	https://sra-downloadb.be-md.ncbi.nlm.nih.gov/sos2/sra-pub-run-15/SRR8089944/SRR8089944.1
SRR8089945	SRP166405	Gossypium barbadense L.	SRX4916851	PRJNA490626	SAMN10053945	H7124_sepal_1	Gossypium barbadense	not collected	sepal	no treatment		31937242	https://sra-download.ncbi.nlm.nih.gov/traces/sra72/SRR/007900/SRR8089945
SRR8089946	SRP166405	Gossypium barbadense L.	SRX4916850	PRJNA490626	SAMN10053944	H7124_torus_3	Gossypium barbadense	not collected	torus	no treatment		31937242	https://sra-download.ncbi.nlm.nih.gov/traces/sra72/SRR/007900/SRR8089946
SRR8089947	SRP166405	Gossypium barbadense L.	SRX4916849	PRJNA490626	SAMN10053943	H7124_torus_2	Gossypium barbadense	not collected	torus	no treatment		31937242	https://sra-downloadb.be-md.ncbi.nlm.nih.gov/sos2/sra-pub-run-15/SRR8089947/SRR8089947.1
SRR8089948	SRP166405	Gossypium barbadense L.	SRX4916848	PRJNA490626	SAMN10054141	H7124_NaCl_12h-2	Gossypium barbadense	not collected	leaf	no treatment		31937242	https://sra-downloadb.be-md.ncbi.nlm.nih.gov/sos2/sra-pub-run-15/SRR8089948/SRR8089948.1
SRR8089959	SRP166405	Gossypium barbadense L.	SRX4916837	PRJNA490626	SAMN10053977	H7124_10DPA_Fiber_2	Gossypium barbadense	10 DPA	fiber	no treatment		31937242	https://sra-download.ncbi.nlm.nih.gov/traces/sra72/SRR/007900/SRR8089959
SRR8089960	SRP166405	Gossypium barbadense L.	SRX4916836	PRJNA490626	SAMN10053978	H7124_10DPA_Fiber_3	Gossypium barbadense	10 DPA	fiber	no treatment		31937242	https://sra-download.ncbi.nlm.nih.gov/traces/sra72/SRR/007900/SRR8089960
SRR8089961	SRP166405	Gossypium barbadense L.	SRX4916835	PRJNA490626	SAMN10053973	H7124_5DPA_1	Gossypium barbadense	5 DPA	ovule	no treatment		31937242	https://sra-download.ncbi.nlm.nih.gov/traces/sra72/SRR/007900/SRR8089961
SRR8089962	SRP166405	Gossypium barbadense L.	SRX4916834	PRJNA490626	SAMN10053974	H7124_5DPA_2	Gossypium barbadense	5 DPA	ovule	no treatment		31937242	https://sra-download.ncbi.nlm.nih.gov/traces/sra72/SRR/007900/SRR8089962
SRR8089963	SRP166405	Gossypium barbadense L.	SRX4916833	PRJNA490626	SAMN10053975	H7124_5DPA_3	Gossypium barbadense	5 DPA	ovule	no treatment		31937242	https://sra-downloadb.be-md.ncbi.nlm.nih.gov/sos2/sra-pub-run-15/SRR8089963/SRR8089963.1
SRR8089964	SRP166405	Gossypium barbadense L.	SRX4916832	PRJNA490626	SAMN10053976	H7124_10DPA_Fiber_1	Gossypium barbadense	10 DPA	fiber	no treatment		31937242	https://sra-download.ncbi.nlm.nih.gov/traces/sra72/SRR/007900/SRR8089964
SRR8089965	SRP166405	Gossypium barbadense L.	SRX4916831	PRJNA490626	SAMN10053969	H7124_1DPA_3	Gossypium barbadense	1 DPA	ovule	no treatment		31937242	https://sra-download.ncbi.nlm.nih.gov/traces/sra72/SRR/007900/SRR8089965
SRR8089966	SRP166405	Gossypium barbadense L.	SRX4916830	PRJNA490626	SAMN10053970	H7124_3DPA_1	Gossypium barbadense	3 DPA	ovule	no treatment		31937242	https://sra-downloadb.be-md.ncbi.nlm.nih.gov/sos2/sra-pub-run-15/SRR8089966/SRR8089966.1
SRR8089967	SRP166405	Gossypium barbadense L.	SRX4916829	PRJNA490626	SAMN10053971	H7124_3DPA_2	Gossypium barbadense	3 DPA	ovule	no treatment		31937242	https://sra-download.ncbi.nlm.nih.gov/traces/sra72/SRR/007900/SRR8089967
SRR8089968	SRP166405	Gossypium barbadense L.	SRX4916828	PRJNA490626	SAMN10053972	H7124_3DPA_3	Gossypium barbadense	3 DPA	ovule	no treatment		31937242	https://sra-downloadb.be-md.ncbi.nlm.nih.gov/sos2/sra-pub-run-15/SRR8089968/SRR8089968.1
SRR8089970	SRP166405	Gossypium barbadense L.	SRX4916826	PRJNA490626	SAMN10053934	H7124_stem_2	Gossypium barbadense	not collected	stem	no treatment		31937242	https://sra-download.ncbi.nlm.nih.gov/traces/sra72/SRR/007900/SRR8089970
SRR8089971	SRP166405	Gossypium barbadense L.	SRX4916825	PRJNA490626	SAMN10053935	H7124_stem_3	Gossypium barbadense	not collected	stem	no treatment		31937242	https://sra-download.ncbi.nlm.nih.gov/traces/sra72/SRR/007900/SRR8089971
SRR8089972	SRP166405	Gossypium barbadense L.	SRX4916824	PRJNA490626	SAMN10053936	H7124_leaf_1	Gossypium barbadense	not collected	leaf	no treatment		31937242	https://sra-download.ncbi.nlm.nih.gov/traces/sra72/SRR/007900/SRR8089972
SRR8089974	SRP166405	Gossypium barbadense L.	SRX4916822	PRJNA490626	SAMN10053930	H7124_root_1	Gossypium barbadense	not collected	root	no treatment		31937242	https://sra-downloadb.be-md.ncbi.nlm.nih.gov/sos2/sra-pub-run-15/SRR8089974/SRR8089974.1
SRR8089976	SRP166405	Gossypium barbadense L.	SRX4916820	PRJNA490626	SAMN10053932	H7124_root_3	Gossypium barbadense	not collected	root	no treatment		31937242	https://sra-download.ncbi.nlm.nih.gov/traces/sra72/SRR/007900/SRR8089976
SRR8089978	SRP166405	Gossypium barbadense L.	SRX4916818	PRJNA490626	SAMN10053938	H7124_leaf_3	Gossypium barbadense	not collected	leaf	no treatment		31937242	https://sra-download.ncbi.nlm.nih.gov/traces/sra72/SRR/007900/SRR8089978
SRR8089979	SRP166405	Gossypium barbadense L.	SRX4916817	PRJNA490626	SAMN10054120	H7124_PEG_3h-2	Gossypium barbadense	not collected	leaf	no treatment		31937242	https://sra-download.ncbi.nlm.nih.gov/traces/sra72/SRR/007900/SRR8089979
SRR8089980	SRP166405	Gossypium barbadense L.	SRX4916816	PRJNA490626	SAMN10054121	H7124_PEG_3h-3	Gossypium barbadense	not collected	leaf	no treatment		31937242	https://sra-download.ncbi.nlm.nih.gov/traces/sra72/SRR/007900/SRR8089980
SRR8089981	SRP166405	Gossypium barbadense L.	SRX4916815	PRJNA490626	SAMN10054122	H7124_PEG_6h-1	Gossypium barbadense	not collected	leaf	no treatment		31937242	https://sra-download.ncbi.nlm.nih.gov/traces/sra72/SRR/007900/SRR8089981
SRR8089992	SRP166405	Gossypium barbadense L.	SRX4916804	PRJNA490626	SAMN10053988	H7124_25DPA_Fiber_1	Gossypium barbadense	not collected	fiber	no treatment		31937242	https://sra-downloadb.be-md.ncbi.nlm.nih.gov/sos2/sra-pub-run-15/SRR8089992/SRR8089992.1
SRR8089993	SRP166405	Gossypium barbadense L.	SRX4916803	PRJNA490626	SAMN10053987	H7124_20DPA_Ovule_3	Gossypium barbadense	not collected	ovule	no treatment		31937242	https://sra-download.ncbi.nlm.nih.gov/traces/sra72/SRR/007900/SRR8089993
SRR8089994	SRP166405	Gossypium barbadense L.	SRX4916802	PRJNA490626	SAMN10053982	H7124_20DPA_Fiber_1	Gossypium barbadense	not collected	fiber	no treatment		31937242	https://sra-downloadb.be-md.ncbi.nlm.nih.gov/sos2/sra-pub-run-15/SRR8089994/SRR8089994.1
SRR8089995	SRP166405	Gossypium barbadense L.	SRX4916801	PRJNA490626	SAMN10053981	H7124_10DPA_Ovule_3	Gossypium barbadense	not collected	ovule	no treatment		31937242	https://sra-download.ncbi.nlm.nih.gov/traces/sra72/SRR/007900/SRR8089995
SRR8089996	SRP166405	Gossypium barbadense L.	SRX4916800	PRJNA490626	SAMN10053980	H7124_10DPA_Ovule_2	Gossypium barbadense	not collected	ovule	no treatment		31937242	https://sra-download.ncbi.nlm.nih.gov/traces/sra72/SRR/007900/SRR8089996
SRR8089997	SRP166405	Gossypium barbadense L.	SRX4916799	PRJNA490626	SAMN10053979	H7124_10DPA_Ovule_1	Gossypium barbadense	not collected	ovule	no treatment		31937242	https://sra-download.ncbi.nlm.nih.gov/traces/sra72/SRR/007900/SRR8089997
SRR8089998	SRP166405	Gossypium barbadense L.	SRX4916798	PRJNA490626	SAMN10053986	H7124_20DPA_Ovule_2	Gossypium barbadense	not collected	ovule	no treatment		31937242	https://sra-download.ncbi.nlm.nih.gov/traces/sra72/SRR/007900/SRR8089998
SRR8089999	SRP166405	Gossypium barbadense L.	SRX4916797	PRJNA490626	SAMN10053985	H7124_20DPA_Ovule_1	Gossypium barbadense	not collected	ovule	no treatment		31937242	https://sra-downloadb.be-md.ncbi.nlm.nih.gov/sos2/sra-pub-run-15/SRR8089999/SRR8089999.1
SRR8090000	SRP166405	Gossypium barbadense L.	SRX4916796	PRJNA490626	SAMN10053984	H7124_20DPA_Fiber_3	Gossypium barbadense	not collected	fiber	no treatment		31937242	https://sra-download.ncbi.nlm.nih.gov/traces/sra72/SRR/007900/SRR8090000
SRR8090001	SRP166405	Gossypium barbadense L.	SRX4916795	PRJNA490626	SAMN10053983	H7124_20DPA_Fiber_2	Gossypium barbadense	not collected	fiber	no treatment		31937242	https://sra-downloadb.be-md.ncbi.nlm.nih.gov/sos2/sra-pub-run-15/SRR8090001/SRR8090001.1
SRR8090012	SRP166405	Gossypium barbadense L.	SRX4916784	PRJNA490626	SAMN10053966	H7124_0DPA_3	Gossypium barbadense	not collected	ovule	no treatment		31937242	https://sra-download.ncbi.nlm.nih.gov/traces/sra72/SRR/007900/SRR8090012
SRR8090013	SRP166405	Gossypium barbadense L.	SRX4916783	PRJNA490626	SAMN10053949	H7124_bract_2	Gossypium barbadense	not collected	bract	no treatment		31937242	https://sra-download.ncbi.nlm.nih.gov/traces/sra72/SRR/007900/SRR8090013
SRR8090023	SRP166405	Gossypium barbadense L.	SRX4916773	PRJNA490626	SAMN10054145	H7124_NaCl_24h-3	Gossypium barbadense	not collected	leaf	no treatment		31937242	https://sra-download.ncbi.nlm.nih.gov/traces/sra72/SRR/007900/SRR8090023
SRR8090024	SRP166405	Gossypium barbadense L.	SRX4916772	PRJNA490626	SAMN10054143	H7124_NaCl_24h-1	Gossypium barbadense	not collected	leaf	no treatment		31937242	https://sra-download.ncbi.nlm.nih.gov/traces/sra72/SRR/007900/SRR8090024
SRR8090025	SRP166405	Gossypium barbadense L.	SRX4916771	PRJNA490626	SAMN10054144	H7124_NaCl_24h-2	Gossypium barbadense	not collected	leaf	no treatment		31937242	https://sra-download.ncbi.nlm.nih.gov/traces/sra72/SRR/007900/SRR8090025
SRR8090028	SRP166405	Gossypium barbadense L.	SRX4916768	PRJNA490626	SAMN10054139	H7124_NaCl_6h-3	Gossypium barbadense	not collected	leaf	no treatment		31937242	https://sra-downloadb.be-md.ncbi.nlm.nih.gov/sos2/sra-pub-run-15/SRR8090028/SRR8090028.1
SRR8090029	SRP166405	Gossypium barbadense L.	SRX4916767	PRJNA490626	SAMN10054140	H7124_NaCl_12h-1	Gossypium barbadense	not collected	leaf	no treatment		31937242	https://sra-download.ncbi.nlm.nih.gov/traces/sra72/SRR/007900/SRR8090029
SRR8090034	SRP166405	Gossypium barbadense L.	SRX4916762	PRJNA490626	SAMN10053991	H7124_25DPA_Ovule_2	Gossypium barbadense	not collected	ovule	no treatment		31937242	https://sra-download.ncbi.nlm.nih.gov/traces/sra72/SRR/007900/SRR8090034
SRR8090036	SRP166405	Gossypium barbadense L.	SRX4916760	PRJNA490626	SAMN10053989	H7124_25DPA_Fiber_2	Gossypium barbadense	not collected	fiber	no treatment		31937242	https://sra-download.ncbi.nlm.nih.gov/traces/sra72/SRR/007900/SRR8090036
SRR8090037	SRP166405	Gossypium barbadense L.	SRX4916759	PRJNA490626	SAMN10053990	H7124_25DPA_Ovule_1	Gossypium barbadense	not collected	ovule	no treatment		31937242	https://sra-downloadb.be-md.ncbi.nlm.nih.gov/sos2/sra-pub-run-15/SRR8090037/SRR8090037.1
SRR8090038	SRP166405	Gossypium barbadense L.	SRX4916758	PRJNA490626	SAMN10054098	H7124_4C_24h-1	Gossypium barbadense	not collected	leaf	no treatment		31937242	https://sra-download.ncbi.nlm.nih.gov/traces/sra72/SRR/007900/SRR8090038
SRR8090051	SRP166405	Gossypium barbadense L.	SRX4916745	PRJNA490626	SAMN10053954	H7124_filament_1	Gossypium barbadense	not collected	fiber	no treatment		31937242	https://sra-downloadb.be-md.ncbi.nlm.nih.gov/sos2/sra-pub-run-15/SRR8090051/SRR8090051.1
SRR8090052	SRP166405	Gossypium barbadense L.	SRX4916744	PRJNA490626	SAMN10054097	H7124_4C_12h-3	Gossypium barbadense	not collected	leaf	no treatment		31937242	https://sra-download.ncbi.nlm.nih.gov/traces/sra72/SRR/007900/SRR8090052
SRR8090061	SRP166405	Gossypium barbadense L.	SRX4916735	PRJNA490626	SAMN10054134	H7124_NaCl_3h-1	Gossypium barbadense	not collected	leaf	no treatment		31937242	https://sra-downloadb.be-md.ncbi.nlm.nih.gov/sos2/sra-pub-run-15/SRR8090061/SRR8090061.1
SRR8090062	SRP166405	Gossypium barbadense L.	SRX4916734	PRJNA490626	SAMN10054133	H7124_NaCl_1h-3	Gossypium barbadense	not collected	leaf	no treatment		31937242	https://sra-download.ncbi.nlm.nih.gov/traces/sra72/SRR/007900/SRR8090062
SRR8090063	SRP166405	Gossypium barbadense L.	SRX4916733	PRJNA490626	SAMN10054068	H7124_0h-1	Gossypium barbadense	not collected	leaf	no treatment		31937242	https://sra-downloadb.be-md.ncbi.nlm.nih.gov/sos2/sra-pub-run-15/SRR8090063/SRR8090063.1
SRR8090065	SRP166405	Gossypium barbadense L.	SRX4916731	PRJNA490626	SAMN10054130	H7124_PEG_24h-4	Gossypium barbadense	not collected	leaf	no treatment		31937242	https://sra-downloadb.be-md.ncbi.nlm.nih.gov/sos2/sra-pub-run-15/SRR8090065/SRR8090065.1
SRR8090066	SRP166405	Gossypium barbadense L.	SRX4916730	PRJNA490626	SAMN10054129	H7124_PEG_24h-3	Gossypium barbadense	not collected	leaf	no treatment		31937242	https://sra-downloadb.be-md.ncbi.nlm.nih.gov/sos2/sra-pub-run-15/SRR8090066/SRR8090066.1
SRR8090067	SRP166405	Gossypium barbadense L.	SRX4916729	PRJNA490626	SAMN10054132	H7124_NaCl_1h-2	Gossypium barbadense	not collected	leaf	no treatment		31937242	https://sra-downloadb.be-md.ncbi.nlm.nih.gov/sos2/sra-pub-run-15/SRR8090067/SRR8090067.1
SRR8090068	SRP166405	Gossypium barbadense L.	SRX4916728	PRJNA490626	SAMN10054131	H7124_NaCl_1h-1	Gossypium barbadense	not collected	leaf	no treatment		31937242	https://sra-downloadb.be-md.ncbi.nlm.nih.gov/sos2/sra-pub-run-15/SRR8090068/SRR8090068.1
SRR8090079	SRP166405	Gossypium barbadense L.	SRX4916717	PRJNA490626	SAMN10053955	H7124_filament_2	Gossypium barbadense	not collected	fiber	no treatment		31937242	https://sra-download.ncbi.nlm.nih.gov/traces/sra72/SRR/007900/SRR8090079
SRR8090090	SRP166405	Gossypium barbadense L.	SRX4916706	PRJNA490626	SAMN10054087	H7124_4C_1h-2	Gossypium barbadense	not collected	leaf	no treatment		31937242	https://sra-download.ncbi.nlm.nih.gov/traces/sra72/SRR/007900/SRR8090090
SRR8090091	SRP166405	Gossypium barbadense L.	SRX4916705	PRJNA490626	SAMN10054088	H7124_4C_1h-3	Gossypium barbadense	not collected	leaf	no treatment		31937242	https://sra-download.ncbi.nlm.nih.gov/traces/sra72/SRR/007900/SRR8090091
SRR8090092	SRP166405	Gossypium barbadense L.	SRX4916704	PRJNA490626	SAMN10054079	H7124_ck_6h-3	Gossypium barbadense	not collected	leaf	no treatment		31937242	https://sra-download.ncbi.nlm.nih.gov/traces/sra72/SRR/007900/SRR8090092
SRR8090093	SRP166405	Gossypium barbadense L.	SRX4916703	PRJNA490626	SAMN10054080	H7124_ck_12h-1	Gossypium barbadense	not collected	leaf	no treatment		31937242	https://sra-download.ncbi.nlm.nih.gov/traces/sra72/SRR/007900/SRR8090093
SRR8090094	SRP166405	Gossypium barbadense L.	SRX4916702	PRJNA490626	SAMN10054081	H7124_ck_12h-2	Gossypium barbadense	not collected	leaf	no treatment		31937242	https://sra-download.ncbi.nlm.nih.gov/traces/sra72/SRR/007900/SRR8090094
SRR8090095	SRP166405	Gossypium barbadense L.	SRX4916701	PRJNA490626	SAMN10054082	H7124_ck_12h-3	Gossypium barbadense	not collected	leaf	no treatment		31937242	https://sra-download.ncbi.nlm.nih.gov/traces/sra72/SRR/007900/SRR8090095
SRR8090096	SRP166405	Gossypium barbadense L.	SRX4916700	PRJNA490626	SAMN10054083	H7124_ck_24h-1	Gossypium barbadense	not collected	leaf	no treatment		31937242	https://sra-downloadb.be-md.ncbi.nlm.nih.gov/sos2/sra-pub-run-15/SRR8090096/SRR8090096.1
SRR8090097	SRP166405	Gossypium barbadense L.	SRX4916699	PRJNA490626	SAMN10054084	H7124_ck_24h-2	Gossypium barbadense	not collected	leaf	no treatment		31937242	https://sra-download.ncbi.nlm.nih.gov/traces/sra72/SRR/007900/SRR8090097
SRR8090098	SRP166405	Gossypium barbadense L.	SRX4916698	PRJNA490626	SAMN10054085	H7124_ck_24h-3	Gossypium barbadense	not collected	leaf	no treatment		31937242	https://sra-download.ncbi.nlm.nih.gov/traces/sra72/SRR/007900/SRR8090098
SRR8090099	SRP166405	Gossypium barbadense L.	SRX4916697	PRJNA490626	SAMN10054086	H7124_4C_1h-1	Gossypium barbadense	not collected	leaf	no treatment		31937242	https://sra-download.ncbi.nlm.nih.gov/traces/sra72/SRR/007900/SRR8090099
[truncated: 474 more rows]
