# Supplementary material for: LncPheDB: a genome-wide lncRNAs regulated phenotypes database in plants
Source: aBIOTECH. 2022 Oct 5;3(3):169–77. doi: 10.1007/s42994-022-00084-3 (PMC9590470; doi:10.1007/s42994-022-00084-3)
Supplement: Supplementary file 4 — Supplemental Table S2 The basic information of GWAS articles (XLS 155 KB) [file 42994_2022_84_MOESM4_ESM.xls]

## Sheet: Sheet1
Supplemental Table S2:The basic information of GWAS articles
Species	Title	Journal	Year
Cucumis sativus L.	Identifification of Novel Loci and Candidate Genes for Cucumber Downy Mildew Resistance Using GWAS	Plants (Basel)	2020
Cucumis sativus L.	The USDA cucumber (Cucumis sativus L.) collection: genetic diversity, population structure, genome-wide association studies, and core collection development	Hortic Res	2018
Glycine max L.	A cation diffusion facilitator, GmCDF1,negatively regulates salt tolerance in soybean	PLoS Genet	2019
Glycine max L.	A Combined Linkage and GWAS Analysis Identifies QTLs Linked to Soybean Seed Protein and Oil Content	Int J Mol Sci	2019
Glycine max L.	A Domestication-Associated Gene GmPRR3b Regulates the Circadian Clock and Flowering Time in Soybean	Molecular Plant	2020
Glycine max L.	A Genome-Wide Association Study for Agronomic Traits in Soybean Using SNP Markers and SNP-Based Haplotype Analysis	PLoS One	2017
Glycine max L.	A genome-wide association study of seed composition traits in wild soybean (Glycine soja)	BMC Genomics	2107
Glycine max L.	Characterization of Insect Resistance Loci in the USDA Soybean Germplasm Collection Using Genome-Wide Association Studies	Frontiers in Plant Science	2107
Glycine max L.	Characterization of Soybean STAY-GREEN Genes in Susceptibility to Foliar Chlorosis of Sudden Death Syndrome	Plant Physiol	2019
Glycine max L.	Deconstructing the genetic architecture of iron deficiency chlorosis in soybean using genome-wide approaches	BMC Plant Biol	2020
Glycine max L.	Dissecting seed pigmentation-associated genomic loci and genes by employing dual approaches of reference-based and k-merbased GWAS with 438 Glycine accessions	PLoS One	2020
Glycine max L.	Domestication footprints anchor genomic regions of agronomic importance in soybeans	New Phytologist	2015
Glycine max L.	Genetic Architecture of Early Vigor Traits in Wild Soybean	Int J Mol Sci	2020
Glycine max L.	Genetic architecture of wild soybean (Glycine soja) response to soybean cyst nematode (Heterodera glycines)	Molecular Genetics and Genomics	2017
Glycine max L.	Genetic mapping and haplotype analysis of a locus for quantitative resistance to Fusarium graminearum in soybean accession PI567516C	Theoretical and Applied Genetics	2017
Glycine max L.	Genome-wide association analyses of quantitative disease resistance in diverse sets of soybean [Glycine max (L.) Merr.] plant introductions	PLoS One	2020
Glycine max L.	Genome-Wide Association Analyses Reveal Genomic Regions Controlling Canopy Wilting in Soybean	G3 (Bethesda)	2020
Glycine max L.	Genome‑wide association analyses reveal the genetic basis of biomass accumulation under symbiotic nitrogen fxation in African soybean	Theor Appl Gene	2020
Glycine max L.	Genome-Wide Association Analysis Pinpoints Additional Major Genomic Regions Conferring Resistance to Soybean Cyst Nematode (Heterodera glycines Ichinohe)	Front Plant Sci	2019
Glycine max L.	Genome-wide association and epistasis studies unravel the genetic architecture of sudden death syndrome resistance in soybean	Plant J	2015
Glycine max L.	Genome-wide association and epistatic interactions of flowering time in soybean cultivar	PLoS One	2020
Glycine max L.	Genome-wide association and genomic prediction identifies associated loci and predicts the sensitivity of Tobacco ringspot virus in soybean plant introductions	BMC Genomics	2016
Glycine max L.	Genome‑wide association identifes several QTLs controlling cysteine and methionine content in soybean seed including some promising candidate genes	Sci Rep	2020
Glycine max L.	Genome wide association mapping and candidate gene analysis for hundred seed weight in soybean [Glycine max (L.) Merrill]	BMC Genomics	2019
Glycine max L.	Genome‑wide association mapping for protein, oil and water‑soluble protein contents in soybean	Mol Genet Genomics	2021
Glycine max L.	Genome-Wide Association Mapping of Dark Green Color Index using a Diverse Panel of Soybean Accessions	Sci Rep	2020
Glycine max L.	Genome-wide association mapping of partial resistance to Phytophthora sojae in soybean plant introductions from the Republic of Korea	BMC Genomics	2016
Glycine max L.	Genome-wide association mapping of Sclerotinia sclerotiorum resistance in soybean using whole-genome resequencing data	BMC Plant Biol	2020
Glycine max L.	Genome-wide association studies dissect the genetic networks underlying agronomical traits in soybean	Genome Biol	2017
Glycine max L.	Genome-Wide Association Studies Identifies Seven Major Regions Responsible for Iron Deficiency Chlorosis in Soybean (Glycine max)	PLoS One	2014
Glycine max L.	Genome-wide association study and genomic selection for soybean chlorophyll content associated with soybean cyst nematode tolerance	BMC Genomics	2019
Glycine max L.	Genome-wide association study and genomic selection for yield and related traits in soybean	PLoS One	2021
Glycine max L.	Genome-wide association study for flowering time, maturity dates and plant height in early maturing soybean (Glycine max) germplasm	BMC Genomics	2015
Glycine max L.	Genome‑wide association study, genomic prediction and marker‑assisted selection for seed weight in soybean (Glycine max)	Theor Appl Genet	2016
Glycine max L.	Genome wide association study identifies novel single nucleotide polymorphic loci and candidate genes involved in soybean sudden death syndrome resistance	PLoS One	2019
Glycine max L.	Genome-Wide Association Study of Brown Stem Rot Resistance in Soybean across Multiple Populations	The Plant Genome	2016
Glycine max L.	Genome-wide association study of four yield-related traits at the R6 stage in soybean	BMC Genet	2019
Glycine max L.	Genome-wide association study of inflorescence length of cultivated soybean based on the high-throughout single-nucleotide markers	Mol Genet Genomics	2019
Glycine max L.	Genome-wide association study of partial resistance to sclerotinia stem rot of cultivated soybean based on the detached leaf method	PLoS One	2020
Glycine max L.	Genome-Wide Association Study of Resistance to Soybean Cyst Nematode (Heterodera glycines) HG Type 2.5.7 in Wild Soybean (Glycine soja)	Frontiers in Plant Science	2016
Glycine max L.	Genome‑wide association study of seed protein, oil and amino acid contents in soybean from maturity groups I to IV	Theor Appl Genet	2019
Glycine max L.	Genome-Wide Association Study of Topsoil Root System Architecture in Field-Grown Soybean [Glycine max(L.) Merr.]	Front Plant Sci	2021
Glycine max L.	Genome-Wide Association Study Reveals Novel Loci for SC7 Resistance in a Soybean Mutant Panel	Front Plant Sci	2017
Glycine max L.	Genomic-assisted haplotype analysis and the development of high-throughput SNP markers for salinity tolerance in soybean	Scientific Reports	2016
Glycine max L.	GmBRC1 is a Candidate Gene for Branching in Soybean (Glycine max (L.) Merrill)	Int J Mol Sci	2019
Glycine max L.	Haplotype diversity underlying quantitative traits in Canadian soybean breeding germplasm	Theor Appl Genet	2020
Glycine max L.	Identification of domestication-related loci associated with flowering time and seed size in soybean with the RAD-seq genotyping method	Sci Rep	2015
Glycine max L.	Identification of Genomic Loci Associated with the Photochemical Reflectance Index by Genome-Wide Association Study in Soybean	Plant Genome	2016
Glycine max L.	Identification of loci and candidate gene GmSPX-RING1 responsible for phosphorus efficiency in soybean via genome-wide association analysis	BMC Genomics	2020
Glycine max L.	Identification of loci controlling adaptation in Chinese soya bean landraces via a combination of conventional and bioclimatic GWAS	Plant Biotechnol J	2020
Glycine max L.	Identification of loci controlling mineral element concentration in soybean seeds	BMC Plant Biol	2020
Glycine max L.	Identification of Multiple Phytotoxins Produced by Fusarium virguliforme Including a Phytotoxic Effector (FvNIS1) Associated With Sudden Death Syndrome Foliar Symptoms	Mol Plant Microbe Interact	2016
Glycine max L.	Identification of new loci for salt tolerancein soybean by high-resolution genome-wide association mapping	BMC Genomics	2019
Glycine max L.	Identification of QTL with large effect on seed weight in a selective population of soybean with genome-wide association and fixation index analyses	BMC Genomics	2017
Glycine max L.	Identification of QTN and Candidate Gene for Seed-flooding Tolerance in Soybean [Glycine max (L.) Merr.] using Genome-Wide Association Study (GWAS)	Genes (Basel)	2019
Glycine max L.	Identification of QTNs and Their Candidate Genes for 100-Seed Weight in Soybean (Glycine max L.) Using Multi-Locus Genome-Wide Association Studies	Genes (Basel)	2020
Glycine max L.	Identification of quantitative trait nucleotides and candidate genes for soybean seed weight by multiple models of genome-wide association study	BMC Plant Biol	2020
Glycine max L.	Identification of the Genomic Region Underlying Seed Weight per Plant in Soybean (Glycine max L. Merr.) via High-Throughput Single-Nucleotide Polymorphisms and a Genome-Wide Association Study	Front Plant Sci	2018
Glycine max L.	Integrating GWAS and gene expression data for functional characterization of resistance to white mould in soya bean	Plant Biotechnol J	2018
Glycine max L.	Linkage and association study discovered loci and candidate genes for glycinin and β‑conglycinin in soybean (Glycine max L. Merr.)	Theor Appl Genet	2021
Glycine max L.	Loci and candidate genes conferring resistance to soybean cyst nematode HG type 2.5.7	BMC Genomics	2017
Glycine max L.	Main and epistatic loci studies in soybean for Sclerotinia sclerotiorum resistance reveal multiple modes of resistance in multi-environments	Scientific Reports	2017
Glycine max L.	Mining germplasm panels and phenotypic datasets to identify loci for resistance to Phytophthora sojae in soybean	Plant Genome	2021
Glycine max L.	Phenotypic Characterization and Genetic Dissection of Growth Period Traits in Soybean (Glycine max) Using Association Mapping	PLoS One	2016
Glycine max L.	The CCCH zinc finger family of soybean (Glycine max L.): genome-wide identification, expression, domestication, GWAS and haplotype analysis	BMC Genomics	2021
Glycine max L.	The genetic architecture of watersoluble protein content and its genetic relationship to total protein content in soybean	Sci Rep	2017
Glycine max L.	Unraveling the genetic architecture for carbon and nitrogen related traits and leaf hydraulic conductance in soybean using genome-wide association analyses	BMC Genomics	2019
Glycine max L.	Whole‑genome resequencing identifes quantitative trait loci associated with mycorrhizal colonization of soybean	Theor Appl Genet	2020
Gossypium barbadense L.	Genome-wide association analysis reveals loci and candidate genes involved in fiber quality traits in sea island cotton (Gossypium barbadense)	BMC Plant Biol	2020
Gossypium barbadense L.	High-density genetic variation maps reveal the correlation between asymmetric interspecifific introgressions and improvement of agronomic traits in Upland and Pima cotton varieties developed in Xinjiang, China"	Plant J	2020
Hordeum vulgare L.	Characterization of Genetic Diversity and Genome-Wide Association Mapping of Three Agronomic Traits in Qingke Barley (Hordeum Vulgare L.) in the Qinghai-Tibet Plateau	Front Genet	2020
Hordeum vulgare L.	Comparing Single-SNP, Multi-SNP, and HaplotypeBased Approaches in Association Studies for Major Traits in Barley	Plant Genome	2019
Hordeum vulgare L.	Dissecting the Genetic Basis of Lateral and Central Spikelet Development and Grain Traits in Intermedium-Spike Barley (Hordeum vulgare Convar. Intermedium)	Plants (Basel)	2020
Hordeum vulgare L.	Genome-Wide Association Mapping of Stem Rust Resistance in Hordeum vulgare subsp. Spontaneum	G3 (Bethesda)	2017
Hordeum vulgare L.	Genome-wide association mapping reveals novel genes associated with coleoptile length in a worldwide collection of barley	BMC Plant Biol	2020
Hordeum vulgare L.	Identification of novel genetic factors underlying the host-pathogen interaction between barley (Hordeum vulgare L.) and powdery mildew (Blumeria graminis f. sp.hordei)	PLoS One	2020
Oryza sativa L.	Comparative and parallel genome-wide association studies for metabolic and agronomic traits in cereals	Nat Commun	2016
Oryza sativa L.	Potential of rice landraces with strong culms as genetic resources for improving lodging resistance against super typhoons	Sci Rep	2021
Oryza sativa L.	A genome-wide association study of a global rice panel reveals resistance in Oryza sativa to root-knot nematodes	J Exp Bot	2016
Oryza sativa L.	A genome-wide association study reveals candidate genes related to salt tolerance in rice (Oryza sativa) at the germination stage	Int J Mol Sci	2018
Oryza sativa L.	A genome-wide association study using a vietnamese landrace panel of rice (Oryza sativa) reveals new QTLs controlling panicle morphological traits	BMC Plant Biol	2018
Oryza sativa L.	Analysis of trait heritability in functionally partitioned rice genomes	Heredity (Edinb)	2020
Oryza sativa L.	A novel resistance gene for bacterial blight in rice, Xa43(t) identified by GWAS, confirmed by QTL mapping using a bi-parental population	PLoS One	2019
Oryza sativa L.	A novel tiller angle gene, TAC3, together with TAC1 and D2 largely determine the natural variation of tiller angle in rice cultivars	PLoS Genet	2016
Oryza sativa L.	A quantitative genomics map of rice provides genetic insights and guides breeding	Nat Genet	2021
Oryza sativa L.	Association mapping reveals novel genetic loci contributing to flooding tolerance during germination in indica rice	Front Plant Sci	2017
Oryza sativa L.	Association study reveals genetic loci responsible for arsenic, cadmium and lead accumulation in rice grain in contaminated farmlands	Front Plant Sci	2019
Oryza sativa L.	Combining high-throughput phenotyping and genome-wide association studies to reveal natural genetic variation in rice	Nat Commun	2014
Oryza sativa L.	Combining image analysis, genome wide association studies and different field trials to reveal stable genetic regions related to panicle architecture and the number of spikelets per panicle in rice	Front Plant Sci	2016
Oryza sativa L.	Control of Leaf Senescence by an MeOH-Jasmonates Cascade that Is Epigenetically Regulated by OsSRT1 in Rice	Mol Plant	2016
Oryza sativa L.	Deciphering the genetic basis of root morphology, nutrient uptake, yield, and yield-related traits in rice under dry direct-seeded cultivation systems	Sci Rep	2019
Oryza sativa L.	Dissecting the genetic basis of grain shape and chalkiness traits in hybrid rice using multiple collaborative populations	Mol Plant	2017
Oryza sativa L.	Dissection of coleoptile elongation in japonica rice under submergence through integrated genome-wide association mapping and transcriptional analyses	Plant Cell Environ	2019
Oryza sativa L.	Divergent Hd1, Ghd7, and DTH7 Alleles Control Heading Date and Yield Potential of Japonica Rice in Northeast China	Front Plant Sci	2018
Oryza sativa L.	Genetic architecture and candidate genes for deep-sowing tolerance in rice revealed by non-syn GWAS	Front Plant Sci	2018
Oryza sativa L.	Genetic architecture of cold tolerance in rice (Oryza sativa) determined through high resolution genome-wide analysis	PLoS One	2017
Oryza sativa L.	Genetic Architecture of Natural Variation in Rice Chlorophyll Content Revealed by a Genome-Wide Association Study	Mol Plant	2015
Oryza sativa L.	Genetic Architecture of Natural Variation in Rice Nonphotochemical Quenching Capacity Revealed by Genome-Wide Association Study	Front Plant Sci	2017
Oryza sativa L.	Genetic basis and identifcation of candidate genes for salt tolerance in rice by GWAS	Sci Rep	2020
Oryza sativa L.	Genetic basis and network underlying synergistic roots and shoots biomass accumulation revealed by genome‑wide association studies in rice	Sci Rep	2021
Oryza sativa L.	Genetic basis of variation in rice seed storage protein (albumin, globulin, prolamin, and glutelin) content revealed by genome-wide association analysis	Front Plant Sci	2018
Oryza sativa L.	Genetic basis underlying correlations among growth duration and yield traits revealed by GWAS in rice (Oryza sativa L.)	Front Plant Sci	2018
Oryza sativa L.	Genetic control of the root system in rice under normal and drought stress conditions by genome-wide association study	PLoS Genet	2017
Oryza sativa L.	Genetic dissection of grain nutritional traits and leaf blight resistance in rice	Genes (Basel)	2019
Oryza sativa L.	Genetic dissection of ozone tolerance in rice (Oryza sativa L.) by a genome-wide association study	J Exp Bot	2015
Oryza sativa L.	Genetic dissection of seedling vigour in a diverse panel from vigour in a diverse panel from the 3,000 Rice (Oryza sativa L.) Genome Project	Sci Rep	2019
Oryza sativa L.	Genetic mapping of anaerobic germination-associated QTLs controlling coleoptile elongation in rice	Rice (N Y)	2015
Oryza sativa L.	Genetic variation and association mapping for 12 agronomic traits in indica rice	BMC Genomics	2015
Oryza sativa L.	Genome-Wide Analysis of japonica Rice Performance under Limited Water and Permanent Flooding Conditions	Front Plant Sci	2017
Oryza sativa L.	Genome-wide and gene-based association mapping for rice eating and cooking characteristics and protein content.	Sci Rep	2017
Oryza sativa L.	Genome-wide association analyses provide genetic and biochemical insights into natural variation in rice metabolism	Nat Genet	2014
Oryza sativa L.	Genome-wide association analyses reveal the genetic basis of combining ability in rice	Plant Biotechnol J	2019
Oryza sativa L.	Genome-wide Association Analyses Reveal the Genetic Basis of Stigma Exsertion in Rice	Mol Plant	2017
Oryza sativa L.	Genomewide association analysis for awn length linked to the seed shattering gene qSH1 in rice	J Genet	2016
Oryza sativa L.	Genome-wide association analysis for heat tolerance at flowering detected a large set of genes involved in adaptation to thermal and other stresses	PLoS One	2017
Oryza sativa L.	Genome-wide association analysis identifies resistance loci for bacterial blight in a diverse collection of indica rice germplasm	PLoS One	2017
Oryza sativa L.	Genome-Wide association analysis reveals different genetic control in panicle architecture between indica and japonica rice	Plant Genome	2016
Oryza sativa L.	Genome-wide Association analysis tracks bacterial leaf blight resistance loci in rice diverse germplasm	Rice (N Y)	2017
Oryza sativa L.	Genome-wide association and gene validation studies for early root vigour to improve direct seeding of rice	Plant Cell Environ	2018
Oryza sativa L.	Genome-wide association and high-resolution phenotyping link Oryza sativa panicle traits to numerous trait-specifific QTL clusters	Nat Commun	2016
Oryza sativa L.	Genome-wide association mapping for cold tolerance in a core collection of rice (Oryza sativa L.) landraces by using high-density single nucleotide polymorphism markers from specific-locus amplified fragment sequencing.	Front Plant Sci	2018
Oryza sativa L.	Genome-wide association mapping for grain manganese in rice (Oryza sativa L.) using a multi-experiment approach	Heredity (Edinb)	2021
Oryza sativa L.	Genome wide association mapping for grain shape traits in indica rice	Planta	2016
Oryza sativa L.	Genome-wide association mapping for phenotypic plasticity in rice	Plant Cell Environ	2017
Oryza sativa L.	Genome-wide association mapping for root cone angle in rice.	Rice (N Y)	2017
Oryza sativa L.	Genome-wide association mapping for yield and other agronomic traits in an elite breeding population of tropical rice (Oryza sativa)	PLoS One	2015
Oryza sativa L.	Genome-wide association mapping in a rice MAGIC plus population detects QTLs and genes useful for biofortification	Front Plant Sci	2018
Oryza sativa L.	Genome-wide association mapping of cold tolerance genes at the seedling stage in rice	Rice (N Y)	2016
Oryza sativa L.	Genome wide association mapping of grain arsenic, copper, molybdenum and zinc in rice (Oryza sativa L.) grown at four international field sites	PLoS One	2014
Oryza sativa L.	Genome-wide association mapping of polyphenol contents and antioxidant capacity in whole-grain rice	J Agric Food Chem	2016
Oryza sativa L.	Genome-wide association mapping of root traits in a japonica rice panel	PLoS One	2013
Oryza sativa L.	Genome-wide association mapping revealed a diverse genetic basis of seed dormancy across subpopulations in rice (Oryza sativa L.)	BMC Genet	2016
Oryza sativa L.	Genome-wide association mapping reveals a rich genetic architecture of complex traits in Oryza sativa	Nat Commun	2011
Oryza sativa L.	Genome-wide association reveals novel genomic loci controlling rice grain yield and its component traits under water-deficit stress during the reproductive stage	J Exp Bot	2018
Oryza sativa L.	Genome-wide association studies of 14 agronomic traits in rice landraces	Nat Genet	2010
Oryza sativa L.	Genome-wide association studies reveal that diverse heading date genes respond to short and long day lengths between indica and japonica rice	Front Plant Sci	2016
Oryza sativa L.	Genome-wide association studies reveal that members of bHLH subfamily 16 share a conserved function in regulating flag leaf angle in rice (Oryza sativa)	PLoS Genet	2018
Oryza sativa L.	Genome-wide association studies reveal the genetic basis of ionomic variation in rice	Plant Cell	2018
Oryza sativa L.	Genome-wide association study and candidate gene analysis of alkalinity tolerance in japonica rice germplasm at the seedling stage	Rice (N Y)	2019
Oryza sativa L.	Genome-wide association study and candidate gene analysis of rice cadmium accumulation in grain in a diverse rice collection	Rice (N Y)	2018
Oryza sativa L.	Genome‑wide association study and gene network analyses reveal potential candidate genes for high night temperature tolerance in rice	Sci Rep	2021
Oryza sativa L.	Genome-wide association study and gene set analysis for understanding candidate genes involved in salt tolerance at the rice seedling stage	Mol Genet Genomics	2017
Oryza sativa L.	Genome-wide association study for plant height and grain yield in rice under contrasting moisture regimes	Front Plant Sci	2016
Oryza sativa L.	Genome-wide association study for salinity tolerance at the flowering stage in a panel of rice accessions from Thailand	BMC Genomics	2019
Oryza sativa L.	Genome-Wide Association Study for Traits Related to Plant and Grain Morphology, and Root Architecture in Temperate Rice Accessions.	PLoS One	2016
Oryza sativa L.	Genome wide association study (GWAS) for grain yield in rice cultivated under water deficit	Genetica	2016
Oryza sativa L.	Genome-wide association study (GWAS) of mesocotyl elongation based on re-sequencing approach in rice	BMC Plant Biol	2015
Oryza sativa L.	Genome-wide association study of a panel of vietnamese rice landraces reveals new QTLs for tolerance to water deficit during the vegetative phase	Rice (N Y)	2019
Oryza sativa L.	Genome-wide association study of blast resistance in indica rice	BMC Plant Biol	2014
Oryza sativa L.	Genome-wide association study of callus induction variation to explore the callus formation mechanism of rice	J Integr Plant Biol	2019
Oryza sativa L.	Genome-wide association study of eating and cooking qualities in different subpopulations of rice (Oryza sativa L.)	BMC Genomics	2016
Oryza sativa L.	Genome-wide association study of flowering time and grain yield traits in a worldwide collection of rice germplasm	Nat Genet	2011
Oryza sativa L.	Genome-wide association study of grain appearance and milling quality in a worldwide collection of indica rice germplasm	PLoS One	2015
Oryza sativa L.	Genome-wide association study of rice grain width variation.	Genome	2018
Oryza sativa L.	Genome-wide association study of salt tolerance at the seed germination stage in rice	BMC Plant Biol	2017
Oryza sativa L.	Genome-Wide Association Study of Seed Dormancy and the Genomic Consequences of Improvement Footprints in Rice (Oryza sativa L.)	Front Plant Sci	2018
Oryza sativa L.	Genome-wide association study of seedling stage salinity tolerance in temperate japonica rice germplasm	BMC Genet	2018
Oryza sativa L.	Genome-wide association study reveals candidate genes related to low temperature tolerance in rice (Oryza sativa) during germination	3 Biotech	2018
Oryza sativa L.	Genome-wide association study to identify candidate loci and genes for Mn toxicity tolerance in rice.	PLoS One	2018
Oryza sativa L.	Genome-wide association study using historical breeding populations discovers genomic regions involved in high-quality rice	Plant Genome	2018
Oryza sativa L.	Genome-wide association study using whole-genome sequencing rapidly identifies new genes influencing agronomic traits in rice	Nat Genet	2016
Oryza sativa L.	Genome-wide dissection of heterosis for yield traits in two-line hybrid rice populations	Sci Rep	2017
Oryza sativa L.	Genome-wide resequencing of KRICE_CORE reveals their potential for future breeding, as well as functional and evolutionary studies in the post-genomic era	BMC Genomics	2016
Oryza sativa L.	Genome-wide study of an elite rice pedigree reveals a complex history of genetic architecture for breeding improvement	Sci Rep	2017
Oryza sativa L.	Genomic analysis of hybrid rice varieties reveals numerous superior alleles that contribute to heterosis	Nat Commun	2015
Oryza sativa L.	GMStool: GWAS‑based marker selection tool for genomic prediction from genomic data	Sci Rep	2020
Oryza sativa L.	Identification and fine mapping of a stably expressed QTL for cold tolerance at the booting stage using an interconnected breeding population in rice	PLoS One	2015
Oryza sativa L.	Identification of bakanae disease resistance loci in japonica rice through genome wide association study	Rice (N Y)	2017
Oryza sativa L.	Identification of candidate genes for gelatinization temperature, gel consistency and pericarp color by GWAS in rice based on SLAF-sequencing	PLoS One	2018
Oryza sativa L.	Identification of QTN and candidate genes for Salinity Tolerance at the Germination and Seedling Stages in Rice by Genome-Wide Association Analyses.	Sci Rep	2018
Oryza sativa L.	Loci, genes, and mechanisms associated with tolerance to ferrous iron toxicity in rice (Oryza sativa L.)	Theor Appl Genet	2015
Oryza sativa L.	Natural selection of a GSK3 determines rice mesocotyl domestication by coordinating strigolactone and brassinosteroid signaling	Nat Commun	2018
Oryza sativa L.	Natural selection of a GSK3 determines rice mesocotyl domestication by coordinating strigolactone and brassinosteroid signaling.	Nat Commun	2018
Oryza sativa L.	Natural variations in OsγTMT contribute to diversity of the α-tocopherol content in rice	Mol Genet Genomics	2015
Oryza sativa L.	New alleles for chlorophyll content and stay-green traits revealed by a genome wide association study in rice (Oryza sativa)	Sci Rep	2019
Oryza sativa L.	New candidate genes affecting Rrice grain appearance and milling quality detected by genome-wide and gene-based association analyses	Front Plant Sci	2017
Oryza sativa L.	New insights into the genetic basis of natural chilling and cold shock tolerance in rice by genome-wide association analysis	Plant Cell Environ	2016
Oryza sativa L.	Open access resources for genome-wide association mapping in rice	Nat Commun	2016
Oryza sativa L.	OsLG3 contributing to rice grain length and yield was mined by Ho-LAMap	BMC Biol	2017
Oryza sativa L.	Phenotypic and genetic dissection of component traits for early vigour in rice using plant growth modelling, sugar content analyses and association mapping	J Exp Bot	2015
Oryza sativa L.	Phenotypic and molecular dissection of grain quality using the USDA rice mini-core collection	Food Chem	2019
Oryza sativa L.	QTL mapping and candidate gene analysis of ferrous iron and zinc toxicity tolerance at seedling stage in rice by genome-wide association study	BMC Genomics	2017
Oryza sativa L.	QTL mapping and candidate gene analysis of peduncle vascular bundle related traits in rice by genome-wide association study.	Rice (N Y)	2018
Oryza sativa L.	Quantitative trait locus mapping of deep rooting by linkage and association analysis in rice	J Exp Bot	2015
Oryza sativa L.	Robustifcation of GWAS to explore efective SNPs addressing the challenges of hidden population stratifcation and polygenic effects	Sci Rep	2021
Oryza sativa L.	Spatiotemporal distribution of phenolamides and the genetics of natural variation of hydroxycinnamoyl spermidine in rice	Mol Plant	2015
Oryza sativa L.	Superior haplotypes towards development of low glycemic index rice with preferred grain and cooking quality	Sci Rep	2021
Oryza sativa L.	Systems genetics identifies a novel regulatory domain of amylose synthesis	Plant Physiol	2017
Oryza sativa L.	The buffering capacity of stems: genetic architecture of nonstructural carbohydrates in cultivated Asian rice, Oryza sativa	New Phytologist	2017
Oryza sativa L.	The Power of Inbreeding: NGS-Based GWAS of Rice Reveals Convergent Evolution during Rice Domestication	Mol Plant	2016
Oryza sativa L.	Uncovering novel loci for mesocotyl elongation and shoot length in indica rice through genome-wide association mapping	Planta	2016
Oryza sativa L.	Vis/NIR hyperspectral imaging distinguishes sub-population, production environment, and physicochemical grain properties in rice	Sci Rep	2020
Oryza sativa L.	Whole genome sequencing-based association study to unravel genetic architecture of cooked grain width and length traits in rice	Sci Rep	2017
Lycopersicon esculentum Mille	A chemical genetic roadmap to improved tomato flavor	Science	2017
Lycopersicon esculentum Mille	A simulation-based breeding design that uses whole-genome prediction in tomato	Sci Rep	2016
Lycopersicon esculentum Mille	Association mapping reveals the genetic architecture of tomato response to water deficit: focus on major fruit quality traits	J Exp Bot	2016
Lycopersicon esculentum Mille	Exploring a Tomato Landraces Collection for Fruit-Related Traits by the Aid of a High Throughput Genomic Platform	PLoS One	2015
Lycopersicon esculentum Mille	Genome-Wide Association in Tomato Reveals 44 Candidate Loci for Fruit Metabolic Traits	Plant Physiol	2014
Lycopersicon esculentum Mille	Identifification of loci associated with fruit traits using genome-wide single nucleotide polymorphisms in a core collection of tomato (Solanum lycopersicum L.)	Scientia Horticulturae	2018
Lycopersicon esculentum Mille	Identifification of major loci and genomic regions controlling acid and volatile content in tomato fruit: implications for flavor improvement	New Phytologist	2017
Lycopersicon esculentum Mille	Meta-analysis of genome-wide association studies provides insights into genetic control of tomato flavor	Nat Commun	2019
Lycopersicon esculentum Mille	Use of modern tomato breeding germplasm for deciphering the genetic control of agronomical traits by Genome Wide Association study	Theor Appl Genet	2017
Sorghum bicolor L.	Conserved defense responses between maize and sorghum to Exserohilum turcicum	BMC Plant Biol	2020
Sorghum bicolor L.	Genetic variation associated with PPO-inhibiting herbicide tolerance in sorghum	PLoS One	2020
Sorghum bicolor L.	Genome-Wide Association Studies for Five Forage Quality-Related Traits in Sorghum (Sorghum bicolor L.)	Front Plant Sci	2018
Sorghum bicolor L.	Genome-wide association study in Asia-adapted tropical maize reveals novel and explored genomic regions for sorghum downy mildew resistance	Sci Rep	2018
Sorghum bicolor L.	Population genomic and genome-wide association studies of agroclimatic traits in sorghum	Proc Natl Acad Sci U S A	2013
Sorghum bicolor L.	Advancing provitamin A biofortification in sorghum: Genome-wide association studies of grain carotenoids in global germplasm	Plant Genome	2020
Sorghum bicolor L.	A Genomic Resource for the Development, Improvement, and Exploitation of Sorghum for Bioenergy	Genetics	2016
Sorghum bicolor L.	A High-Throughput, Field-Based Phenotyping Technology for Tall Biomass Crops	Plant Physiol	2017
Sorghum bicolor L.	A Large-Scale Genome-Wide Association Analyses of Ethiopian Sorghum Landrace Collection Reveal Loci Associated With Important Traits	Front Plant Sci	2019
Sorghum bicolor L.	An Integrated Genotyping-by-Sequencing Polymorphism Map for Over 10,000 Sorghum Genotypes	Plant Genome	2019
Sorghum bicolor L.	A sorghum NAC gene is associated with variation in biomass properties and yield potential	Plant Direct	2018
Sorghum bicolor L.	Association mapping and genomic selection for sorghum adaptation to tropical soils of Brazil in a sorghum multiparental random mating population	Theor Appl Genet	2021
Sorghum bicolor L.	Comparative Genetics of Seed Size Traits in Divergent Cereal Lineages Represented by Sorghum (Panicoidae) and Rice (Oryzoidae).	G3 (Bethesda)	2015
Sorghum bicolor L.	Comparison of shape quantification methods for genomic prediction, and genome-wide association study of sorghum seed morphology	PLoS One	2019
Sorghum bicolor L.	Control of Bird Feeding Behavior by Tannin1 through Modulating the Biosynthesis of Polyphenols and Fatty Acid-Derived Volatiles in Sorghum	Mol Plant	2019
Sorghum bicolor L.	Dissecting Adaptive Traits with Nested Association Mapping: Genetic Architecture of Inflorescence Morphology in Sorghum	G3 (Bethesda)	2020
Sorghum bicolor L.	Ecological characteristics and in situ genetic associations for yield-component traits of wild Miscanthus from eastern Russia	Ann Bot	2016
Sorghum bicolor L.	Effect of salt tolerance on biomass production in a large population of sorghum accessions	Breed Sci	2020
Sorghum bicolor L.	Evaluation of genetic diversity, agronomic traits, and anthracnose resistance in the NPGS Sudan Sorghum Core collection	BMC Genomics	2020
Sorghum bicolor L.	Phenotyping stomatal closure by thermal imaging for GWAS and TWAS of water use efficiency-related genes	Plant Physiol	2021
Sorghum bicolor L.	Genetic analysis of inflorescence and plant height components in sorghum (Panicoidae) and comparative genetics with rice (Oryzoidae).	BMC Plant Biol	2015
Sorghum bicolor L.	Genetic architecture of kernel composition in global sorghum germplasm.	BMC Genomics	2017
Sorghum bicolor L.	Genetic architecture of photosynthesis in Sorghum bicolor under non-stress and cold stress conditions	J Exp Bot	2017
Sorghum bicolor L.	Genetic dissection of early‑season cold tolerance in sorghum: genome‑wide association studies for seedling emergence and survival under feld and controlled environment conditions	Theor Appl Genet	2018
Sorghum bicolor L.	Genetic diversity for starch quality and alkali spreading value in sorghum	Plant Genome	2021
Sorghum bicolor L.	Genetic diversity of Ethiopian sorghum reveals signatures of climatic adaptation	Theor Appl Genet	2021
Sorghum bicolor L.	Genome-environment associations in sorghum landraces predict adaptive traits	Sci Adv	2015
Sorghum bicolor L.	Genome-wide association analysis for response of Senegalese sorghum accessions to Texas isolates of anthracnose	Plant Genome	2021
Sorghum bicolor L.	Genome-wide association analysis of seedling traits in diverse Sorghum germplasm under thermal stress.	BMC Plant Biol	2017
Sorghum bicolor L.	Genome wide association analysis of sorghum mini core lines regarding anthracnose, downy mildew, and head smut	PLoS One	2019
Sorghum bicolor L.	Genome‑wide association analysis of the strength of the MAMP‑elicited defense response and resistance to target leaf spot in sorghum	Sci Rep	2020
Sorghum bicolor L.	Genome‑wide association analysis reveals seed protein loci as determinants of variations in grain mold resistance in sorghum	Theor Appl Genet	2021
Sorghum bicolor L.	Genome-Wide Association Mapping of Anthracnose (Colletotrichum sublineolum) Resistance in NPGS Ethiopian Sorghum Germplasm	G3 (Bethesda)	2019
Sorghum bicolor L.	Genome-Wide Association Mapping of Anthracnose (Colletotrichum sublineolum) Resistance in the U.S. Sorghum Association Panel	Plant Genome	2018
Sorghum bicolor L.	Genome wide association mapping of epi-cuticular wax genes in Sorghum bicolor	Physiol Mol Biol Plants	2020
Sorghum bicolor L.	Genome-Wide Association Mapping of Grain Mold Resistance in the US Sorghum Association Panel	Plant Genome	2019
Sorghum bicolor L.	Genome-wide association mapping of total antioxidant capacity, phenols, tannins, and flavonoids in a panel of Sorghum bicolor and S. bicolor × S. halepense populations using multi-locus models	PLoS One	2019
Sorghum bicolor L.	Genome-Wide Association Studies of Grain Yield Components in Diverse Sorghum Germplasm.	Plant Genome	2016
Sorghum bicolor L.	Genome-Wide Association Study for Biomass Related Traits in a Panel of Sorghum bicolor and S. bicolor × S. halepense Populations	Front Plant Sci	2020
Sorghum bicolor L.	Genome-Wide Association Study for Nine Plant Architecture Traits in Sorghum.	Plant Genome	2016
Sorghum bicolor L.	Genome-Wide Association Study of Developing Leaves' Heat Tolerance during Vegetative Growth Stages in a Sorghum Association Panel.	Plant Genome	2017
Sorghum bicolor L.	Genome-Wide Association Study on Resistance to Stalk Rot Diseases in Grain Sorghum.	G3 (Bethesda)	2015
Sorghum bicolor L.	Genome-wide association study reveals that different pathways contribute to grain quality variation in sorghum (Sorghum bicolor)	BMC Genomics	2020
Sorghum bicolor L.	Genomic Signatures of Adaptation to a Precipitation Gradient in Nigerian Sorghum	G3 (Bethesda)	2018
Sorghum bicolor L.	Genomic signatures of seed mass adaptation to global precipitation gradients in sorghum	Heredity (Edinb)	2020
Sorghum bicolor L.	GWAS analysis of sorghum association panel lines identifies SNPs associated with disease response to Texas isolates of Colletotrichum sublineola	Theor Appl Genet	2019
Sorghum bicolor L.	GWAS provides biological insights into mechanisms of the parasitic plant (Striga) resistance in sorghum	BMC Plant Biol	2021
Sorghum bicolor L.	Identification of Novel Genomic Associations and Gene Candidates for Grain Starch Content in Sorghum	Genes (Basel)	2020
Sorghum bicolor L.	Increased Power To Dissect Adaptive Traits in Global Sorghum Diversity Using a Nested Association Mapping Population.	Genetics	2017
Sorghum bicolor L.	Large-scale GWAS in sorghum reveals common genetic control of grain size among cereals	Plant Biotechnol J	2020
Sorghum bicolor L.	Machine learning-enabled phenotyping for GWAS and TWAS of WUE traits in 869 field-grown sorghum accessions	Plant Physiol	2021
Sorghum bicolor L.	Semiautomated Feature Extraction from RGB Images for Sorghum Panicle Architecture GWAS	Plant Physiol	2019
Sorghum bicolor L.	Shared Genetic Control of Root System Architecture between Zea mays and Sorghum bicolor	Plant Physiol	2020
Sorghum bicolor L.	Sorghum Pan-Genome Explores the Functional Utility for Genomic-Assisted Breeding to Accelerate the Genetic Gain	Front Plant Sci	2021
Sorghum bicolor L.	Toward “Smart Canopy” Sorghum: Discovery of the Genetic Control of Leaf Angle Across Layers	Plant Physiol	2020
Sorghum bicolor L.	Two in one sweep: aluminum tolerance and grain yield in P-limited soils are associated to the same genomic region in West African Sorghum	BMC Plant Biol	2014
Sorghum bicolor L.	Full title: Phenotyping stomatal closure by thermal imaging for GWAS and TWAS of water use efficiency genes	Plant Physiol.	2021
Triticum aestivum L.	Appraising the Genetic Architecture of Kernel Traits in Hexaploid Wheat Using GWAS	Int J Mol Sci	2020
Triticum aestivum L.	Detection of genomic regions associated with tiller number in Iranian bread wheat under diferent water regimes using genome‑wide association study	Sci Rep	2020
Triticum aestivum L.	Diversity analysis of 80,000 wheat accessions reveals consequences and opportunities of selection footprints	Nat Commun	2020
Triticum aestivum L.	Genome-wide and SNP network analyses reveal genetic control of analyses reveal genetic control of spikelet sterility and yield-related traits in wheat	Sci Rep	2020
Triticum aestivum L.	Genome‑wide association study in hexaploid wheat identifes novel genomic regions associated with resistance to root lesion nematode (Pratylenchus thornei)	Sci Rep	2021
Triticum aestivum L.	Genome-Wide Association Study Reveals Novel Genomic Regions Associated with 10 Grain Minerals in Synthetic Hexaploid Wheat	Int J Mol Sci	2018
Triticum aestivum L.	Genome-Wide Association Study Reveals Novel Genomic Regions for Grain Yield and Yield-Related Traits in Drought-Stressed Synthetic Hexaploid Wheat	Int J Mol Sci	2018
Triticum aestivum L.	Genome-Wide Association Study Uncovers Novel Genomic Regions Associated With Coleoptile Length in Hard Winter Wheat	Front Genet	2020
Triticum aestivum L.	GWAS revealed effect of genotype × environment interactions for grain yield of Nebraska winter wheat	BMC Genomics	2021
Triticum aestivum L.	Uncovering genomic regions controlling plant architectural traits in hexaploid wheat using diferent GWAS models	Sci Rep	2021
Triticum aestivum L.	Whole-Genome Association Mapping and Genomic Prediction for Iron Concentration in Wheat Grains	Int J Mol Sci	2018
Zea mays L.	Comparative and parallel genome-wide association studies for metabolic and agronomic traits in cereals	Nat Commun	2016
Zea mays L.	Genome-wide association study in Asia-adapted tropical maize reveals novel and explored genomic regions for sorghum downy mildew resistance	Sci Rep	2018
Zea mays L.	A connected set of genes associated with programmed cell death implicated in controlling the hypersensitive response in maize	Genetics	2013
Zea mays L.	A forward genetics approach integrating genome-wide association study and expression quantitative trait locus mapping to dissect leaf development in maize (Zea mays)	Plant J	2021
Zea mays L.	A Genome-Wide Association Study for Partial Resistance to Maize Common Rust	Phytopathology	2016
Zea mays L.	A genome-wide association study reveals genes associated with fusarium ear rot resistance in a maize core diversity panel	G3 (Bethesda)	2013
Zea mays L.	A Genome-Wide Association Study To Understand the Effect of Fusarium verticillioides Infection on Seedlings of a Maize Diversity Panel	G3 (Bethesda)	2020
Zea mays L.	Analysis of genetic differentiation and genomic variation to reveal potential regions of importance during maize improvement	BMC Plant Biol	2015
Zea mays L.	Analysis of the genetic architecture of maize ear and grain morphological traits by combined linkage and association mapping	Theor Appl Genet	2017
Zea mays L.	Analysis of the genetic architecture of maize kernel size traits by combined linkage and association mapping.	Plant Biotechnol J	2020
Zea mays L.	An integrated multi-layered analysis of the metabolic networks of different tissues uncovers key genetic components of primary metabolism in maize	Plant J	2018
Zea mays L.	Association mapping for cold tolerance in two large maize inbred panels	BMC Plant Biol	2016
Zea mays L.	Association mapping for maize stover yield and saccharifcation efciency using a multiparent advanced generation intercross (MAGIC) population	Sci Rep	2021
Zea mays L.	Association mapping for phenology and plant architecture in maize shows higher power for developmental traits compared with growth influenced traits	Heredity (Edinb)	2017
Zea mays L.	Association Mapping of Flowering and Height Traits in Germplasm Enhancement of Maize Doubled Haploid (GEM-DH) Lines	Plant Genome	2018
Zea mays L.	A worldwide maize panel revealed new genetic variation for cold tolerance.	Theor Appl Genet	2021
Zea mays L.	Beyond pathways: genetic dissection of tocopherol content in maize kernels by combining linkage and association analyses	Plant Biotechnol J	2018
Zea mays L.	Brassinosteroid and gibberellin control of seedling traits in maize (Zea mays L.)	Plant Sci	2017
Zea mays L.	CACTA-like transposable element in ZmCCT attenuated photoperiod sensitivity and accelerated the postdomestication spread of maize	Proc Natl Acad Sci U S A	2013
Zea mays L.	Characterization of natural genetic variation identifies multiple genes involved in salt tolerance in maize.	Funct Integr Genomics	2020
Zea mays L.	Combination of Linkage Mapping, GWAS, and GP to Dissect the Genetic Basis of Common Rust Resistance in Tropical Maize Germplasm.	Int J Mol Sci	2020
Zea mays L.	Combined genome‐wide association study and transcriptome analysis reveal candidate genes for resistance to Fusarium ear rot in maize	J Integr Plant Biol	2020
Zea mays L.	Combined GWAS and QTL analysis for dissecting the genetic architecture of kernel test weight in maize.	Mol Genet Genomics	2020
Zea mays L.	Combined linkage and association mapping identifies a major QTL (qRtsc8-1), conferring tar spot complex resistance in maize	Theor Appl Genet	2016
Zea mays L.	Combined linkage and association mapping reveal candidate loci for kernel size and weight in maize.	Breed Sci	2019
Zea mays L.	Combined Linkage and Association Mapping Reveals QTL and Candidate Genes for Plant and Ear Height in Maize	Front Plant Sci	2016
Zea mays L.	Combined linkage mapping and association analysis reveals genetic control of maize kernel moisture content.	Physiol Plant	2020
Zea mays L.	Combining powers of linkage and association mapping for precise dissection of QTL controlling resistance to gray leaf spot disease in maize (Zea mays L.)	BMC Genomics	2015
Zea mays L.	Combining Three Mapping Strategies to Reveal Quantitative Trait Loci and Candidate Genes for Maize Ear Length	Plant Genome	2018
Zea mays L.	Confirmation and Fine Mapping of a Major QTL for Aflatoxin Resistance in Maize Using a Combination of Linkage and Association Mapping	Toxins (Basel)	2016
Zea mays L.	Denser Markers and Advanced Statistical Method Identified More Genetic Loci Associated with Husk Traits in Maize.	Sci Rep	2020
Zea mays L.	Dissecting the genetic architecture of Fusarium verticillioides seed rot resistance in maize by combining QTL mapping and genome-wide association analysis	Sci Rep	2017
Zea mays L.	Dissecting the genetic architecture of waterlogging stress-related traits uncovers a key waterlogging tolerance gene in maize	Theor Appl Genet	2018
Zea mays L.	Dissecting the genetics of cold tolerance in a multiparental maize population.	Theor Appl Genet	2020
Zea mays L.	Distinct controls of leaf widening and elongation by light and evaporative demand in maize	Plant Cell Environ	2017
Zea mays L.	Distinct genetic architectures for male and female inflorescence traits of maize	PLoS Genet	2011
Zea mays L.	Distinct genetic architectures for phenotype means and plasticities in Zea mays	Nat Plants	2017
Zea mays L.	Distinct Genetic Architectures for Phenotype Means and Plasticities in Zea mays	Nat Plants	2017
Zea mays L.	Dynamic plant height QTL revealed in maize through remote sensing phenotyping using a high throughput unmanned aerial vehicle (UAV)	Sci Rep	2019
Zea mays L.	Fine mapping of Msv1, a major QTL for resistance to Maize Streak Virus leads to development of production markers for breeding pipelines	Theor Appl Genet	2015
Zea mays L.	Genetic analysis of cob resistance to F. verticillioides: another step towards the protection of maize from ear rot.	Theor Appl Genet	2019
Zea mays L.	Genetic Architecture of Domestication-Related Traits in Maize	Genetics	2016
Zea mays L.	Genetic architecture of maize chlorotic mottle virus and maize lethal necrosis through GWAS, linkage analysis and genomic prediction in tropical maize germplasm.	Theor Appl Genet	2019
Zea mays L.	Genetic architecture of maize kernel row number and whole genome prediction	Theor Appl Genet	2015
Zea mays L.	Genetic‐based dissection of arsenic accumulation in maize using a genome‐wide association analysis method	Plant Biotechnol J	2018
Zea mays L.	Genetic basis of kernel starch content decoded in a maize multi-parent population	Plant Biotechnol J	2021
Zea mays L.	Genetic characterization of inbred lines from Shaan A and B groups for identifying loci associated with maize grain yield	BMC Genet	2018
Zea mays L.	Genetic control of morphometric diversity in the maize shoot apical meristem	Nat Commun	2015
Zea mays L.	Genetic Dissection of Nitrogen Use Efficiency in Tropical Maize Through Genome-Wide Association and Genomic Prediction.	Front Plant Sci	2020
Zea mays L.	Genetic Dissection of Resistance to Gray Leaf Spot by Combining Genome-Wide Association, Linkage Mapping, and Genomic Prediction in Tropical Maize Germplasm.	Front Plant Sci	2020
Zea mays L.	Genetic dissection of Striga hermonthica (Del.) Benth. resistance via genome-wide association and genomic prediction in tropical maize germplasm.	Theor Appl Genet	2021
Zea mays L.	Genetic Diversity and Genome-Wide Association Study of Major Ear Quantitative Traits Using High-Density SNPs in Maize	Front Plant Sci	2018
Zea mays L.	Genetic Loci Controlling Carotenoid Biosynthesis in Diverse Tropical Maize Lines	G3 (Bethesda)	2018
Zea mays L.	Genetic mapping with testcrossing associations and F2:3 populations reveals the importance of heterosis in chilling tolerance at maize seedling stage	Sci Rep	2017
Zea mays L.	Genetic variation in ZmVPP1 contributes to drought tolerance in maize seedlings	Nat Genet	2016
Zea mays L.	Genetic variation of growth dynamics in maize (Zea mays L.) revealed through automated non-invasive phenotyping	Plant J	2017
Zea mays L.	Genome-wide analyses reveal footprints of divergent selection and popping-related traits in CIMMYT's maize inbred lines.	J Exp Bot	2021
Zea mays L.	Genome-Wide Analysis of Tar Spot Complex Resistance in Maize Using Genotyping-by-Sequencing SNPs and Whole-Genome Prediction	Plant Genome	2017
Zea mays L.	Genome-wide association analysis and QTL mapping reveal the genetic control of cadmium accumulation in maize leaf	BMC Genomics	2018
Zea mays L.	Genome-wide association analysis for maize stem Cell Wall-bound Hydroxycinnamates.	BMC Plant Biol	2019
Zea mays L.	Genome-wide association analysis identifies loci governing mercury accumulation in maize	Sci Rep	2017
Zea mays L.	Genome wide association analysis of a stemborer egg induced “call‑for‑help” defence trait in maize	Sci Rep	2020
Zea mays L.	Genome-wide association analysis of ear rot resistance caused by Fusarium verticillioides in maize	Genomics	2018
Zea mays L.	Genome-wide association analysis of forage quality in maize mature stalk	BMC Plant Biol	2016
Zea mays L.	Genome-wide association analysis of lead accumulation in maize	Mol Genet Genomics	2018
Zea mays L.	Genome-Wide Association Analysis of Plant Height Using the Maize F1 Population.	Plants (Basel)	2019
Zea mays L.	Genome-wide association analysis of seedling root development in maize (Zea mays L.)	BMC Genomics	2015
Zea mays L.	Genome-wide association analysis of stalk biomass and anatomical traits in maize.	BMC Plant Biol	2019
Zea mays L.	Genome-wide association analysis of ten chilling tolerance indices at the germination and seedling stages in maize	J Integr Plant Biol	2013
Zea mays L.	Genome-wide association analysis reveals new targets for carotenoid biofortification in maize	Theor Appl Genet	2015
Zea mays L.	Genome-Wide Association and Gene Co-expression Network Analyses Reveal Complex Genetics of Resistance to Goss's Wilt of Maize.	G3 (Bethesda)	2019
Zea mays L.	Genome-wide association and genomic prediction of resistance to maize lethal necrosis disease in tropical maize germplasm	Theor Appl Genet	2015
Zea mays L.	Genome-Wide Association and Metabolic Pathway Analysis of Corn Earworm Resistance in Maize	Plant Genome	2018
Zea mays L.	Genome-Wide Association Implicates Candidate Genes Conferring Resistance to Maize Rough Dwarf Disease in Maize	PLoS One	2015
Zea mays L.	Genome-wide association mapping of flowering time and northern corn leaf blight (Setosphaeria turcica) resistance in a vast commercial maize germplasm set	BMC Plant Biol	2012
Zea mays L.	Genome-wide association mapping of iron homeostasis in the maize association population	BMC Genet	2015
Zea mays L.	Genome-wide association studies in tropical maize germplasm reveal novel and known genomic regions for resistance to Northern corn leaf blight.	Sci Rep	2020
Zea mays L.	Genome-wide association studies of doubled haploid exotic introgression lines for root system architecture traits in maize (Zea mays L.)	Plant Sci	2018
Zea mays L.	Genome-wide association studies of drought-related metabolic changes in maize using an enlarged SNP panel	Theor Appl Genet	2016
Zea mays L.	Genome‑wide association studies of grain quality traits in maize	Sci Rep	2021
Zea mays L.	Genome wide association studies using a new nonparametric model reveal the genetic architecture of 17 agronomic traits in an enlarged maize association panel	PLoS Genet	2014
Zea mays L.	Genome wide association study and genomic prediction for stover quality traits in tropical maize (Zea mays L.).	Sci Rep	2021
Zea mays L.	Genome-Wide Association Study and QTL Mapping Reveal Genomic Loci Associated with Fusarium Ear Rot Resistance in Tropical Maize Germplasm	G3 (Bethesda)	2016
Zea mays L.	Genome-Wide Association Study Dissects the Genetic Architecture of Maize Husk Tightness.	Front Plant Sci	2020
Zea mays L.	Genome-wide association study dissects the genetic architecture of oil biosynthesis in maize kernels	Nat Genet	2013
Zea mays L.	Genome-wide association study dissects the genetic bases of salt tolerance in maize seedlings.	J Integr Plant Biol	2019
Zea mays L.	Genome-wide association study dissects yield components associated with low-phosphorus stress tolerance in maize	Theor Appl Genet	2018
Zea mays L.	Genome Wide Association Study for Drought, Aflatoxin Resistance, and Important Agronomic Traits of Maize Hybrids in the Sub-Tropics	PLoS One	2015
Zea mays L.	Genome wide association study for gray leaf spot resistance in tropical maize core.	PLoS One	2018
Zea mays L.	Genome-wide association study for kernel composition and flour pasting behavior in wholemeal maize flour.	BMC Plant Biol	2019
Zea mays L.	Genome-wide association study (GWAS) of resistance to head smut in maize	Plant Sci	2012
Zea mays L.	Genome-wide association study (GWAS) reveals the genetic architecture of four husk traits in maize	BMC Genomics	2016
Zea mays L.	Genome-wide association study Identified multiple Genetic Loci on Chilling Resistance During Germination in Maize	Sci Rep	2017
Zea mays L.	Genome-Wide Association Study Identifies Candidate Genes for Starch Content Regulation in Maize Kernels	Front Plant Sci	2016
Zea mays L.	Genome-Wide Association Study of 13 Traits in Maize Seedlings under Low Phosphorus Stress.	Plant Genome	2019
Zea mays L.	Genome-wide association study of Fusarium ear rot disease in the U.S.A. maize inbred line collection	BMC Plant Biol	2014
Zea mays L.	Genome-Wide Association Study of Haploid Male Fertility in Maize (Zea Mays L.)	Front Plant Sci	2018
Zea mays L.	Genome-wide association study of kernel moisture content at harvest stage in maize.	Breed Sci	2018
Zea mays L.	Genome-wide association study of leaf architecture in the maize nested association mapping population	Nat Genet	2011
Zea mays L.	Genome-wide association study of quantitative resistance to southern leaf blight in the maize nested association mapping population	Nat Genet	2011
Zea mays L.	Genome-wide association study of Striga resistance in early maturing white tropical maize inbred lines.	BMC Plant Biol	2020
Zea mays L.	Genome-wide association study reveals a set of genes associated with resistance to the Mediterranean corn borer (Sesamia nonagrioides L.) in a maize diversity panel	BMC Plant Biol	2015
Zea mays L.	Genome-Wide Association Study Reveals the Genetic Basis of Stalk Cell Wall Components in Maize	PLoS One	2016
Zea mays L.	Genome-wide association study to identify genomic regions influencing spontaneous fertility in maize haploids.	Euphytica	2019
Zea mays L.	Genome-wide dissection of the maize ear genetic architecture using multiple populations	New Phytol	2016
Zea mays L.	Genome-wide genetic changes during modern breeding of maize	Nat Genet	2012
Zea mays L.	Genome-wide selection and genetic improvement during modern maize breeding	Nat Genet	2020
Zea mays L.	Genomic Regions Associated with Root Traits under Drought Stress in Tropical Maize (Zea mays L.)	PLoS One	2016
Zea mays L.	Genotypic and phenotypic characterization of a large, diverse population of maize near-isogenic lines	Plant J	2020
Zea mays L.	Genotyping-by-sequencing and SNP-arrays are complementary for detecting quantitative trait loci by tagging different haplotypes in association studies.	BMC Plant Biol	2019
Zea mays L.	Gibberellins Promote Brassinosteroids Action and Both Increase Heterosis for Plant Height in Maize (Zea mays L.)	Front Plant Sci	2017
Zea mays L.	GWAS with a PCA uncovers candidate genes for accumulations of microelements in maize seedlings	Physiol Plant	2021
Zea mays L.	Identification and validation of genomic regions influencing kernel zinc and iron in maize	Theor Appl Genet	2018
Zea mays L.	Identification of candidate tolerance genes to low-temperature during maize germination by GWAS and RNA-seqapproaches.	BMC Plant Biol	2020
Zea mays L.	Identification of Ear Morphology Genes in Maize (Zea mays L.) Using Selective Sweeps and Association Mapping	Front Genet	2020
Zea mays L.	Identification of functional genetic variations underlying drought tolerance in maize using SNP markers	J Integr Plant Biol	2011
Zea mays L.	Identification of genetic variants associated with maize flowering time using an extremely large multi-genetic background population	Plant J	2016
Zea mays L.	Identification of Quantitative Trait Loci and Candidate Genes for Maize Starch Granule Size through Association Mapping.	Sci Rep	2018
Zea mays L.	Increased experimental conditions and marker densities identifed more genetic loci associated with southern and northern leaf blight resistance in maize	Sci Rep	2018
Zea mays L.	Integrated Genome-Scale Analysis Identifies Novel Genes and Networks Underlying Senescence in Maize.	Plant Cell	2019
Zea mays L.	Integrating GWAS and Gene Expression Analysis Identifies Candidate Genes for Root Morphology Traits in Maize at the Seedling Stage.	Genes (Basel)	2019
Zea mays L.	Joint‐linkage mapping and GWAS reveal extensive genetic loci that regulate male inflorescence size in maize	Plant Biotechnol J	2016
Zea mays L.	Kernel size-related genes revealed by an integrated eQTL analysis during early maize kernel development	Plant J	2019
Zea mays L.	Limits on the reproducibility of marker associations with southern leaf blight resistance in the maize nested association mapping population	BMC Genomics	2014
Zea mays L.	Linkage mapping and genome-wide association study reveals conservative QTL and candidate genes for Fusarium rot resistance in maize.	BMC Genomics	2020
Zea mays L.	Linkage mapping combined with association analysis reveals QTL and candidate genes for three husk traits in maize	Theor Appl Genet	2018
Zea mays L.	Maize Introgression Library Provides Evidence for the Involvement of liguleless1 in Resistance to Northern Leaf Blight	G3 (Bethesda)	2020
Zea mays L.	Maize orthologs of rice GS5 and their trans-regulator are associated with kernel development	J Integr Plant Biol	2015
Zea mays L.	Mapping of resistance to corn borers in a MAGIC population of maize.	BMC Plant Biol	2019
Zea mays L.	Metabolite profiling and genome-wide association studies reveal response mechanisms of phosphorus deficiency in maize seedling	Plant J	2019
Zea mays L.	Molecular dissection of maize seedling salt tolerance using a genome-wide association analysis method	Plant Biotechnol J	2021
Zea mays L.	Molecular mapping of the major resistance quantitative trait locus qHS2.09 with simple sequence repeat and single nucleotide polymorphism markers in maize	Phytopathology	2012
Zea mays L.	Multi-Locus Genome-Wide Association Study Reveals the Genetic Architecture of Stalk Lodging Resistance-Related Traits in Maize	Front Plant Sci	2018
Zea mays L.	Multiple loci not only Rf3 involved in the restoration ability of pollen fertility, anther exsertion and pollen shedding to S type cytoplasmic male sterile in maize	Theor Appl Genet	2015
Zea mays L.	Natural variation for carotenoids in fresh kernels is controlled by uncommon variants in sweet corn.	Plant Genome	2020
Zea mays L.	Numerous genetic loci identified for drought tolerance in the maize nested association mapping populations	BMC Genomics	2016
Zea mays L.	Phenomics allows identification of genomic regions affecting maize stomatal conductance with conditional effects of water deficit and evaporative demand	Plant Cell Environ	2018
Zea mays L.	Phenotypic Plasticity Contributes to Maize Adaptation and Heterosis.	Mol Biol Evol	2021
Zea mays L.	PICARA, an analytical pipeline providing probabilistic inference about a priori candidates genes underlying genome-wide association QTL in plants	PLoS One	2012
Zea mays L.	Screening and verification of genes associated with leaf angle and leaf orientation value in inbred maize lines	PLoS One	2018
Zea mays L.	Single-plant GWAS coupled with bulk segregant analysis allows rapid identification and corroboration of plant-height candidate SNPs.	BMC Plant Biol	2019
Zea mays L.	Stability Analysis of Kernel Quality Traits in Exotic-Derived Doubled Haploid Maize Lines.	Plant Genome	2019
Zea mays L.	The genetic architecture of amino acids dissection by association and linkage analysis in maize	Plant Biotechnol J	2017
Zea mays L.	The genetic architecture of amylose biosynthesis in maize kernel	Plant Biotechnol J	2018
Zea mays L.	The genetic architecture of maize height	Genetics	2014
Zea mays L.	The Genetic Architecture of Maize Stalk Strength	PLoS One	2013
Zea mays L.	The genetic architecture of nodal root number in maize	Plant J	2018
Zea mays L.	The genetic architecture of the dynamic changes in grain moisture in maize	Plant Biotechnol J	2021
Zea mays L.	The Genetic Basis of Plant Architecture in 10 Maize Recombinant Inbred Line Populations.	Plant Physiol	2017
Zea mays L.	The Genetics of leaf flecking in Maize and Its Relationship to Plant Defense and Disease Resistance	Plant Physiol	2016
Zea mays L.	The Identification of Two Head Smut Resistance-Related QTL in Maize by the Joint Approach of Linkage Mapping and Association Analysis	PLoS One	2015

## Sheet: Sheet2
高粱56个	应58个

## Sheet: Sheet3
A Genomic Resource for the Development, Improvement, and Exploitation of Sorghum for Bioenergy								A Genomic Resource for the Development, Improvement, and Exploitation of Sorghum for Bioenergy													Full title: Phenotyping stomatal closure by thermal 4 imaging for GWAS and TWAS of water use efficiency- 5 related genes
A High-Throughput, Field-Based Phenotyping Technology for Tall Biomass Crops								A High-Throughput, Field-Based PhenotypingTechnology for Tall Biomass Crops1[OPEN]
A Large-Scale Genome-Wide Association Analyses of Ethiopian Sorghum Landrace Collection Reveal Loci Associated With Important Traits								A Large-Scale Genome-Wide Association Analyses of Ethiopian Sorghum Landrace Collection Reveal Loci Associated With Important Traits
A sorghum NAC gene is associated with variation in biomass properties and yield potential								A sorghum NAC gene is associated with variation in biomass properties and yield potential
Advancing provitamin A biofortification in sorghum: Genome-wide association studies of grain carotenoids in global germplasm								Advancing provitamin A biofortification in sorghum: Genome-wide association studies of grain carotenoids in global germplasm
An Integrated Genotyping-by-Sequencing Polymorphism Map for Over 10,000 Sorghum Genotypes								An Integrated Genotyping-by-Sequencing Polymorphism Map for Over 10,000 Sorghum Genotypes
Association mapping and genomic selection for sorghum adaptation to tropical soils of Brazil in a sorghum multiparental random mating population								Association mapping and genomic selection for sorghum adaptation to tropical soils of Brazil in a sorghum multiparental random mating population
Comparative Genetics of Seed Size Traits in Divergent Cereal Lineages Represented by Sorghum (Panicoidae) and Rice (Oryzoidae).								Comparative Genetics of Seed Size Traits in Divergent Cereal Lineages Represented by Sorghum (Panicoidae) and Rice (Oryzoidae).
Comparison of shape quantification methods for genomic prediction, and genome-wide association study of sorghum seed morphology								Comparison of shape quantification methods for genomic prediction, and genome-wide association study of sorghum seed morphology
Conserved defense responses between maize and sorghum to Exserohilum turcicum								Conserved defense responses between maize and sorghum to Exserohilum turcicum
Control of Bird Feeding Behavior by Tannin1 through Modulating the Biosynthesis of Polyphenols and Fatty Acid-Derived Volatiles in Sorghum								Control of Bird Feeding Behavior by Tannin1 through Modulating the Biosynthesis of Polyphenols and Fatty Acid-Derived Volatiles in Sorghum
Dissecting Adaptive Traits with Nested Association Mapping: Genetic Architecture of Inflorescence Morphology in Sorghum								Dissecting Adaptive Traits with Nested Association Mapping: Genetic Architecture of Inflorescence Morphology in Sorghum
Ecological characteristics and in situ genetic associations for yield-component traits of wild Miscanthus from eastern Russia								Ecological characteristics and in situ genetic associations for yield-component traits of wild Miscanthus from eastern Russia
Effect of salt tolerance on biomass production in a large population of sorghum accessions								Effect of salt tolerance on biomass production in a large population of sorghum accessions
Evaluation of genetic diversity, agronomic traits, and anthracnose resistance in the NPGS Sudan Sorghum Core collection								Evaluation of genetic diversity, agronomic traits, and anthracnose resistance in the NPGS Sudan Sorghum Core collection
Genetic analysis of inflorescence and plant height components in sorghum (Panicoidae) and comparative genetics with rice (Oryzoidae).								Genetic analysis of inflorescence and plant height components in sorghum (Panicoidae) and comparative genetics with rice (Oryzoidae).
Genetic architecture of kernel composition in global sorghum germplasm.								Genetic architecture of kernel composition in global sorghum germplasm.
Genetic architecture of photosynthesis in Sorghum bicolor under non-stress and cold stress conditions								Genetic architecture of photosynthesis in Sorghum bicolor under non-stress and cold stress conditions
Genetic dissection of early‑season cold tolerance in sorghum: genome‑wide association studies for seedling emergence and survival under feld and controlled environment conditions								Genetic dissection of early‑season cold tolerance in sorghum: genome‑wide association studies for seedling emergence and survival under feld and controlled environment conditions
Genetic diversity for starch quality and alkali spreading value in sorghum								Genetic diversity for starch quality and alkali spreading value in sorghum
Genetic diversity of Ethiopian sorghum reveals signatures of climatic adaptation								Genetic diversity of Ethiopian sorghum reveals signatures of climatic adaptation
Genetic variation associated with PPO-inhibiting herbicide tolerance in sorghum								Genetic variation associated with PPO-inhibiting herbicide tolerance in sorghum
Genome wide association analysis of sorghum mini core lines regarding anthracnose, downy mildew, and head smut								Genome wide association analysis of sorghum mini core lines regarding anthracnose, downy mildew, and head smut
Genome wide association mapping of epi-cuticular wax genes in Sorghum bicolor								Genome wide association mapping of epi-cuticular wax genes in Sorghum bicolor
Genome-environment associations in sorghum landraces predict adaptive traits								Genome-environment associations in sorghum landraces predict adaptive traits
Genome-wide association analysis for response of Senegalese sorghum accessions to Texas isolates of anthracnose								Genome-wide association analysis for response of Senegalese sorghum accessions to Texas isolates of anthracnose
Genome-wide association analysis of seedling traits in diverse Sorghum germplasm under thermal stress.								Genome-wide association analysis of seedling traits in diverse Sorghum germplasm under thermal stress.
Genome‑wide association analysis of the strength of the MAMP‑elicited defense response and resistance to target leaf spot in sorghum								Genome‑wide association analysis of the strength of the MAMP‑elicited defense response and resistance to target leaf spot in sorghum
Genome‑wide association analysis reveals seed protein loci as determinants of variations in grain mold resistance in sorghum								Genome‑wide association analysis reveals seed protein loci as determinants of variations in grain mold resistance in sorghum
Genome-Wide Association Mapping of Anthracnose (Colletotrichum sublineolum) Resistance in NPGS Ethiopian Sorghum Germplasm								Genome-Wide Association Mapping of Anthracnose (Colletotrichum sublineolum) Resistance in NPGS Ethiopian Sorghum Germplasm
Genome-Wide Association Mapping of Anthracnose (Colletotrichum sublineolum) Resistance in the U.S. Sorghum Association Panel								Genome-Wide Association Mapping of Anthracnose (Colletotrichum sublineolum) Resistance in the U.S. Sorghum Association Panel
Genome-Wide Association Mapping of Grain Mold Resistance in the US Sorghum Association Panel								Genome-Wide Association Mapping of Grain Mold Resistance in the US Sorghum Association Panel
Genome-wide association mapping of total antioxidant capacity, phenols, tannins, and flavonoids in a panel of Sorghum bicolor and S. bicolor × S. halepense populations using multi-locus models								Genome-wide association mapping of total antioxidant capacity, phenols, tannins, and flavonoids in a panel of Sorghum bicolor and S. bicolor 脳 S. halepense populations using multi-locus models
Genome-Wide Association Studies for Five Forage Quality-Related Traits in Sorghum (Sorghum bicolor L.)								Genome-Wide Association Studies for Five Forage Quality-Related Traits in Sorghum (Sorghum bicolor L.)
Genome-Wide Association Studies of Grain Yield Components in Diverse Sorghum Germplasm.								Genome-Wide Association Studies of Grain Yield Components in Diverse Sorghum Germplasm.
Genome-Wide Association Study for Biomass Related Traits in a Panel of Sorghum bicolor and S. bicolor × S. halepense Populations								Genome-Wide Association Study for Biomass Related Traits in a Panel of Sorghum bicolor and S. bicolor 脳 S. halepense Populations
Genome-Wide Association Study for Nine Plant Architecture Traits in Sorghum.								Genome-Wide Association Study for Nine Plant Architecture Traits in Sorghum.
Genome-wide association study in Asia-adapted tropical maize reveals novel and explored genomic regions for sorghum downy mildew resistance								Genome-wide association study in Asia-adapted tropical maize reveals novel and explored genomic regions for sorghum downy mildew resistance
Genome-Wide Association Study of Developing Leaves' Heat Tolerance during Vegetative Growth Stages in a Sorghum Association Panel.								Genome-Wide Association Study of Developing Leaves' Heat Tolerance during Vegetative Growth Stages in a Sorghum Association Panel.
Genome-Wide Association Study on Resistance to Stalk Rot Diseases in Grain Sorghum.								Genome-Wide Association Study on Resistance to Stalk Rot Diseases in Grain Sorghum.
Genome-wide association study reveals that different pathways contribute to grain quality variation in sorghum (Sorghum bicolor)								Genome-wide association study reveals that different pathways contribute to grain quality variation in sorghum (Sorghum bicolor)
Genomic Signatures of Adaptation to a Precipitation Gradient in Nigerian Sorghum								Genomic Signatures of Adaptation to a Precipitation Gradient in Nigerian Sorghum
Genomic signatures of seed mass adaptation to global precipitation gradients in sorghum								Genomic signatures of seed mass adaptation to global precipitation gradients in sorghum
GWAS analysis of sorghum association panel lines identifies SNPs associated with disease response to Texas isolates of Colletotrichum sublineola								GWAS analysis of sorghum association panel lines identifies SNPs associated with disease response to Texas isolates of Colletotrichum sublineola
GWAS provides biological insights into mechanisms of the parasitic plant (Striga) resistance in sorghum								GWAS provides biological insights into mechanisms of the parasitic plant (Striga) resistance in sorghum
Identification of Novel Genomic Associations and Gene Candidates for Grain Starch Content in Sorghum								Identification of Novel Genomic Associations and Gene Candidates for Grain Starch Content in Sorghum
Increased Power To Dissect Adaptive Traits in Global Sorghum Diversity Using a Nested Association Mapping Population.								Increased Power To Dissect Adaptive Traits in Global Sorghum Diversity Using a Nested Association Mapping Population.
Large-scale GWAS in sorghum reveals common genetic control of grain size among cereals								Large-scale GWAS in sorghum reveals common genetic control of grain size among cereals
Machine learning-enabled phenotyping for GWAS and TWAS of WUE traits in 869 field-grown sorghum accessions								Machine learning-enabled phenotyping for GWAS and TWAS of WUE traits in 869 field-grown sorghum accessions
Phenotyping stomatal closure by thermal imaging for GWAS and TWAS of water use efficiency-related genes								Population genomic and genome-wide association studies of agroclimatic traits in sorghum
Population genomic and genome-wide association studies of agroclimatic traits in sorghum								Population genomic and genome-wide association studies of agroclimatic traits in sorghum.
Semiautomated Feature Extraction from RGB Images for Sorghum Panicle Architecture GWAS								Semiautomated Feature Extraction from RGB Images for Sorghum Panicle Architecture GWAS1[OPEN]
Shared Genetic Control of Root System Architecture between Zea mays and Sorghum bicolor								Shared Genetic Control of Root System Architecture between Zea mays and Sorghum bicolor
Sorghum Pan-Genome Explores the Functional Utility for Genomic-Assisted Breeding to Accelerate the Genetic Gain								Sorghum Pan-Genome Explores the Functional Utility for Genomic-Assisted Breeding to Accelerate the Genetic Gain
Toward “Smart Canopy” Sorghum: Discovery of the Genetic Control of Leaf Angle Across Layers								Toward "Smart Canopy" Sorghum: Discovery of the Genetic Control of Leaf Angle Across Layers
Two in one sweep: aluminum tolerance and grain yield in P-limited soils are associated to the same genomic region in West African Sorghum								Two in one sweep: aluminum tolerance and grain yield in P-limited soils are associated to the same genomic region in West African Sorghum
