# Supplementary material for: LncPheDB: a genome-wide lncRNAs regulated phenotypes database in plants
Source: aBIOTECH. 2022 Oct 5;3(3):169–77. doi: 10.1007/s42994-022-00084-3 (PMC9590470; doi:10.1007/s42994-022-00084-3)
Supplement: Supplementary file 5 — Supplemental Table S3 The degree of linkage disequilibrium information of each species (XLS 20 KB) [file 42994_2022_84_MOESM5_ESM.xls]

## Sheet: Sheet1
Supplemental Table S3:The degree of linkage disequilibrium information of each species
No	Species	Linkage disequilibrium
1	Lycopersicon esculentum Mille	50k
2	Hordeum vulgare L.	1M
3	Cucumis sativus L.	50k
4	Glycine max L.	50k
5	Oryza sativa L.	50k
6	Sorghum bicolor L.	50k
7	Triticum aestivum L.	1M
8	Gossypium barbadense L.	200k
9	Zea mays L.	100k
